# Supplementary material for: Ligand engineering enhances (photo) electrocatalytic activity and stability of zeolitic imidazolate frameworks via in-situ surface reconstruction
Source: Nat Commun. 2024 Oct 30;15:9393. doi: 10.1038/s41467-024-53385-0 (PMC11526130; doi:10.1038/s41467-024-53385-0)
Supplement: Supplementary file 3 — Supplementary Data 1 [file 41467_2024_53385_MOESM3_ESM.zip]

Archive with 5 entries (5 files):
- A-ZIF.cif
- AB-ZIF.cif
- AC-ZIF.cif
- AD-ZIF.cif
- AE-ZIF.cif
