# Supplementary material for: Ligand engineering enhances (photo) electrocatalytic activity and stability of zeolitic imidazolate frameworks via in-situ surface reconstruction
Source: Nat Commun. 2024 Oct 30;15:9393. doi: 10.1038/s41467-024-53385-0 (PMC11526130; doi:10.1038/s41467-024-53385-0)
Supplement: Supplementary file 3 — Supplementary Data 1 [file 41467_2024_53385_MOESM3_ESM.zip › A-ZIF.cif]

#======================================================================
# CRYSTAL DATA
#----------------------------------------------------------------------
data_VESTA_phase_1

_chemical_name_common                  '1429244                               '
_cell_length_a                         16.907700
_cell_length_b                         16.907700
_cell_length_c                         16.907700
_cell_angle_alpha                      90.000000
_cell_angle_beta                       90.000000
_cell_angle_gamma                      90.000000
_cell_volume                           4833.409242
_space_group_name_H-M_alt              'P 1'
_space_group_IT_number                 1

loop_
_space_group_symop_operation_xyz
   'x, y, z'

loop_
   _atom_site_label
   _atom_site_occupancy
   _atom_site_fract_x
   _atom_site_fract_y
   _atom_site_fract_z
   _atom_site_adp_type
   _atom_site_U_iso_or_equiv
   _atom_site_type_symbol
   N1         1.0     0.413717     0.681653     0.969488    Uiso  ? N
   N2         1.0     0.913477     0.179632     0.470624    Uiso  ? N
   N3         1.0     0.584508     0.322444     0.967615    Uiso  ? N
   N4         1.0     0.085841     0.819967     0.471657    Uiso  ? N
   N5         1.0     0.584779     0.677917     0.032224    Uiso  ? N
   N6         1.0     0.086807     0.181275     0.529122    Uiso  ? N
   N7         1.0     0.413207     0.320874     0.030007    Uiso  ? N
   N8         1.0     0.913121     0.820795     0.528966    Uiso  ? N
   N9         1.0     0.967482     0.414670     0.681331    Uiso  ? N
   N10        1.0     0.471652     0.912632     0.178576    Uiso  ? N
   N11        1.0     0.969632     0.586468     0.319297    Uiso  ? N
   N12        1.0     0.470538     0.088230     0.821406    Uiso  ? N
   N13        1.0     0.030406     0.586871     0.679513    Uiso  ? N
   N14        1.0     0.528453     0.085590     0.181497    Uiso  ? N
   N15        1.0     0.030262     0.412896     0.321725    Uiso  ? N
   N16        1.0     0.528816     0.915248     0.818093    Uiso  ? N
   N17        1.0     0.681109     0.965867     0.413441    Uiso  ? N
   N18        1.0     0.179508     0.468547     0.915369    Uiso  ? N
   N19        1.0     0.318430     0.967800     0.585948    Uiso  ? N
   N20        1.0     0.820716     0.470228     0.086875    Uiso  ? N
   N21        1.0     0.679453     0.031925     0.588067    Uiso  ? N
   N22        1.0     0.178566     0.530177     0.086175    Uiso  ? N
   N23        1.0     0.319519     0.029638     0.413207    Uiso  ? N
   N24        1.0     0.820836     0.529610     0.914120    Uiso  ? N
   N25        1.0     0.680603     0.413736     0.968953    Uiso  ? N
   N26        1.0     0.179695     0.913287     0.470902    Uiso  ? N
   N27        1.0     0.320267     0.587535     0.969395    Uiso  ? N
   N28        1.0     0.820407     0.085199     0.470682    Uiso  ? N
   N29        1.0     0.680373     0.586086     0.029436    Uiso  ? N
   N30        1.0     0.179412     0.086540     0.530390    Uiso  ? N
   N31        1.0     0.318374     0.413477     0.031831    Uiso  ? N
   N32        1.0     0.819936     0.914818     0.528576    Uiso  ? N
   N33        1.0     0.414824     0.966757     0.676953    Uiso  ? N
   N34        1.0     0.913680     0.470619     0.181326    Uiso  ? N
   N35        1.0     0.586606     0.967883     0.320370    Uiso  ? N
   N36        1.0     0.086908     0.468099     0.820330    Uiso  ? N
   N37        1.0     0.585239     0.032296     0.681395    Uiso  ? N
   N38        1.0     0.085856     0.532224     0.180873    Uiso  ? N
   N39        1.0     0.416229     0.032484     0.322535    Uiso  ? N
   N40        1.0     0.913788     0.528241     0.819704    Uiso  ? N
   N41        1.0     0.968625     0.679168     0.413867    Uiso  ? N
   N42        1.0     0.469769     0.182530     0.914495    Uiso  ? N
   N43        1.0     0.968200     0.321749     0.586917    Uiso  ? N
   N44        1.0     0.470608     0.818885     0.084916    Uiso  ? N
   N45        1.0     0.031128     0.680110     0.585386    Uiso  ? N
   N46        1.0     0.529322     0.178142     0.086574    Uiso  ? N
   N47        1.0     0.031256     0.319473     0.415666    Uiso  ? N
   N48        1.0     0.528318     0.822091     0.912324    Uiso  ? N
   C1         1.0     0.372781     0.686012     0.898219    Uiso  ? C
   C2         1.0     0.872573     0.184004     0.399488    Uiso  ? C
   C3         1.0     0.626368     0.316836     0.897011    Uiso  ? C
   C4         1.0     0.126949     0.814544     0.400642    Uiso  ? C
   C5         1.0     0.627188     0.683004     0.102348    Uiso  ? C
   C6         1.0     0.127452     0.185684     0.600642    Uiso  ? C
   C7         1.0     0.372641     0.315278     0.101548    Uiso  ? C
   C8         1.0     0.872021     0.816158     0.599921    Uiso  ? C
   C9         1.0     0.896419     0.373288     0.685460    Uiso  ? C
   C10        1.0     0.400391     0.871950     0.183782    Uiso  ? C
   C11        1.0     0.898293     0.627096     0.314746    Uiso  ? C
   C12        1.0     0.399105     0.128759     0.816326    Uiso  ? C
   C13        1.0     0.101643     0.627491     0.684404    Uiso  ? C
   C14        1.0     0.599702     0.126763     0.186151    Uiso  ? C
   C15        1.0     0.101668     0.371983     0.316816    Uiso  ? C
   C16        1.0     0.599925     0.874027     0.813945    Uiso  ? C
   C17        1.0     0.684717     0.895126     0.371773    Uiso  ? C
   C18        1.0     0.184427     0.397057     0.874748    Uiso  ? C
   C19        1.0     0.314359     0.896569     0.626920    Uiso  ? C
   C20        1.0     0.815796     0.399328     0.128163    Uiso  ? C
   C21        1.0     0.683858     0.103174     0.628703    Uiso  ? C
   C22        1.0     0.184318     0.601772     0.126677    Uiso  ? C
   C23        1.0     0.314893     0.101192     0.372671    Uiso  ? C
   C24        1.0     0.815629     0.599967     0.872071    Uiso  ? C
   C25        1.0     0.684886     0.372889     0.897709    Uiso  ? C
   C26        1.0     0.184414     0.871525     0.400274    Uiso  ? C
   C27        1.0     0.315821     0.628459     0.898202    Uiso  ? C
   C28        1.0     0.815719     0.126169     0.399419    Uiso  ? C
   C29        1.0     0.685482     0.626756     0.100982    Uiso  ? C
   C30        1.0     0.184043     0.127803     0.601110    Uiso  ? C
   C31        1.0     0.314771     0.371901     0.102548    Uiso  ? C
   C32        1.0     0.814934     0.873728     0.599866    Uiso  ? C
   C33        1.0     0.373151     0.896120     0.682761    Uiso  ? C
   C34        1.0     0.872682     0.399431     0.185699    Uiso  ? C
   C35        1.0     0.627133     0.896308     0.314801    Uiso  ? C
   C36        1.0     0.127924     0.396970     0.816621    Uiso  ? C
   C37        1.0     0.626438     0.103524     0.685813    Uiso  ? C
   C38        1.0     0.127560     0.602831     0.184516    Uiso  ? C
   C39        1.0     0.373748     0.102666     0.316923    Uiso  ? C
   C40        1.0     0.872477     0.599343     0.814488    Uiso  ? C
   C41        1.0     0.897756     0.684016     0.372364    Uiso  ? C
   C42        1.0     0.398635     0.186468     0.873272    Uiso  ? C
   C43        1.0     0.897023     0.316355     0.627792    Uiso  ? C
   C44        1.0     0.399613     0.814584     0.126451    Uiso  ? C
   C45        1.0     0.102097     0.684635     0.626932    Uiso  ? C
   C46        1.0     0.600086     0.183368     0.128077    Uiso  ? C
   C47        1.0     0.102015     0.314917     0.374237    Uiso  ? C
   C48        1.0     0.599549     0.816902     0.871458    Uiso  ? C
   C49        1.0     0.406437     0.595404     0.090723    Uiso  ? C
   C50        1.0     0.380546     0.621104     0.010704    Uiso  ? C
   C51        1.0     0.907497     0.093218     0.591376    Uiso  ? C
   C52        1.0     0.880647     0.119118     0.511756    Uiso  ? C
   C53        1.0     0.595106     0.406989     0.090207    Uiso  ? C
   C54        1.0     0.619113     0.381743     0.009448    Uiso  ? C
   C55        1.0     0.090533     0.909152     0.590644    Uiso  ? C
   C56        1.0     0.118744     0.880818     0.512262    Uiso  ? C
   C57        1.0     0.592326     0.593692     0.909540    Uiso  ? C
   C58        1.0     0.618630     0.618628     0.989709    Uiso  ? C
   C59        1.0     0.092672     0.093253     0.409162    Uiso  ? C
   C60        1.0     0.119406     0.120139     0.488643    Uiso  ? C
   C61        1.0     0.403093     0.408572     0.909693    Uiso  ? C
   C62        1.0     0.378847     0.381394     0.989741    Uiso  ? C
   C63        1.0     0.907338     0.907871     0.408377    Uiso  ? C
   C64        1.0     0.880316     0.881231     0.487641    Uiso  ? C
   C65        1.0     0.089680     0.407716     0.597185    Uiso  ? C
   C66        1.0     0.009008     0.382056     0.620921    Uiso  ? C
   C67        1.0     0.591442     0.906432     0.091480    Uiso  ? C
   C68        1.0     0.512112     0.879305     0.117823    Uiso  ? C
   C69        1.0     0.090637     0.593919     0.405814    Uiso  ? C
   C70        1.0     0.010350     0.619263     0.380209    Uiso  ? C
   C71        1.0     0.591388     0.095747     0.906573    Uiso  ? C
   C72        1.0     0.511332     0.122080     0.881583    Uiso  ? C
   C73        1.0     0.909324     0.594531     0.593393    Uiso  ? C
   C74        1.0     0.989634     0.619937     0.618891    Uiso  ? C
   C75        1.0     0.408712     0.092268     0.092265    Uiso  ? C
   C76        1.0     0.487940     0.118106     0.120179    Uiso  ? C
   C77        1.0     0.909348     0.405156     0.407899    Uiso  ? C
   C78        1.0     0.989647     0.379690     0.382393    Uiso  ? C
   C79        1.0     0.408364     0.908839     0.906460    Uiso  ? C
   C80        1.0     0.487543     0.882475     0.878795    Uiso  ? C
   C81        1.0     0.598051     0.088885     0.407218    Uiso  ? C
   C82        1.0     0.620852     0.008059     0.380978    Uiso  ? C
   C83        1.0     0.094595     0.590466     0.904594    Uiso  ? C
   C84        1.0     0.119719     0.509614     0.880941    Uiso  ? C
   C85        1.0     0.403087     0.089486     0.592434    Uiso  ? C
   C86        1.0     0.379858     0.008470     0.617729    Uiso  ? C
   C87        1.0     0.908341     0.590927     0.093734    Uiso  ? C
   C88        1.0     0.880877     0.511646     0.120269    Uiso  ? C
   C89        1.0     0.594142     0.909933     0.597039    Uiso  ? C
   C90        1.0     0.618968     0.990807     0.621350    Uiso  ? C
   C91        1.0     0.091741     0.409614     0.096693    Uiso  ? C
   C92        1.0     0.118308     0.489919     0.120663    Uiso  ? C
   C93        1.0     0.406830     0.909538     0.406686    Uiso  ? C
   C94        1.0     0.381610     0.989998     0.381436    Uiso  ? C
   C95        1.0     0.909015     0.409561     0.910050    Uiso  ? C
   C96        1.0     0.881367     0.488015     0.881303    Uiso  ? C
   H1         1.0     0.388579     0.728475     0.852846    Uiso  ? H
   H2         1.0     0.602631     0.471120     0.096696    Uiso  ? H
   H3         1.0     0.888870     0.226595     0.354126    Uiso  ? H
   H4         1.0     0.102387     0.972666     0.597033    Uiso  ? H
   H5         1.0     0.610572     0.273859     0.851853    Uiso  ? H
   H6         1.0     0.392594     0.532604     0.099433    Uiso  ? H
   H7         1.0     0.110728     0.771696     0.355868    Uiso  ? H
   H8         1.0     0.895084     0.030073     0.599821    Uiso  ? H
   H9         1.0     0.611724     0.725862     0.147643    Uiso  ? H
   H10        1.0     0.400400     0.473397     0.906228    Uiso  ? H
   H11        1.0     0.111586     0.228476     0.645711    Uiso  ? H
   H12        1.0     0.896509     0.971468     0.401549    Uiso  ? H
   H13        1.0     0.389496     0.272193     0.145927    Uiso  ? H
   H14        1.0     0.606440     0.531132     0.899626    Uiso  ? H
   H15        1.0     0.888148     0.773851     0.645546    Uiso  ? H
   H16        1.0     0.105673     0.030122     0.401363    Uiso  ? H
   H17        1.0     0.851215     0.388367     0.728492    Uiso  ? H
   H18        1.0     0.098993     0.605255     0.469216    Uiso  ? H
   H19        1.0     0.355446     0.888611     0.226559    Uiso  ? H
   H20        1.0     0.600379     0.106587     0.969886    Uiso  ? H
   H21        1.0     0.853580     0.610802     0.271753    Uiso  ? H
   H22        1.0     0.102454     0.389133     0.536372    Uiso  ? H
   H23        1.0     0.354153     0.112092     0.773564    Uiso  ? H
   H24        1.0     0.599084     0.896129     0.027885    Uiso  ? H
   H25        1.0     0.147064     0.611731     0.727087    Uiso  ? H
   H26        1.0     0.902696     0.396807     0.471871    Uiso  ? H
   H27        1.0     0.644925     0.111275     0.229050    Uiso  ? H
   H28        1.0     0.402620     0.896544     0.969944    Uiso  ? H
   H29        1.0     0.146706     0.388196     0.273972    Uiso  ? H
   H30        1.0     0.901809     0.605253     0.529879    Uiso  ? H
   H31        1.0     0.645828     0.889709     0.771986    Uiso  ? H
   H32        1.0     0.404517     0.101055     0.028085    Uiso  ? H
   H33        1.0     0.727122     0.849440     0.387231    Uiso  ? H
   H34        1.0     0.463645     0.102856     0.611419    Uiso  ? H
   H35        1.0     0.226960     0.351787     0.890529    Uiso  ? H
   H36        1.0     0.972733     0.595477     0.100683    Uiso  ? H
   H37        1.0     0.270908     0.851743     0.612091    Uiso  ? H
   H38        1.0     0.538186     0.103376     0.386976    Uiso  ? H
   H39        1.0     0.773123     0.354173     0.111601    Uiso  ? H
   H40        1.0     0.030849     0.597821     0.894648    Uiso  ? H
   H41        1.0     0.726811     0.148138     0.612579    Uiso  ? H
   H42        1.0     0.469938     0.900523     0.394489    Uiso  ? H
   H43        1.0     0.227661     0.646215     0.110225    Uiso  ? H
   H44        1.0     0.972181     0.402496     0.897135    Uiso  ? H
   H45        1.0     0.271665     0.145893     0.388445    Uiso  ? H
   H46        1.0     0.530067     0.902982     0.604466    Uiso  ? H
   H47        1.0     0.772688     0.645090     0.887613    Uiso  ? H
   H48        1.0     0.027094     0.405177     0.100415    Uiso  ? H
   H49        1.0     0.728050     0.388461     0.852876    Uiso  ? H
   H50        1.0     0.470336     0.604496     0.097690    Uiso  ? H
   H51        1.0     0.227219     0.887353     0.355040    Uiso  ? H
   H52        1.0     0.971302     0.103469     0.597710    Uiso  ? H
   H53        1.0     0.273321     0.611677     0.853014    Uiso  ? H
   H54        1.0     0.533147     0.391344     0.101727    Uiso  ? H
   H55        1.0     0.773606     0.109940     0.353745    Uiso  ? H
   H56        1.0     0.026681     0.898691     0.595787    Uiso  ? H
   H57        1.0     0.728827     0.610790     0.145610    Uiso  ? H
   H58        1.0     0.463477     0.388840     0.896755    Uiso  ? H
   H59        1.0     0.226357     0.111119     0.646525    Uiso  ? H
   H60        1.0     0.970758     0.895991     0.401400    Uiso  ? H
   H61        1.0     0.272439     0.387176     0.148450    Uiso  ? H
   H62        1.0     0.528346     0.602537     0.903276    Uiso  ? H
   H63        1.0     0.772005     0.889685     0.644826    Uiso  ? H
   H64        1.0     0.028775     0.102860     0.402787    Uiso  ? H
   H65        1.0     0.389311     0.851206     0.725839    Uiso  ? H
   H66        1.0     0.600505     0.093202     0.472005    Uiso  ? H
   H67        1.0     0.888599     0.354242     0.228280    Uiso  ? H
   H68        1.0     0.107981     0.601128     0.967197    Uiso  ? H
   H69        1.0     0.610692     0.851981     0.271482    Uiso  ? H
   H70        1.0     0.399015     0.095060     0.527860    Uiso  ? H
   H71        1.0     0.111554     0.351568     0.774110    Uiso  ? H
   H72        1.0     0.892789     0.600339     0.031421    Uiso  ? H
   H73        1.0     0.610502     0.148727     0.728346    Uiso  ? H
   H74        1.0     0.395838     0.901703     0.470139    Uiso  ? H
   H75        1.0     0.112074     0.648803     0.226655    Uiso  ? H
   H76        1.0     0.899604     0.404911     0.974168    Uiso  ? H
   H77        1.0     0.389306     0.147860     0.273873    Uiso  ? H
   H78        1.0     0.610035     0.899055     0.535050    Uiso  ? H
   H79        1.0     0.888779     0.643979     0.771409    Uiso  ? H
   H80        1.0     0.110659     0.396845     0.035944    Uiso  ? H
   H81        1.0     0.852454     0.726784     0.388071    Uiso  ? H
   H82        1.0     0.095017     0.472283     0.601554    Uiso  ? H
   H83        1.0     0.352837     0.228676     0.888829    Uiso  ? H
   H84        1.0     0.597644     0.969851     0.103823    Uiso  ? H
   H85        1.0     0.852107     0.273313     0.611261    Uiso  ? H
   H86        1.0     0.098699     0.530595     0.394075    Uiso  ? H
   H87        1.0     0.353745     0.772355     0.110984    Uiso  ? H
   H88        1.0     0.598206     0.032358     0.894339    Uiso  ? H
   H89        1.0     0.147142     0.727476     0.610606    Uiso  ? H
   H90        1.0     0.899725     0.467690     0.393188    Uiso  ? H
   H91        1.0     0.645366     0.225949     0.111833    Uiso  ? H
   H92        1.0     0.400636     0.972441     0.896223    Uiso  ? H
   H93        1.0     0.146949     0.271881     0.389706    Uiso  ? H
   H94        1.0     0.900387     0.531418     0.605772    Uiso  ? H
   H95        1.0     0.644572     0.774208     0.888264    Uiso  ? H
   H96        1.0     0.399078     0.029622     0.106038    Uiso  ? H
   H97        1.0     0.125112     0.636346     0.869714    Uiso  ? H
   H98        1.0     0.862328     0.370560     0.378817    Uiso  ? H
   H99        1.0     0.376646     0.628884     0.138086    Uiso  ? H
   H100       1.0     0.116424     0.363480     0.135548    Uiso  ? H
   H101       1.0     0.862389     0.627464     0.624421    Uiso  ? H
   H102       1.0     0.137737     0.625790     0.373847    Uiso  ? H
   H103       1.0     0.373871     0.862828     0.375328    Uiso  ? H
   H104       1.0     0.135408     0.382154     0.636005    Uiso  ? H
   H105       1.0     0.638428     0.126991     0.874059    Uiso  ? H
   H106       1.0     0.877658     0.125926     0.639237    Uiso  ? H
   H107       1.0     0.360522     0.126535     0.119673    Uiso  ? H
   H108       1.0     0.631716     0.378593     0.136101    Uiso  ? H
   H109       1.0     0.122249     0.125528     0.360826    Uiso  ? H
   H110       1.0     0.363801     0.385226     0.863185    Uiso  ? H
   H111       1.0     0.621351     0.628225     0.862464    Uiso  ? H
   H112       1.0     0.119465     0.878473     0.640378    Uiso  ? H
   H113       1.0     0.877371     0.359861     0.882040    Uiso  ? H
   H114       1.0     0.359914     0.877614     0.876038    Uiso  ? H
   H115       1.0     0.875989     0.877278     0.360136    Uiso  ? H
   H116       1.0     0.622895     0.863933     0.633217    Uiso  ? H
   H117       1.0     0.639645     0.875605     0.122681    Uiso  ? H
   H118       1.0     0.881711     0.639255     0.128478    Uiso  ? H
   H119       1.0     0.363633     0.134664     0.617984    Uiso  ? H
   H120       1.0     0.638819     0.134017     0.383718    Uiso  ? H
   Co1        1.0     0.501546     0.749995     0.998440    Uiso  ? Co
   Co2        1.0     0.500433     0.251194     0.001566    Uiso  ? Co
   Co3        1.0     0.000768     0.500169     0.750372    Uiso  ? Co
   Co4        1.0     0.000490     0.499283     0.250462    Uiso  ? Co
   Co5        1.0     0.749101     0.000205     0.500614    Uiso  ? Co
   Co6        1.0     0.249647     0.000085     0.499716    Uiso  ? Co
   Co7        1.0     0.750062     0.499642     0.000012    Uiso  ? Co
   Co8        1.0     0.249432     0.500827     0.000694    Uiso  ? Co
   Co9        1.0     0.497521     0.001925     0.749413    Uiso  ? Co
   Co10       1.0     0.499488     0.998293     0.250821    Uiso  ? Co
   Co11       1.0     0.999259     0.749673     0.499720    Uiso  ? Co
   Co12       1.0     0.999454     0.250604     0.501558    Uiso  ? Co
