# Supplementary material for: Ligand engineering enhances (photo) electrocatalytic activity and stability of zeolitic imidazolate frameworks via in-situ surface reconstruction
Source: Nat Commun. 2024 Oct 30;15:9393. doi: 10.1038/s41467-024-53385-0 (PMC11526130; doi:10.1038/s41467-024-53385-0)
Supplement: Supplementary file 3 — Supplementary Data 1 [file 41467_2024_53385_MOESM3_ESM.zip › AB-ZIF.cif]

#======================================================================
# CRYSTAL DATA
#----------------------------------------------------------------------
data_VESTA_phase_1

_chemical_name_common                  'zif-67                                '
_cell_length_a                         16.907700
_cell_length_b                         16.907700
_cell_length_c                         16.907700
_cell_angle_alpha                      90.000000
_cell_angle_beta                       90.000000
_cell_angle_gamma                      90.000000
_cell_volume                           4833.409242
_space_group_name_H-M_alt              'P 1'
_space_group_IT_number                 1

loop_
_space_group_symop_operation_xyz
   'x, y, z'

loop_
   _atom_site_label
   _atom_site_occupancy
   _atom_site_fract_x
   _atom_site_fract_y
   _atom_site_fract_z
   _atom_site_adp_type
   _atom_site_U_iso_or_equiv
   _atom_site_type_symbol
   N1         1.0     0.414197     0.681556     0.968647    Uiso  ? N
   N2         1.0     0.913372     0.180869     0.469832    Uiso  ? N
   N3         1.0     0.585731     0.322084     0.967177    Uiso  ? N
   N4         1.0     0.086722     0.819423     0.471320    Uiso  ? N
   N5         1.0     0.585175     0.679507     0.031930    Uiso  ? N
   N6         1.0     0.085962     0.180193     0.530181    Uiso  ? N
   N7         1.0     0.413298     0.320550     0.031068    Uiso  ? N
   N8         1.0     0.912030     0.819075     0.529084    Uiso  ? N
   N9         1.0     0.969392     0.416111     0.680426    Uiso  ? N
   N10        1.0     0.470776     0.912637     0.179974    Uiso  ? N
   N11        1.0     0.968385     0.586382     0.319819    Uiso  ? N
   N12        1.0     0.468138     0.086325     0.821664    Uiso  ? N
   N13        1.0     0.032865     0.585370     0.677583    Uiso  ? N
   N14        1.0     0.529175     0.086458     0.181162    Uiso  ? N
   N15        1.0     0.030882     0.412894     0.320206    Uiso  ? N
   N16        1.0     0.530033     0.914884     0.818318    Uiso  ? N
   N17        1.0     0.680940     0.965151     0.414113    Uiso  ? N
   N18        1.0     0.180739     0.467729     0.914131    Uiso  ? N
   N19        1.0     0.318497     0.966444     0.585469    Uiso  ? N
   N20        1.0     0.820738     0.469695     0.086999    Uiso  ? N
   N21        1.0     0.679156     0.032932     0.587340    Uiso  ? N
   N22        1.0     0.177925     0.532334     0.085095    Uiso  ? N
   N23        1.0     0.319834     0.030771     0.413927    Uiso  ? N
   N24        1.0     0.818627     0.528580     0.912949    Uiso  ? N
   N25        1.0     0.681497     0.413694     0.967999    Uiso  ? N
   N26        1.0     0.180402     0.912812     0.471184    Uiso  ? N
   N27        1.0     0.319719     0.588337     0.969443    Uiso  ? N
   N28        1.0     0.819599     0.086482     0.470418    Uiso  ? N
   N29        1.0     0.680195     0.587082     0.029682    Uiso  ? N
   N30        1.0     0.179981     0.086836     0.530418    Uiso  ? N
   N31        1.0     0.318509     0.413319     0.032432    Uiso  ? N
   N32        1.0     0.818352     0.913170     0.528718    Uiso  ? N
   N33        1.0     0.413462     0.966955     0.677934    Uiso  ? N
   N34        1.0     0.913449     0.469826     0.181501    Uiso  ? N
   N35        1.0     0.586914     0.967718     0.320253    Uiso  ? N
   N36        1.0     0.088361     0.468096     0.818313    Uiso  ? N
   N37        1.0     0.585846     0.032934     0.681527    Uiso  ? N
   N38        1.0     0.086567     0.532312     0.181202    Uiso  ? N
   N39        1.0     0.414599     0.032066     0.321331    Uiso  ? N
   N40        1.0     0.913182     0.528801     0.819696    Uiso  ? N
   N41        1.0     0.968257     0.680028     0.413577    Uiso  ? N
   N42        1.0     0.468078     0.180863     0.914654    Uiso  ? N
   N43        1.0     0.968955     0.322024     0.585833    Uiso  ? N
   N44        1.0     0.471359     0.817236     0.087930    Uiso  ? N
   N45        1.0     0.031442     0.680961     0.585506    Uiso  ? N
   N46        1.0     0.529485     0.180791     0.087455    Uiso  ? N
   N47        1.0     0.032672     0.320302     0.415272    Uiso  ? N
   N48        1.0     0.528116     0.819286     0.910236    Uiso  ? N
   N49        1.0     0.904004     0.094463     0.585937    Uiso  ? N
   N50        1.0     0.906487     0.904274     0.414082    Uiso  ? N
   N51        1.0     0.082907     0.407431     0.594085    Uiso  ? N
   N52        1.0     0.585783     0.903099     0.092562    Uiso  ? N
   N53        1.0     0.413816     0.093721     0.096272    Uiso  ? N
   N54        1.0     0.414332     0.905478     0.905201    Uiso  ? N
   N55        1.0     0.095761     0.584708     0.900116    Uiso  ? N
   N56        1.0     0.907683     0.416294     0.909502    Uiso  ? N
   C1         1.0     0.372878     0.685989     0.897690    Uiso  ? C
   C2         1.0     0.873304     0.183788     0.398082    Uiso  ? C
   C3         1.0     0.627193     0.316546     0.896538    Uiso  ? C
   C4         1.0     0.127608     0.814750     0.400183    Uiso  ? C
   C5         1.0     0.627166     0.684161     0.102346    Uiso  ? C
   C6         1.0     0.127018     0.185015     0.601457    Uiso  ? C
   C7         1.0     0.372468     0.314975     0.102537    Uiso  ? C
   C8         1.0     0.871452     0.815653     0.600442    Uiso  ? C
   C9         1.0     0.898538     0.373278     0.686131    Uiso  ? C
   C10        1.0     0.399059     0.872767     0.183690    Uiso  ? C
   C11        1.0     0.897464     0.627421     0.315122    Uiso  ? C
   C12        1.0     0.397023     0.127695     0.816411    Uiso  ? C
   C13        1.0     0.103391     0.627469     0.682835    Uiso  ? C
   C14        1.0     0.600652     0.127023     0.185156    Uiso  ? C
   C15        1.0     0.102282     0.372324     0.315608    Uiso  ? C
   C16        1.0     0.601625     0.874284     0.814941    Uiso  ? C
   C17        1.0     0.684793     0.894759     0.371987    Uiso  ? C
   C18        1.0     0.184317     0.395656     0.874151    Uiso  ? C
   C19        1.0     0.314299     0.895398     0.627175    Uiso  ? C
   C20        1.0     0.815999     0.398688     0.127774    Uiso  ? C
   C21        1.0     0.684218     0.103907     0.628319    Uiso  ? C
   C22        1.0     0.183664     0.603281     0.126362    Uiso  ? C
   C23        1.0     0.315066     0.102049     0.372890    Uiso  ? C
   C24        1.0     0.814213     0.599881     0.871569    Uiso  ? C
   C25        1.0     0.685797     0.372667     0.896783    Uiso  ? C
   C26        1.0     0.184947     0.871746     0.400028    Uiso  ? C
   C27        1.0     0.315358     0.629045     0.898015    Uiso  ? C
   C28        1.0     0.815873     0.126859     0.398851    Uiso  ? C
   C29        1.0     0.685149     0.627659     0.101224    Uiso  ? C
   C30        1.0     0.184361     0.127865     0.601418    Uiso  ? C
   C31        1.0     0.314738     0.371871     0.103185    Uiso  ? C
   C32        1.0     0.814994     0.873459     0.600877    Uiso  ? C
   C33        1.0     0.372522     0.896131     0.683513    Uiso  ? C
   C34        1.0     0.872540     0.398480     0.185626    Uiso  ? C
   C35        1.0     0.627516     0.896081     0.314574    Uiso  ? C
   C36        1.0     0.128577     0.396320     0.815206    Uiso  ? C
   C37        1.0     0.627184     0.104043     0.685947    Uiso  ? C
   C38        1.0     0.127736     0.603441     0.184993    Uiso  ? C
   C39        1.0     0.372836     0.102740     0.316202    Uiso  ? C
   C40        1.0     0.872550     0.600246     0.815541    Uiso  ? C
   C41        1.0     0.897219     0.684858     0.372289    Uiso  ? C
   C42        1.0     0.397195     0.185236     0.873382    Uiso  ? C
   C43        1.0     0.898536     0.316385     0.628868    Uiso  ? C
   C44        1.0     0.399444     0.813994     0.128059    Uiso  ? C
   C45        1.0     0.102535     0.685555     0.626509    Uiso  ? C
   C46        1.0     0.601193     0.183872     0.127596    Uiso  ? C
   C47        1.0     0.103340     0.315534     0.373400    Uiso  ? C
   C48        1.0     0.600010     0.815645     0.870744    Uiso  ? C
   C49        1.0     0.406472     0.595657     0.090127    Uiso  ? C
   C50        1.0     0.380533     0.621603     0.010207    Uiso  ? C
   C51        1.0     0.879418     0.121138     0.511358    Uiso  ? C
   C52        1.0     0.596083     0.407082     0.089394    Uiso  ? C
   C53        1.0     0.620126     0.381654     0.008684    Uiso  ? C
   C54        1.0     0.090368     0.908982     0.589965    Uiso  ? C
   C55        1.0     0.119584     0.879803     0.512381    Uiso  ? C
   C56        1.0     0.592097     0.594338     0.909884    Uiso  ? C
   C57        1.0     0.618809     0.619822     0.989784    Uiso  ? C
   C58        1.0     0.092551     0.093162     0.409797    Uiso  ? C
   C59        1.0     0.119467     0.119933     0.489115    Uiso  ? C
   C60        1.0     0.402805     0.408325     0.910593    Uiso  ? C
   C61        1.0     0.378848     0.380952     0.990741    Uiso  ? C
   C62        1.0     0.878270     0.878992     0.487704    Uiso  ? C
   C63        1.0     0.008559     0.383567     0.618508    Uiso  ? C
   C64        1.0     0.512128     0.877852     0.120872    Uiso  ? C
   C65        1.0     0.089778     0.594041     0.405696    Uiso  ? C
   C66        1.0     0.009546     0.619650     0.380242    Uiso  ? C
   C67        1.0     0.589923     0.095004     0.906272    Uiso  ? C
   C68        1.0     0.509279     0.120201     0.881740    Uiso  ? C
   C69        1.0     0.910271     0.594560     0.593226    Uiso  ? C
   C70        1.0     0.990892     0.619625     0.617914    Uiso  ? C
   C71        1.0     0.487962     0.120949     0.121387    Uiso  ? C
   C72        1.0     0.910284     0.405043     0.407421    Uiso  ? C
   C73        1.0     0.990370     0.379827     0.381317    Uiso  ? C
   C74        1.0     0.488001     0.880106     0.877270    Uiso  ? C
   C75        1.0     0.598684     0.088421     0.407375    Uiso  ? C
   C76        1.0     0.620892     0.007383     0.381330    Uiso  ? C
   C77        1.0     0.121898     0.509332     0.878537    Uiso  ? C
   C78        1.0     0.402337     0.088770     0.592352    Uiso  ? C
   C79        1.0     0.379330     0.007749     0.617800    Uiso  ? C
   C80        1.0     0.908563     0.589982     0.093944    Uiso  ? C
   C81        1.0     0.880844     0.510883     0.120736    Uiso  ? C
   C82        1.0     0.594244     0.910819     0.597288    Uiso  ? C
   C83        1.0     0.619082     0.991723     0.621119    Uiso  ? C
   C84        1.0     0.091746     0.410593     0.096615    Uiso  ? C
   C85        1.0     0.118272     0.491183     0.120029    Uiso  ? C
   C86        1.0     0.406308     0.910055     0.406631    Uiso  ? C
   C87        1.0     0.380954     0.990395     0.381254    Uiso  ? C
   C88        1.0     0.879522     0.487913     0.879681    Uiso  ? C
   H1         1.0     0.389472     0.728233     0.852017    Uiso  ? H
   H2         1.0     0.603376     0.471286     0.096052    Uiso  ? H
   H3         1.0     0.889908     0.225400     0.351876    Uiso  ? H
   H4         1.0     0.102512     0.972488     0.595312    Uiso  ? H
   H5         1.0     0.611053     0.273765     0.851559    Uiso  ? H
   H6         1.0     0.392725     0.532822     0.098859    Uiso  ? H
   H7         1.0     0.110776     0.772691     0.354482    Uiso  ? H
   H8         1.0     0.611002     0.726044     0.148370    Uiso  ? H
   H9         1.0     0.399595     0.473129     0.907651    Uiso  ? H
   H10        1.0     0.111417     0.228754     0.645942    Uiso  ? H
   H11        1.0     0.898691     0.963766     0.406833    Uiso  ? H
   H12        1.0     0.389352     0.272161     0.147383    Uiso  ? H
   H13        1.0     0.606346     0.531742     0.900598    Uiso  ? H
   H14        1.0     0.888044     0.773428     0.646017    Uiso  ? H
   H15        1.0     0.105001     0.029976     0.401929    Uiso  ? H
   H16        1.0     0.854042     0.389035     0.729480    Uiso  ? H
   H17        1.0     0.097854     0.605560     0.469046    Uiso  ? H
   H18        1.0     0.352953     0.890432     0.224882    Uiso  ? H
   H19        1.0     0.599325     0.106573     0.969481    Uiso  ? H
   H20        1.0     0.852289     0.611371     0.272252    Uiso  ? H
   H21        1.0     0.095311     0.392743     0.536969    Uiso  ? H
   H22        1.0     0.352394     0.111655     0.773177    Uiso  ? H
   H23        1.0     0.148732     0.611173     0.725361    Uiso  ? H
   H24        1.0     0.903920     0.396399     0.471422    Uiso  ? H
   H25        1.0     0.645867     0.110828     0.227992    Uiso  ? H
   H26        1.0     0.147283     0.388437     0.272616    Uiso  ? H
   H27        1.0     0.901983     0.605247     0.529755    Uiso  ? H
   H28        1.0     0.648009     0.891123     0.773847    Uiso  ? H
   H29        1.0     0.408850     0.098212     0.036167    Uiso  ? H
   H30        1.0     0.727228     0.848928     0.386864    Uiso  ? H
   H31        1.0     0.462918     0.102590     0.611149    Uiso  ? H
   H32        1.0     0.226174     0.350150     0.891278    Uiso  ? H
   H33        1.0     0.972932     0.594052     0.101100    Uiso  ? H
   H34        1.0     0.271126     0.850469     0.611822    Uiso  ? H
   H35        1.0     0.538940     0.103517     0.387224    Uiso  ? H
   H36        1.0     0.773617     0.353253     0.111221    Uiso  ? H
   H37        1.0     0.726676     0.149116     0.611914    Uiso  ? H
   H38        1.0     0.469425     0.901428     0.394344    Uiso  ? H
   H39        1.0     0.227212     0.647890     0.110503    Uiso  ? H
   H40        1.0     0.965676     0.407747     0.895337    Uiso  ? H
   H41        1.0     0.271626     0.146715     0.388750    Uiso  ? H
   H42        1.0     0.530155     0.903689     0.604870    Uiso  ? H
   H43        1.0     0.771617     0.645037     0.887795    Uiso  ? H
   H44        1.0     0.027081     0.406399     0.100595    Uiso  ? H
   H45        1.0     0.728454     0.388455     0.851472    Uiso  ? H
   H46        1.0     0.470338     0.604925     0.096998    Uiso  ? H
   H47        1.0     0.227255     0.888368     0.354730    Uiso  ? H
   H48        1.0     0.963611     0.100938     0.593040    Uiso  ? H
   H49        1.0     0.273306     0.612169     0.852420    Uiso  ? H
   H50        1.0     0.534167     0.391213     0.100536    Uiso  ? H
   H51        1.0     0.772943     0.110363     0.353706    Uiso  ? H
   H52        1.0     0.026360     0.899121     0.594296    Uiso  ? H
   H53        1.0     0.728443     0.611185     0.145771    Uiso  ? H
   H54        1.0     0.463218     0.389105     0.896860    Uiso  ? H
   H55        1.0     0.226773     0.111898     0.646988    Uiso  ? H
   H56        1.0     0.272160     0.387091     0.148741    Uiso  ? H
   H57        1.0     0.528033     0.602936     0.903750    Uiso  ? H
   H58        1.0     0.773533     0.890961     0.646853    Uiso  ? H
   H59        1.0     0.028729     0.103301     0.403942    Uiso  ? H
   H60        1.0     0.388748     0.851276     0.726736    Uiso  ? H
   H61        1.0     0.601488     0.092770     0.472115    Uiso  ? H
   H62        1.0     0.888617     0.353219     0.228321    Uiso  ? H
   H63        1.0     0.104443     0.595735     0.958945    Uiso  ? H
   H64        1.0     0.610953     0.851995     0.270983    Uiso  ? H
   H65        1.0     0.398059     0.094431     0.527799    Uiso  ? H
   H66        1.0     0.113521     0.351618     0.771716    Uiso  ? H
   H67        1.0     0.893420     0.599046     0.031507    Uiso  ? H
   H68        1.0     0.611829     0.149203     0.729062    Uiso  ? H
   H69        1.0     0.395465     0.902219     0.470167    Uiso  ? H
   H70        1.0     0.112524     0.648608     0.227842    Uiso  ? H
   H71        1.0     0.388923     0.148112     0.273758    Uiso  ? H
   H72        1.0     0.610123     0.899477     0.535433    Uiso  ? H
   H73        1.0     0.889831     0.646166     0.773909    Uiso  ? H
   H74        1.0     0.110507     0.396923     0.036034    Uiso  ? H
   H75        1.0     0.851934     0.727165     0.388850    Uiso  ? H
   H76        1.0     0.095380     0.464769     0.607680    Uiso  ? H
   H77        1.0     0.352108     0.228625     0.888319    Uiso  ? H
   H78        1.0     0.592768     0.962469     0.101368    Uiso  ? H
   H79        1.0     0.853727     0.273144     0.612935    Uiso  ? H
   H80        1.0     0.098040     0.530712     0.393866    Uiso  ? H
   H81        1.0     0.353855     0.771952     0.111444    Uiso  ? H
   H82        1.0     0.597838     0.031704     0.894471    Uiso  ? H
   H83        1.0     0.147148     0.729184     0.611158    Uiso  ? H
   H84        1.0     0.900439     0.467580     0.393051    Uiso  ? H
   H85        1.0     0.646963     0.225825     0.110769    Uiso  ? H
   H86        1.0     0.406525     0.964713     0.897174    Uiso  ? H
   H87        1.0     0.148336     0.272542     0.389142    Uiso  ? H
   H88        1.0     0.901457     0.531570     0.606007    Uiso  ? H
   H89        1.0     0.645278     0.773201     0.887658    Uiso  ? H
   H90        1.0     0.120790     0.629265     0.867718    Uiso  ? H
   H91        1.0     0.863138     0.370510     0.378521    Uiso  ? H
   H92        1.0     0.376766     0.629299     0.137381    Uiso  ? H
   H93        1.0     0.116447     0.364988     0.136115    Uiso  ? H
   H94        1.0     0.863783     0.627660     0.624807    Uiso  ? H
   H95        1.0     0.136796     0.626112     0.373913    Uiso  ? H
   H96        1.0     0.373534     0.863120     0.375365    Uiso  ? H
   H97        1.0     0.636209     0.127058     0.873362    Uiso  ? H
   H98        1.0     0.875794     0.121493     0.632127    Uiso  ? H
   H99        1.0     0.367407     0.123492     0.121215    Uiso  ? H
   H100       1.0     0.632507     0.378583     0.135371    Uiso  ? H
   H101       1.0     0.121778     0.125542     0.361374    Uiso  ? H
   H102       1.0     0.363060     0.385188     0.864404    Uiso  ? H
   H103       1.0     0.621023     0.628436     0.862447    Uiso  ? H
   H104       1.0     0.118645     0.879298     0.640587    Uiso  ? H
   H105       1.0     0.874967     0.367514     0.895332    Uiso  ? H
   H106       1.0     0.366982     0.875305     0.882835    Uiso  ? H
   H107       1.0     0.882071     0.875249     0.366979    Uiso  ? H
   H108       1.0     0.623283     0.865346     0.633849    Uiso  ? H
   H109       1.0     0.632928     0.873878     0.116698    Uiso  ? H
   H110       1.0     0.882167     0.638592     0.128404    Uiso  ? H
   H111       1.0     0.362683     0.133681     0.618080    Uiso  ? H
   H112       1.0     0.639875     0.132941     0.383474    Uiso  ? H
   Co1        1.0     0.500803     0.751265     0.999015    Uiso  ? Co
   Co2        1.0     0.500216     0.251548     0.000263    Uiso  ? Co
   Co3        1.0     0.001233     0.501648     0.750553    Uiso  ? Co
   Co4        1.0     0.000301     0.500059     0.250661    Uiso  ? Co
   Co5        1.0     0.749522     0.999995     0.501189    Uiso  ? Co
   Co6        1.0     0.249553     0.999622     0.499690    Uiso  ? Co
   Co7        1.0     0.750916     0.499580     0.000630    Uiso  ? Co
   Co8        1.0     0.249576     0.500911     0.000679    Uiso  ? Co
   Co9        1.0     0.497957     0.001180     0.749368    Uiso  ? Co
   Co10       1.0     0.499285     0.998819     0.250312    Uiso  ? Co
   Co11       1.0     0.999233     0.750682     0.498935    Uiso  ? Co
   Co12       1.0     0.999981     0.250891     0.501119    Uiso  ? Co
