# Supplementary material for: Ligand engineering enhances (photo) electrocatalytic activity and stability of zeolitic imidazolate frameworks via in-situ surface reconstruction
Source: Nat Commun. 2024 Oct 30;15:9393. doi: 10.1038/s41467-024-53385-0 (PMC11526130; doi:10.1038/s41467-024-53385-0)
Supplement: Supplementary file 3 — Supplementary Data 1 [file 41467_2024_53385_MOESM3_ESM.zip › AC-ZIF.cif]

#======================================================================
# CRYSTAL DATA
#----------------------------------------------------------------------
data_VESTA_phase_1

_chemical_name_common                  'zif-67                                '
_cell_length_a                         16.907700
_cell_length_b                         16.907700
_cell_length_c                         16.907700
_cell_angle_alpha                      90.000000
_cell_angle_beta                       90.000000
_cell_angle_gamma                      90.000000
_cell_volume                           4833.409242
_space_group_name_H-M_alt              'P 1'
_space_group_IT_number                 1

loop_
_space_group_symop_operation_xyz
   'x, y, z'

loop_
   _atom_site_label
   _atom_site_occupancy
   _atom_site_fract_x
   _atom_site_fract_y
   _atom_site_fract_z
   _atom_site_adp_type
   _atom_site_U_iso_or_equiv
   _atom_site_type_symbol
   N1         1.0     0.419456     0.673287     0.977484    Uiso  ? N
   N2         1.0     0.945052     0.173177     0.449776    Uiso  ? N
   N3         1.0     0.563711     0.324572     0.968466    Uiso  ? N
   N4         1.0     0.084830     0.828946     0.482546    Uiso  ? N
   N5         1.0     0.583626     0.676814     0.005664    Uiso  ? N
   N6         1.0     0.072255     0.173548     0.560784    Uiso  ? N
   N7         1.0     0.419328     0.324791     0.063669    Uiso  ? N
   N8         1.0     0.919744     0.827461     0.500086    Uiso  ? N
   N9         1.0     0.979885     0.432207     0.664508    Uiso  ? N
   N10        1.0     0.439611     0.911062     0.163400    Uiso  ? N
   N11        1.0     0.941504     0.581157     0.331682    Uiso  ? N
   N12        1.0     0.479831     0.071138     0.838979    Uiso  ? N
   N13        1.0     0.056379     0.584169     0.665268    Uiso  ? N
   N14        1.0     0.512077     0.066937     0.175951    Uiso  ? N
   N15        1.0     0.023351     0.431947     0.333361    Uiso  ? N
   N16        1.0     0.565906     0.926118     0.828560    Uiso  ? N
   N17        1.0     0.669629     0.968830     0.414613    Uiso  ? N
   N18        1.0     0.181693     0.499063     0.919485    Uiso  ? N
   N19        1.0     0.329401     0.005525     0.596763    Uiso  ? N
   N20        1.0     0.819402     0.497597     0.076338    Uiso  ? N
   N21        1.0     0.688642     0.038654     0.569050    Uiso  ? N
   N22        1.0     0.173376     0.504821     0.090180    Uiso  ? N
   N23        1.0     0.319602     0.004136     0.424438    Uiso  ? N
   N24        1.0     0.816485     0.494379     0.900155    Uiso  ? N
   N25        1.0     0.663098     0.413162     0.958972    Uiso  ? N
   N26        1.0     0.170532     0.931156     0.480133    Uiso  ? N
   N27        1.0     0.332601     0.572240     0.973990    Uiso  ? N
   N28        1.0     0.838603     0.089601     0.460832    Uiso  ? N
   N29        1.0     0.671384     0.577432     0.015283    Uiso  ? N
   N30        1.0     0.172223     0.081618     0.565878    Uiso  ? N
   N31        1.0     0.326081     0.423519     0.063165    Uiso  ? N
   N32        1.0     0.824478     0.919580     0.492796    Uiso  ? N
   N33        1.0     0.429097     0.004350     0.684556    Uiso  ? N
   N34        1.0     0.908202     0.503563     0.175117    Uiso  ? N
   N35        1.0     0.576969     0.974114     0.318934    Uiso  ? N
   N36        1.0     0.089546     0.502264     0.823186    Uiso  ? N
   N37        1.0     0.600731     0.025460     0.671520    Uiso  ? N
   N38        1.0     0.078714     0.507379     0.183449    Uiso  ? N
   N39        1.0     0.405960     0.993689     0.323581    Uiso  ? N
   N40        1.0     0.916366     0.502764     0.812454    Uiso  ? N
   N41        1.0     0.943963     0.671153     0.433330    Uiso  ? N
   N42        1.0     0.483967     0.171645     0.926360    Uiso  ? N
   N43        1.0     0.991768     0.328846     0.581720    Uiso  ? N
   N44        1.0     0.440974     0.828209     0.055519    Uiso  ? N
   N45        1.0     0.056800     0.673572     0.562864    Uiso  ? N
   N46        1.0     0.504551     0.170977     0.093492    Uiso  ? N
   N47        1.0     0.020278     0.329664     0.418681    Uiso  ? N
   N48        1.0     0.560215     0.832040     0.926950    Uiso  ? N
   C1         1.0     0.375803     0.678845     0.908011    Uiso  ? C
   C2         1.0     0.901797     0.177458     0.379282    Uiso  ? C
   C3         1.0     0.601452     0.314294     0.896184    Uiso  ? C
   C4         1.0     0.128153     0.824880     0.412811    Uiso  ? C
   C5         1.0     0.626711     0.686915     0.074750    Uiso  ? C
   C6         1.0     0.103758     0.173797     0.637375    Uiso  ? C
   C7         1.0     0.385653     0.328764     0.139029    Uiso  ? C
   C8         1.0     0.874363     0.822992     0.568059    Uiso  ? C
   C9         1.0     0.912637     0.385490     0.671130    Uiso  ? C
   C10        1.0     0.366304     0.873387     0.159105    Uiso  ? C
   C11        1.0     0.866296     0.614961     0.337766    Uiso  ? C
   C12        1.0     0.412235     0.116835     0.829361    Uiso  ? C
   C13        1.0     0.131641     0.618005     0.660837    Uiso  ? C
   C14        1.0     0.578769     0.113657     0.186565    Uiso  ? C
   C15        1.0     0.091060     0.386789     0.322487    Uiso  ? C
   C16        1.0     0.639052     0.887898     0.832090    Uiso  ? C
   C17        1.0     0.680664     0.904878     0.364462    Uiso  ? C
   C18        1.0     0.190703     0.432519     0.872368    Uiso  ? C
   C19        1.0     0.323586     0.936973     0.641334    Uiso  ? C
   C20        1.0     0.810808     0.430868     0.123322    Uiso  ? C
   C21        1.0     0.686511     0.110091     0.609972    Uiso  ? C
   C22        1.0     0.183126     0.572689     0.134928    Uiso  ? C
   C23        1.0     0.308780     0.067781     0.373983    Uiso  ? C
   C24        1.0     0.805979     0.562356     0.855445    Uiso  ? C
   C25        1.0     0.661746     0.368015     0.890387    Uiso  ? C
   C26        1.0     0.180250     0.886915     0.411680    Uiso  ? C
   C27        1.0     0.323038     0.617467     0.906045    Uiso  ? C
   C28        1.0     0.835807     0.126105     0.385994    Uiso  ? C
   C29        1.0     0.680257     0.626341     0.080558    Uiso  ? C
   C30        1.0     0.165898     0.117103     0.640399    Uiso  ? C
   C31        1.0     0.328084     0.390061     0.138813    Uiso  ? C
   C32        1.0     0.815909     0.879199     0.563501    Uiso  ? C
   C33        1.0     0.384382     0.936334     0.694964    Uiso  ? C
   C34        1.0     0.864688     0.434735     0.183701    Uiso  ? C
   C35        1.0     0.624520     0.908047     0.306117    Uiso  ? C
   C36        1.0     0.134397     0.434292     0.813955    Uiso  ? C
   C37        1.0     0.631644     0.102275     0.673021    Uiso  ? C
   C38        1.0     0.125650     0.574068     0.192196    Uiso  ? C
   C39        1.0     0.361596     0.061535     0.312616    Uiso  ? C
   C40        1.0     0.866715     0.567463     0.802014    Uiso  ? C
   C41        1.0     0.867483     0.670218     0.401164    Uiso  ? C
   C42        1.0     0.414764     0.178043     0.882204    Uiso  ? C
   C43        1.0     0.919743     0.322494     0.620719    Uiso  ? C
   C44        1.0     0.366722     0.822352     0.092165    Uiso  ? C
   C45        1.0     0.132039     0.673415     0.597676    Uiso  ? C
   C46        1.0     0.574293     0.177063     0.136235    Uiso  ? C
   C47        1.0     0.089387     0.324614     0.374292    Uiso  ? C
   C48        1.0     0.636095     0.830204     0.893054    Uiso  ? C
   C49        1.0     0.422285     0.584564     0.095195    Uiso  ? C
   C50        1.0     0.392223     0.608559     0.016068    Uiso  ? C
   C51        1.0     0.905038     0.118928     0.494318    Uiso  ? C
   C52        1.0     0.588466     0.411511     0.088155    Uiso  ? C
   C53        1.0     0.602976     0.385103     0.005282    Uiso  ? C
   C54        1.0     0.080850     0.915573     0.601298    Uiso  ? C
   C55        1.0     0.111214     0.893708     0.521634    Uiso  ? C
   C56        1.0     0.582407     0.580227     0.893398    Uiso  ? C
   C57        1.0     0.611484     0.609990     0.971072    Uiso  ? C
   C58        1.0     0.114427     0.116774     0.522451    Uiso  ? C
   C59        1.0     0.382311     0.383085     0.022235    Uiso  ? C
   C60        1.0     0.919331     0.912322     0.377482    Uiso  ? C
   C61        1.0     0.888583     0.887146     0.455979    Uiso  ? C
   C62        1.0     0.106861     0.420630     0.582068    Uiso  ? C
   C63        1.0     0.026715     0.395659     0.608749    Uiso  ? C
   C64        1.0     0.480048     0.882940     0.099778    Uiso  ? C
   C65        1.0     0.983884     0.615821     0.390579    Uiso  ? C
   C66        1.0     0.600743     0.081495     0.929708    Uiso  ? C
   C67        1.0     0.521818     0.106244     0.899375    Uiso  ? C
   C68        1.0     0.015659     0.618609     0.604931    Uiso  ? C
   C69        1.0     0.388492     0.080825     0.088994    Uiso  ? C
   C70        1.0     0.468117     0.104068     0.118472    Uiso  ? C
   C71        1.0     0.902469     0.418177     0.423709    Uiso  ? C
   C72        1.0     0.981655     0.395056     0.392920    Uiso  ? C
   C73        1.0     0.522557     0.890685     0.886563    Uiso  ? C
   C74        1.0     0.574469     0.086095     0.415806    Uiso  ? C
   C75        1.0     0.605570     0.009500     0.385214    Uiso  ? C
   C76        1.0     0.089440     0.616324     0.919863    Uiso  ? C
   C77        1.0     0.119359     0.539929     0.887964    Uiso  ? C
   C78        1.0     0.420518     0.123605     0.594586    Uiso  ? C
   C79        1.0     0.394027     0.044954     0.624216    Uiso  ? C
   C80        1.0     0.907166     0.618292     0.079089    Uiso  ? C
   C81        1.0     0.879465     0.540302     0.109311    Uiso  ? C
   C82        1.0     0.635948     0.991452     0.607999    Uiso  ? C
   C83        1.0     0.077814     0.389908     0.091498    Uiso  ? C
   C84        1.0     0.109275     0.466730     0.120737    Uiso  ? C
   C85        1.0     0.409362     0.884459     0.425227    Uiso  ? C
   C86        1.0     0.379486     0.960424     0.392259    Uiso  ? C
   C87        1.0     0.915641     0.383150     0.902157    Uiso  ? C
   C88        1.0     0.884007     0.459781     0.872575    Uiso  ? C
   C89        1.0     0.708537     0.901530     0.789254    Uiso  ? C
   C90        1.0     0.774753     0.856186     0.807655    Uiso  ? C
   C91        1.0     0.772276     0.799291     0.868464    Uiso  ? C
   C92        1.0     0.703602     0.785831     0.912004    Uiso  ? C
   C93        1.0     0.201338     0.713938     0.577281    Uiso  ? C
   C94        1.0     0.269262     0.698507     0.621112    Uiso  ? C
   C95        1.0     0.268998     0.643158     0.683319    Uiso  ? C
   C96        1.0     0.200722     0.601934     0.703545    Uiso  ? C
   C97        1.0     0.298461     0.779916     0.071781    Uiso  ? C
   C98        1.0     0.231851     0.788498     0.119542    Uiso  ? C
   C99        1.0     0.232019     0.838395     0.186133    Uiso  ? C
   C100       1.0     0.298851     0.881952     0.206282    Uiso  ? C
   C101       1.0     0.796532     0.598772     0.296300    Uiso  ? C
   C102       1.0     0.728130     0.638654     0.319064    Uiso  ? C
   C103       1.0     0.728974     0.692503     0.382351    Uiso  ? C
   C104       1.0     0.798012     0.708901     0.424241    Uiso  ? C
   C105       1.0     0.915988     0.218912     0.308914    Uiso  ? C
   C106       1.0     0.862801     0.209238     0.246686    Uiso  ? C
   C107       1.0     0.796864     0.158920     0.253717    Uiso  ? C
   C108       1.0     0.782826     0.116509     0.322939    Uiso  ? C
   C109       1.0     0.725035     0.181964     0.595429    Uiso  ? C
   C110       1.0     0.707302     0.245720     0.644263    Uiso  ? C
   C111       1.0     0.651886     0.238492     0.705901    Uiso  ? C
   C112       1.0     0.613518     0.167283     0.721125    Uiso  ? C
   C113       1.0     0.206384     0.102321     0.711156    Uiso  ? C
   C114       1.0     0.184529     0.145293     0.777985    Uiso  ? C
   C115       1.0     0.122703     0.200998     0.775083    Uiso  ? C
   C116       1.0     0.081324     0.215633     0.705348    Uiso  ? C
   C117       1.0     0.403140     0.286482     0.208146    Uiso  ? C
   C118       1.0     0.362271     0.306433     0.276713    Uiso  ? C
   C119       1.0     0.306096     0.367912     0.276944    Uiso  ? C
   C120       1.0     0.288620     0.410597     0.208761    Uiso  ? C
   H1         1.0     0.385993     0.725736     0.865325    Uiso  ? H
   H2         1.0     0.596804     0.475546     0.093884    Uiso  ? H
   H3         1.0     0.091105     0.978031     0.614253    Uiso  ? H
   H4         1.0     0.582064     0.268950     0.855369    Uiso  ? H
   H5         1.0     0.430895     0.520480     0.099300    Uiso  ? H
   H6         1.0     0.118682     0.778259     0.369657    Uiso  ? H
   H7         1.0     0.616103     0.736626     0.113958    Uiso  ? H
   H8         1.0     0.905174     0.974670     0.366361    Uiso  ? H
   H9         1.0     0.600976     0.518966     0.883744    Uiso  ? H
   H10        1.0     0.886687     0.779873     0.614024    Uiso  ? H
   H11        1.0     0.864953     0.401163     0.710889    Uiso  ? H
   H12        1.0     0.611870     0.110759     0.986495    Uiso  ? H
   H13        1.0     0.118701     0.395229     0.523577    Uiso  ? H
   H14        1.0     0.368007     0.102457     0.785309    Uiso  ? H
   H15        1.0     0.899332     0.407478     0.487661    Uiso  ? H
   H16        1.0     0.624101     0.097745     0.229014    Uiso  ? H
   H17        1.0     0.134809     0.402528     0.278437    Uiso  ? H
   H18        1.0     0.386109     0.085751     0.024240    Uiso  ? H
   H19        1.0     0.727643     0.862353     0.374209    Uiso  ? H
   H20        1.0     0.481501     0.135537     0.613210    Uiso  ? H
   H21        1.0     0.236195     0.388661     0.883803    Uiso  ? H
   H22        1.0     0.971966     0.622627     0.082321    Uiso  ? H
   H23        1.0     0.276719     0.894102     0.631723    Uiso  ? H
   H24        1.0     0.513275     0.094217     0.395794    Uiso  ? H
   H25        1.0     0.767268     0.385522     0.110176    Uiso  ? H
   H26        1.0     0.024646     0.619098     0.915144    Uiso  ? H
   H27        1.0     0.473326     0.878551     0.415021    Uiso  ? H
   H28        1.0     0.229891     0.614844     0.122557    Uiso  ? H
   H29        1.0     0.979021     0.378156     0.888764    Uiso  ? H
   H30        1.0     0.264567     0.112973     0.385331    Uiso  ? H
   H31        1.0     0.757098     0.602692     0.865625    Uiso  ? H
   H32        1.0     0.013407     0.387301     0.100102    Uiso  ? H
   H33        1.0     0.704134     0.378258     0.843423    Uiso  ? H
   H34        1.0     0.478884     0.614149     0.106367    Uiso  ? H
   H35        1.0     0.223309     0.903189     0.367129    Uiso  ? H
   H36        1.0     0.279248     0.602613     0.861721    Uiso  ? H
   H37        1.0     0.528689     0.395843     0.107098    Uiso  ? H
   H38        1.0     0.017143     0.903112     0.604634    Uiso  ? H
   H39        1.0     0.723586     0.614186     0.126267    Uiso  ? H
   H40        1.0     0.983781     0.904679     0.374940    Uiso  ? H
   H41        1.0     0.517552     0.583611     0.890467    Uiso  ? H
   H42        1.0     0.769955     0.893598     0.605851    Uiso  ? H
   H43        1.0     0.399540     0.892364     0.739251    Uiso  ? H
   H44        1.0     0.576738     0.088644     0.480536    Uiso  ? H
   H45        1.0     0.874933     0.394043     0.232235    Uiso  ? H
   H46        1.0     0.106393     0.622306     0.982250    Uiso  ? H
   H47        1.0     0.614781     0.868192     0.256635    Uiso  ? H
   H48        1.0     0.417289     0.126085     0.529723    Uiso  ? H
   H49        1.0     0.122725     0.392051     0.767095    Uiso  ? H
   H50        1.0     0.888323     0.626418     0.017444    Uiso  ? H
   H51        1.0     0.397745     0.881484     0.489013    Uiso  ? H
   H52        1.0     0.115061     0.617539     0.238262    Uiso  ? H
   H53        1.0     0.906955     0.378275     0.966372    Uiso  ? H
   H54        1.0     0.371318     0.100792     0.262890    Uiso  ? H
   H55        1.0     0.878307     0.612395     0.757534    Uiso  ? H
   H56        1.0     0.091181     0.382773     0.028297    Uiso  ? H
   H57        1.0     0.112019     0.485046     0.578407    Uiso  ? H
   H58        1.0     0.372725     0.225505     0.891994    Uiso  ? H
   H59        1.0     0.879244     0.274009     0.609201    Uiso  ? H
   H60        1.0     0.604526     0.017347     0.938035    Uiso  ? H
   H61        1.0     0.889959     0.480468     0.412055    Uiso  ? H
   H62        1.0     0.614965     0.225948     0.127571    Uiso  ? H
   H63        1.0     0.132299     0.277609     0.383119    Uiso  ? H
   H64        1.0     0.373408     0.020383     0.106141    Uiso  ? H
   H65        1.0     0.113770     0.667412     0.887403    Uiso  ? H
   H66        1.0     0.855280     0.382938     0.395752    Uiso  ? H
   H67        1.0     0.380926     0.601511     0.142591    Uiso  ? H
   H68        1.0     0.104163     0.339348     0.123306    Uiso  ? H
   H69        1.0     0.380193     0.833263     0.397162    Uiso  ? H
   H70        1.0     0.153477     0.399430     0.622356    Uiso  ? H
   H71        1.0     0.648431     0.098448     0.888606    Uiso  ? H
   H72        1.0     0.342629     0.120526     0.112886    Uiso  ? H
   H73        1.0     0.629908     0.382996     0.129736    Uiso  ? H
   H74        1.0     0.605627     0.616469     0.844365    Uiso  ? H
   H75        1.0     0.109877     0.880381     0.647922    Uiso  ? H
   H76        1.0     0.885280     0.332522     0.874361    Uiso  ? H
   H77        1.0     0.893380     0.877190     0.329123    Uiso  ? H
   H78        1.0     0.882396     0.667379     0.114211    Uiso  ? H
   H79        1.0     0.383186     0.171667     0.617959    Uiso  ? H
   H80        1.0     0.609130     0.136612     0.393258    Uiso  ? H
   H81        1.0     0.462138     0.908172     0.899933    Uiso  ? H
   H82        1.0     0.710429     0.947237     0.743853    Uiso  ? H
   H83        1.0     0.829844     0.865683     0.775309    Uiso  ? H
   H84        1.0     0.825639     0.765748     0.882610    Uiso  ? H
   H85        1.0     0.703357     0.743367     0.960376    Uiso  ? H
   H86        1.0     0.202421     0.755053     0.527776    Uiso  ? H
   H87        1.0     0.324168     0.728876     0.606037    Uiso  ? H
   H88        1.0     0.323668     0.631253     0.715582    Uiso  ? H
   H89        1.0     0.201057     0.556987     0.749566    Uiso  ? H
   H90        1.0     0.954819     0.603130     0.590543    Uiso  ? H
   H91        1.0     0.539467     0.902886     0.085198    Uiso  ? H
   H92        1.0     0.296629     0.742617     0.019386    Uiso  ? H
   H93        1.0     0.178020     0.756251     0.104524    Uiso  ? H
   H94        1.0     0.178512     0.844149     0.221852    Uiso  ? H
   H95        1.0     0.299136     0.923028     0.255814    Uiso  ? H
   H96        1.0     0.795433     0.554891     0.249240    Uiso  ? H
   H97        1.0     0.672823     0.626893     0.287916    Uiso  ? H
   H98        1.0     0.674076     0.721503     0.399834    Uiso  ? H
   H99        1.0     0.797242     0.748944     0.474631    Uiso  ? H
   H100       1.0     0.044881     0.600094     0.403062    Uiso  ? H
   H101       1.0     0.968053     0.256206     0.302479    Uiso  ? H
   H102       1.0     0.873015     0.240246     0.190919    Uiso  ? H
   H103       1.0     0.756762     0.151939     0.203520    Uiso  ? H
   H104       1.0     0.733499     0.075095     0.326936    Uiso  ? H
   H105       1.0     0.925150     0.101761     0.552824    Uiso  ? H
   H106       1.0     0.766502     0.187616     0.546463    Uiso  ? H
   H107       1.0     0.735660     0.302779     0.633841    Uiso  ? H
   H108       1.0     0.637568     0.290434     0.741300    Uiso  ? H
   H109       1.0     0.569121     0.162531     0.767556    Uiso  ? H
   H110       1.0     0.623595     0.931230     0.589249    Uiso  ? H
   H111       1.0     0.252348     0.057248     0.713782    Uiso  ? H
   H112       1.0     0.214870     0.134582     0.834036    Uiso  ? H
   H113       1.0     0.105981     0.232578     0.828894    Uiso  ? H
   H114       1.0     0.031921     0.256977     0.704433    Uiso  ? H
   H115       1.0     0.102791     0.100398     0.461406    Uiso  ? H
   H116       1.0     0.448456     0.240735     0.207844    Uiso  ? H
   H117       1.0     0.375248     0.274831     0.331511    Uiso  ? H
   H118       1.0     0.276695     0.383226     0.332306    Uiso  ? H
   H119       1.0     0.246780     0.459525     0.210247    Uiso  ? H
   H120       1.0     0.397599     0.396611     0.961342    Uiso  ? H
   Co1        1.0     0.500279     0.753408     0.988563    Uiso  ? Co
   Co2        1.0     0.487059     0.249101     0.010846    Uiso  ? Co
   Co3        1.0     0.007244     0.512734     0.741132    Uiso  ? Co
   Co4        1.0     0.989138     0.509770     0.256367    Uiso  ? Co
   Co5        1.0     0.754343     0.011122     0.477467    Uiso  ? Co
   Co6        1.0     0.247290     0.009424     0.515806    Uiso  ? Co
   Co7        1.0     0.742390     0.490411     0.990022    Uiso  ? Co
   Co8        1.0     0.254427     0.495830     0.009926    Uiso  ? Co
   Co9        1.0     0.520362     0.003655     0.755752    Uiso  ? Co
   Co10       1.0     0.489585     0.975742     0.244237    Uiso  ? Co
   Co11       1.0     0.003079     0.749338     0.493523    Uiso  ? Co
   Co12       1.0     0.011423     0.250625     0.501003    Uiso  ? Co
