# Supplementary material for: Ligand engineering enhances (photo) electrocatalytic activity and stability of zeolitic imidazolate frameworks via in-situ surface reconstruction
Source: Nat Commun. 2024 Oct 30;15:9393. doi: 10.1038/s41467-024-53385-0 (PMC11526130; doi:10.1038/s41467-024-53385-0)
Supplement: Supplementary file 3 — Supplementary Data 1 [file 41467_2024_53385_MOESM3_ESM.zip › AD-ZIF.cif]

#======================================================================
# CRYSTAL DATA
#----------------------------------------------------------------------
data_VESTA_phase_1

_chemical_name_common                  'c-8                                   '
_cell_length_a                         16.907700
_cell_length_b                         16.907700
_cell_length_c                         16.907700
_cell_angle_alpha                      90.000000
_cell_angle_beta                       90.000000
_cell_angle_gamma                      90.000000
_cell_volume                           4833.409242
_space_group_name_H-M_alt              'P 1'
_space_group_IT_number                 1

loop_
_space_group_symop_operation_xyz
   'x, y, z'

loop_
   _atom_site_label
   _atom_site_occupancy
   _atom_site_fract_x
   _atom_site_fract_y
   _atom_site_fract_z
   _atom_site_adp_type
   _atom_site_U_iso_or_equiv
   _atom_site_type_symbol
   N1         1.0     0.418596     0.669851     0.966355    Uiso  ? N
   N2         1.0     0.930363     0.174313     0.453160    Uiso  ? N
   N3         1.0     0.582263     0.314504     0.985508    Uiso  ? N
   N4         1.0     0.081593     0.840269     0.478472    Uiso  ? N
   N5         1.0     0.583968     0.670768     0.027719    Uiso  ? N
   N6         1.0     0.075054     0.176157     0.531907    Uiso  ? N
   N7         1.0     0.419999     0.328692     0.046386    Uiso  ? N
   N8         1.0     0.914569     0.832886     0.524350    Uiso  ? N
   N9         1.0     0.979426     0.420871     0.674970    Uiso  ? N
   N10        1.0     0.481646     0.909678     0.182661    Uiso  ? N
   N11        1.0     0.966864     0.598849     0.314679    Uiso  ? N
   N12        1.0     0.476112     0.077862     0.827130    Uiso  ? N
   N13        1.0     0.020173     0.592036     0.680140    Uiso  ? N
   N14        1.0     0.512963     0.078436     0.177171    Uiso  ? N
   N15        1.0     0.019459     0.426767     0.322024    Uiso  ? N
   N16        1.0     0.528267     0.912981     0.822356    Uiso  ? N
   N17        1.0     0.675887     0.977839     0.419627    Uiso  ? N
   N18        1.0     0.177272     0.484599     0.909732    Uiso  ? N
   N19        1.0     0.333041     0.964400     0.578222    Uiso  ? N
   N20        1.0     0.826902     0.479285     0.086725    Uiso  ? N
   N21        1.0     0.678435     0.029564     0.587886    Uiso  ? N
   N22        1.0     0.178992     0.519478     0.075291    Uiso  ? N
   N23        1.0     0.326074     0.035974     0.422453    Uiso  ? N
   N24        1.0     0.816144     0.520948     0.914799    Uiso  ? N
   N25        1.0     0.674019     0.409629     0.979758    Uiso  ? N
   N26        1.0     0.182814     0.924308     0.490163    Uiso  ? N
   N27        1.0     0.322641     0.578643     0.968623    Uiso  ? N
   N28        1.0     0.827403     0.087672     0.460125    Uiso  ? N
   N29        1.0     0.679193     0.579351     0.025797    Uiso  ? N
   N30        1.0     0.179375     0.091614     0.523714    Uiso  ? N
   N31        1.0     0.330017     0.428629     0.045600    Uiso  ? N
   N32        1.0     0.818667     0.923639     0.521822    Uiso  ? N
   N33        1.0     0.418776     0.970888     0.678868    Uiso  ? N
   N34        1.0     0.923629     0.483689     0.175901    Uiso  ? N
   N35        1.0     0.578523     0.967601     0.330531    Uiso  ? N
   N36        1.0     0.072479     0.471762     0.829292    Uiso  ? N
   N37        1.0     0.573778     0.037453     0.671571    Uiso  ? N
   N38        1.0     0.082368     0.531434     0.164129    Uiso  ? N
   N39        1.0     0.419513     0.033341     0.328211    Uiso  ? N
   N40        1.0     0.915075     0.530944     0.827411    Uiso  ? N
   N41        1.0     0.966003     0.694130     0.410352    Uiso  ? N
   N42        1.0     0.477798     0.173983     0.918178    Uiso  ? N
   N43        1.0     0.983446     0.329191     0.579281    Uiso  ? N
   N44        1.0     0.479521     0.814525     0.087421    Uiso  ? N
   N45        1.0     0.023855     0.687639     0.585571    Uiso  ? N
   N46        1.0     0.518707     0.169497     0.081596    Uiso  ? N
   N47        1.0     0.017073     0.330449     0.413347    Uiso  ? N
   N48        1.0     0.531167     0.815982     0.915113    Uiso  ? N
   C1         1.0     0.372987     0.678990     0.898727    Uiso  ? C
   C2         1.0     0.884512     0.183897     0.385628    Uiso  ? C
   C3         1.0     0.622475     0.307667     0.914500    Uiso  ? C
   C4         1.0     0.126595     0.835567     0.410194    Uiso  ? C
   C5         1.0     0.627755     0.678464     0.096693    Uiso  ? C
   C6         1.0     0.115882     0.179148     0.603135    Uiso  ? C
   C7         1.0     0.377354     0.325388     0.116663    Uiso  ? C
   C8         1.0     0.870080     0.824731     0.592700    Uiso  ? C
   C9         1.0     0.909867     0.377343     0.677815    Uiso  ? C
   C10        1.0     0.406938     0.874860     0.183394    Uiso  ? C
   C11        1.0     0.889668     0.627606     0.321085    Uiso  ? C
   C12        1.0     0.407677     0.122397     0.818803    Uiso  ? C
   C13        1.0     0.097257     0.622806     0.677536    Uiso  ? C
   C14        1.0     0.583206     0.120079     0.185534    Uiso  ? C
   C15        1.0     0.087187     0.380645     0.312844    Uiso  ? C
   C16        1.0     0.603795     0.879300     0.821545    Uiso  ? C
   C17        1.0     0.688597     0.909953     0.375316    Uiso  ? C
   C18        1.0     0.184559     0.413607     0.868132    Uiso  ? C
   C19        1.0     0.323238     0.897409     0.624387    Uiso  ? C
   C20        1.0     0.822756     0.411058     0.132276    Uiso  ? C
   C21        1.0     0.685100     0.100452     0.631120    Uiso  ? C
   C22        1.0     0.186542     0.593143     0.110380    Uiso  ? C
   C23        1.0     0.319660     0.104359     0.377572    Uiso  ? C
   C24        1.0     0.810493     0.593765     0.877710    Uiso  ? C
   C25        1.0     0.678274     0.366105     0.910496    Uiso  ? C
   C26        1.0     0.188866     0.886796     0.417480    Uiso  ? C
   C27        1.0     0.314140     0.623447     0.900100    Uiso  ? C
   C28        1.0     0.820147     0.131266     0.390734    Uiso  ? C
   C29        1.0     0.686151     0.622540     0.095440    Uiso  ? C
   C30        1.0     0.180536     0.126799     0.598542    Uiso  ? C
   C31        1.0     0.323052     0.388902     0.117372    Uiso  ? C
   C32        1.0     0.811261     0.880329     0.591294    Uiso  ? C
   C33        1.0     0.375627     0.901495     0.685955    Uiso  ? C
   C34        1.0     0.882857     0.413617     0.186467    Uiso  ? C
   C35        1.0     0.628905     0.903324     0.320853    Uiso  ? C
   C36        1.0     0.120243     0.405344     0.819305    Uiso  ? C
   C37        1.0     0.618264     0.106204     0.680783    Uiso  ? C
   C38        1.0     0.126211     0.600596     0.164136    Uiso  ? C
   C39        1.0     0.376651     0.102590     0.319816    Uiso  ? C
   C40        1.0     0.871063     0.600893     0.824672    Uiso  ? C
   C41        1.0     0.889135     0.686693     0.380488    Uiso  ? C
   C42        1.0     0.408230     0.180982     0.874856    Uiso  ? C
   C43        1.0     0.911876     0.321359     0.619142    Uiso  ? C
   C44        1.0     0.405839     0.815205     0.124526    Uiso  ? C
   C45        1.0     0.099421     0.682836     0.619321    Uiso  ? C
   C46        1.0     0.586860     0.175632     0.126529    Uiso  ? C
   C47        1.0     0.086140     0.322255     0.369012    Uiso  ? C
   C48        1.0     0.605443     0.818541     0.879078    Uiso  ? C
   C49        1.0     0.414712     0.585764     0.088048    Uiso  ? C
   C50        1.0     0.386623     0.608413     0.007554    Uiso  ? C
   C51        1.0     0.894913     0.114544     0.494988    Uiso  ? C
   C52        1.0     0.594343     0.404993     0.105399    Uiso  ? C
   C53        1.0     0.614908     0.377261     0.024025    Uiso  ? C
   C54        1.0     0.089048     0.917052     0.605933    Uiso  ? C
   C55        1.0     0.116741     0.895824     0.525319    Uiso  ? C
   C56        1.0     0.590441     0.584296     0.905921    Uiso  ? C
   C57        1.0     0.616316     0.609819     0.986070    Uiso  ? C
   C58        1.0     0.114209     0.120978     0.487101    Uiso  ? C
   C59        1.0     0.391495     0.392900     0.006905    Uiso  ? C
   C60        1.0     0.909175     0.916689     0.401890    Uiso  ? C
   C61        1.0     0.882041     0.893325     0.482488    Uiso  ? C
   C62        1.0     0.100900     0.418535     0.587288    Uiso  ? C
   C63        1.0     0.022049     0.390142     0.613369    Uiso  ? C
   C64        1.0     0.521805     0.873150     0.122892    Uiso  ? C
   C65        1.0     0.009471     0.640110     0.370310    Uiso  ? C
   C66        1.0     0.595378     0.082997     0.916706    Uiso  ? C
   C67        1.0     0.516553     0.110217     0.888640    Uiso  ? C
   C68        1.0     0.979483     0.631730     0.622778    Uiso  ? C
   C69        1.0     0.398006     0.081241     0.082255    Uiso  ? C
   C70        1.0     0.476074     0.108827     0.112509    Uiso  ? C
   C71        1.0     0.901300     0.422401     0.413657    Uiso  ? C
   C72        1.0     0.979041     0.394308     0.384287    Uiso  ? C
   C73        1.0     0.488673     0.874505     0.880906    Uiso  ? C
   C74        1.0     0.576513     0.088065     0.421242    Uiso  ? C
   C75        1.0     0.608426     0.011088     0.391873    Uiso  ? C
   C76        1.0     0.080600     0.597172     0.911115    Uiso  ? C
   C77        1.0     0.108551     0.517587     0.885216    Uiso  ? C
   C78        1.0     0.416624     0.088346     0.585169    Uiso  ? C
   C79        1.0     0.392057     0.007900     0.612422    Uiso  ? C
   C80        1.0     0.912294     0.602283     0.085195    Uiso  ? C
   C81        1.0     0.889131     0.522138     0.114381    Uiso  ? C
   C82        1.0     0.610320     0.995038     0.613485    Uiso  ? C
   C83        1.0     0.086383     0.402745     0.086594    Uiso  ? C
   C84        1.0     0.114947     0.484101     0.108101    Uiso  ? C
   C85        1.0     0.412076     0.912877     0.415625    Uiso  ? C
   C86        1.0     0.387460     0.993903     0.391040    Uiso  ? C
   C87        1.0     0.906650     0.403585     0.906859    Uiso  ? C
   C88        1.0     0.880424     0.484675     0.883545    Uiso  ? C
   C89        1.0     0.671775     0.899891     0.779204    Uiso  ? C
   C90        1.0     0.740703     0.857239     0.793652    Uiso  ? C
   C91        1.0     0.742408     0.795688     0.849598    Uiso  ? C
   C92        1.0     0.675395     0.776344     0.893500    Uiso  ? C
   C93        1.0     0.170546     0.721574     0.601609    Uiso  ? C
   C94        1.0     0.238076     0.699350     0.643099    Uiso  ? C
   C95        1.0     0.236283     0.639033     0.699399    Uiso  ? C
   C96        1.0     0.166333     0.599802     0.717356    Uiso  ? C
   C97        1.0     0.336934     0.771419     0.110465    Uiso  ? C
   C98        1.0     0.270052     0.787827     0.155776    Uiso  ? C
   C99        1.0     0.271103     0.848021     0.212954    Uiso  ? C
   C100       1.0     0.338881     0.892474     0.227303    Uiso  ? C
   C101       1.0     0.820483     0.603977     0.282787    Uiso  ? C
   C102       1.0     0.749643     0.640237     0.305390    Uiso  ? C
   C103       1.0     0.748748     0.699624     0.363516    Uiso  ? C
   C104       1.0     0.817790     0.723377     0.401795    Uiso  ? C
   C105       1.0     0.897204     0.230160     0.318429    Uiso  ? C
   C106       1.0     0.841307     0.226148     0.258358    Uiso  ? C
   C107       1.0     0.774869     0.176553     0.264808    Uiso  ? C
   C108       1.0     0.764396     0.127242     0.329695    Uiso  ? C
   C109       1.0     0.924231     0.081559     0.571740    Uiso  ? C
   C110       1.0     0.741328     0.161172     0.629736    Uiso  ? C
   C111       1.0     0.727908     0.227200     0.677042    Uiso  ? C
   C112       1.0     0.658779     0.234622     0.722310    Uiso  ? C
   C113       1.0     0.602583     0.174653     0.724533    Uiso  ? C
   C114       1.0     0.228055     0.112724     0.665275    Uiso  ? C
   C115       1.0     0.210301     0.154416     0.733898    Uiso  ? C
   C116       1.0     0.146460     0.207231     0.738358    Uiso  ? C
   C117       1.0     0.097661     0.219733     0.672966    Uiso  ? C
   C118       1.0     0.384519     0.274116     0.180965    Uiso  ? C
   C119       1.0     0.337071     0.288574     0.246657    Uiso  ? C
   C120       1.0     0.285800     0.353918     0.249039    Uiso  ? C
   C121       1.0     0.278456     0.405268     0.185083    Uiso  ? C
   C122       1.0     0.407564     0.898048     0.906707    Uiso  ? C
   C123       1.0     0.090414     0.090079     0.407842    Uiso  ? C
   C124       1.0     0.095068     0.626040     0.384931    Uiso  ? C
   C125       1.0     0.895882     0.613263     0.603023    Uiso  ? C
   C126       1.0     0.427046     0.422220     0.931336    Uiso  ? C
   C127       1.0     0.580893     0.917786     0.583297    Uiso  ? C
   C128       1.0     0.602265     0.898164     0.097428    Uiso  ? C
   H1         1.0     0.385836     0.723743     0.854623    Uiso  ? H
   H2         1.0     0.600607     0.469513     0.109795    Uiso  ? H
   H3         1.0     0.099889     0.979825     0.618495    Uiso  ? H
   H4         1.0     0.606318     0.261770     0.872750    Uiso  ? H
   H5         1.0     0.405272     0.523088     0.100876    Uiso  ? H
   H6         1.0     0.110038     0.797388     0.360761    Uiso  ? H
   H7         1.0     0.612877     0.722240     0.141506    Uiso  ? H
   H8         1.0     0.896872     0.979172     0.389974    Uiso  ? H
   H9         1.0     0.605741     0.521969     0.895782    Uiso  ? H
   H10        1.0     0.884507     0.780447     0.637363    Uiso  ? H
   H11        1.0     0.863956     0.391566     0.720316    Uiso  ? H
   H12        1.0     0.602141     0.094264     0.980333    Uiso  ? H
   H13        1.0     0.111702     0.401401     0.525738    Uiso  ? H
   H14        1.0     0.364287     0.108030     0.773998    Uiso  ? H
   H15        1.0     0.897573     0.414311     0.477922    Uiso  ? H
   H16        1.0     0.625466     0.105632     0.231787    Uiso  ? H
   H17        1.0     0.130437     0.393000     0.267297    Uiso  ? H
   H18        1.0     0.394357     0.089449     0.018018    Uiso  ? H
   H19        1.0     0.738895     0.871619     0.385805    Uiso  ? H
   H20        1.0     0.477251     0.101666     0.603308    Uiso  ? H
   H21        1.0     0.234695     0.374465     0.876459    Uiso  ? H
   H22        1.0     0.976679     0.609716     0.089264    Uiso  ? H
   H23        1.0     0.279725     0.852677     0.609674    Uiso  ? H
   H24        1.0     0.514245     0.095475     0.405430    Uiso  ? H
   H25        1.0     0.778438     0.365619     0.122386    Uiso  ? H
   H26        1.0     0.016491     0.602858     0.902690    Uiso  ? H
   H27        1.0     0.474846     0.903843     0.402387    Uiso  ? H
   H28        1.0     0.232992     0.633450     0.092342    Uiso  ? H
   H29        1.0     0.969585     0.394433     0.892939    Uiso  ? H
   H30        1.0     0.276334     0.149722     0.391413    Uiso  ? H
   H31        1.0     0.763880     0.634721     0.892573    Uiso  ? H
   H32        1.0     0.021956     0.398966     0.091943    Uiso  ? H
   H33        1.0     0.719421     0.380554     0.863212    Uiso  ? H
   H34        1.0     0.477852     0.600013     0.093963    Uiso  ? H
   H35        1.0     0.236671     0.898753     0.376313    Uiso  ? H
   H36        1.0     0.266851     0.612164     0.858504    Uiso  ? H
   H37        1.0     0.533917     0.388024     0.121420    Uiso  ? H
   H38        1.0     0.025427     0.904592     0.610685    Uiso  ? H
   H39        1.0     0.731529     0.609918     0.138816    Uiso  ? H
   H40        1.0     0.972813     0.905327     0.396379    Uiso  ? H
   H41        1.0     0.526453     0.592637     0.899484    Uiso  ? H
   H42        1.0     0.765079     0.892021     0.634278    Uiso  ? H
   H43        1.0     0.386295     0.860466     0.733963    Uiso  ? H
   H44        1.0     0.582958     0.092859     0.485671    Uiso  ? H
   H45        1.0     0.899253     0.371402     0.230758    Uiso  ? H
   H46        1.0     0.095498     0.606590     0.973618    Uiso  ? H
   H47        1.0     0.616917     0.857829     0.277395    Uiso  ? H
   H48        1.0     0.412026     0.093116     0.520683    Uiso  ? H
   H49        1.0     0.104593     0.357503     0.780228    Uiso  ? H
   H50        1.0     0.893268     0.610682     0.023596    Uiso  ? H
   H51        1.0     0.400986     0.903546     0.478730    Uiso  ? H
   H52        1.0     0.110003     0.651127     0.199389    Uiso  ? H
   H53        1.0     0.896864     0.396294     0.970938    Uiso  ? H
   H54        1.0     0.390133     0.144725     0.273761    Uiso  ? H
   H55        1.0     0.885775     0.650139     0.787235    Uiso  ? H
   H56        1.0     0.103597     0.389883     0.025213    Uiso  ? H
   H57        1.0     0.103910     0.483395     0.592585    Uiso  ? H
   H58        1.0     0.363390     0.225305     0.887836    Uiso  ? H
   H59        1.0     0.866298     0.280131     0.600884    Uiso  ? H
   H60        1.0     0.602528     0.019637     0.904790    Uiso  ? H
   H61        1.0     0.893218     0.485247     0.398635    Uiso  ? H
   H62        1.0     0.633236     0.217895     0.113433    Uiso  ? H
   H63        1.0     0.130486     0.277520     0.380721    Uiso  ? H
   H64        1.0     0.389641     0.018403     0.096590    Uiso  ? H
   H65        1.0     0.109619     0.644325     0.876416    Uiso  ? H
   H66        1.0     0.852213     0.388831     0.386342    Uiso  ? H
   H67        1.0     0.382769     0.619810     0.133919    Uiso  ? H
   H68        1.0     0.112627     0.356937     0.124681    Uiso  ? H
   H69        1.0     0.378713     0.867220     0.382877    Uiso  ? H
   H70        1.0     0.148300     0.393394     0.624499    Uiso  ? H
   H71        1.0     0.643342     0.114338     0.885501    Uiso  ? H
   H72        1.0     0.348848     0.114146     0.109610    Uiso  ? H
   H73        1.0     0.634003     0.378871     0.150114    Uiso  ? H
   H74        1.0     0.619489     0.619309     0.858966    Uiso  ? H
   H75        1.0     0.120085     0.882075     0.651536    Uiso  ? H
   H76        1.0     0.871912     0.357397     0.876159    Uiso  ? H
   H77        1.0     0.878985     0.881667     0.355721    Uiso  ? H
   H78        1.0     0.884615     0.648811     0.121672    Uiso  ? H
   H79        1.0     0.378500     0.134700     0.610951    Uiso  ? H
   H80        1.0     0.609138     0.138116     0.395104    Uiso  ? H
   H81        1.0     0.671495     0.949248     0.738071    Uiso  ? H
   H82        1.0     0.794712     0.872964     0.762182    Uiso  ? H
   H83        1.0     0.797743     0.764251     0.859718    Uiso  ? H
   H84        1.0     0.678645     0.730856     0.938739    Uiso  ? H
   H85        1.0     0.172983     0.766994     0.556366    Uiso  ? H
   H86        1.0     0.293671     0.728942     0.630875    Uiso  ? H
   H87        1.0     0.290629     0.621845     0.729330    Uiso  ? H
   H88        1.0     0.165560     0.550825     0.759268    Uiso  ? H
   H89        1.0     0.334394     0.726683     0.064596    Uiso  ? H
   H90        1.0     0.215767     0.754855     0.146141    Uiso  ? H
   H91        1.0     0.216893     0.861069     0.245422    Uiso  ? H
   H92        1.0     0.338074     0.940759     0.269451    Uiso  ? H
   H93        1.0     0.822640     0.557323     0.238464    Uiso  ? H
   H94        1.0     0.694849     0.620177     0.278538    Uiso  ? H
   H95        1.0     0.692463     0.727086     0.379870    Uiso  ? H
   H96        1.0     0.815977     0.768808     0.447229    Uiso  ? H
   H97        1.0     0.950550     0.265165     0.312913    Uiso  ? H
   H98        1.0     0.850565     0.259809     0.204594    Uiso  ? H
   H99        1.0     0.732218     0.175636     0.216500    Uiso  ? H
   H100       1.0     0.715483     0.085460     0.332338    Uiso  ? H
   H101       1.0     0.792889     0.157989     0.591599    Uiso  ? H
   H102       1.0     0.770902     0.274907     0.677634    Uiso  ? H
   H103       1.0     0.648899     0.289232     0.755159    Uiso  ? H
   H104       1.0     0.547135     0.181044     0.756693    Uiso  ? H
   H105       1.0     0.274484     0.068349     0.665460    Uiso  ? H
   H106       1.0     0.244600     0.144742     0.787518    Uiso  ? H
   H107       1.0     0.133308     0.236098     0.794172    Uiso  ? H
   H108       1.0     0.045681     0.256774     0.676558    Uiso  ? H
   H109       1.0     0.427331     0.226186     0.179056    Uiso  ? H
   H110       1.0     0.341545     0.250035     0.298022    Uiso  ? H
   H111       1.0     0.252516     0.365750     0.303114    Uiso  ? H
   H112       1.0     0.242700     0.458490     0.188389    Uiso  ? H
   H113       1.0     0.378148     0.930776     0.859100    Uiso  ? H
   H114       1.0     0.371453     0.846506     0.922601    Uiso  ? H
   H115       1.0     0.410011     0.937146     0.958862    Uiso  ? H
   H116       1.0     0.070088     0.028431     0.413289    Uiso  ? H
   H117       1.0     0.042223     0.123737     0.381097    Uiso  ? H
   H118       1.0     0.141233     0.089165     0.367057    Uiso  ? H
   H119       1.0     0.134032     0.662228     0.346698    Uiso  ? H
   H120       1.0     0.111649     0.637922     0.446781    Uiso  ? H
   H121       1.0     0.108969     0.563574     0.371700    Uiso  ? H
   H122       1.0     0.855685     0.632702     0.650089    Uiso  ? H
   H123       1.0     0.888217     0.549013     0.597414    Uiso  ? H
   H124       1.0     0.878133     0.641221     0.547767    Uiso  ? H
   H125       1.0     0.441518     0.373760     0.890609    Uiso  ? H
   H126       1.0     0.483150     0.453011     0.943771    Uiso  ? H
   H127       1.0     0.388567     0.464632     0.900565    Uiso  ? H
   H128       1.0     0.522688     0.924590     0.554811    Uiso  ? H
   H129       1.0     0.622606     0.894261     0.539723    Uiso  ? H
   H130       1.0     0.573815     0.874472     0.631223    Uiso  ? H
   H131       1.0     0.875528     0.054410     0.604974    Uiso  ? H
   H132       1.0     0.968433     0.034746     0.561804    Uiso  ? H
   H133       1.0     0.950589     0.126908     0.609744    Uiso  ? H
   H134       1.0     0.598703     0.946005     0.053097    Uiso  ? H
   H135       1.0     0.636488     0.921180     0.147669    Uiso  ? H
   H136       1.0     0.634767     0.849032     0.070027    Uiso  ? H
   Co1        1.0     0.500970     0.742986     0.998760    Uiso  ? Co
   Co2        1.0     0.489123     0.248604     0.003011    Uiso  ? Co
   Co3        1.0     0.996313     0.504965     0.751825    Uiso  ? Co
   Co4        1.0     0.004017     0.514689     0.246681    Uiso  ? Co
   Co5        1.0     0.751112     0.012280     0.500857    Uiso  ? Co
   Co6        1.0     0.256054     0.008432     0.509350    Uiso  ? Co
   Co7        1.0     0.748969     0.493286     0.003054    Uiso  ? Co
   Co8        1.0     0.253918     0.492548     0.993055    Uiso  ? Co
   Co9        1.0     0.503045     0.997780     0.750186    Uiso  ? Co
   Co10       1.0     0.498903     0.996123     0.254739    Uiso  ? Co
   Co11       1.0     0.999689     0.761523     0.499434    Uiso  ? Co
   Co12       1.0     0.000113     0.252914     0.495161    Uiso  ? Co
