# Supplementary material for: Ligand engineering enhances (photo) electrocatalytic activity and stability of zeolitic imidazolate frameworks via in-situ surface reconstruction
Source: Nat Commun. 2024 Oct 30;15:9393. doi: 10.1038/s41467-024-53385-0 (PMC11526130; doi:10.1038/s41467-024-53385-0)
Supplement: Supplementary file 3 — Supplementary Data 1 [file 41467_2024_53385_MOESM3_ESM.zip › AE-ZIF.cif]

#======================================================================
# CRYSTAL DATA
#----------------------------------------------------------------------
data_VESTA_phase_1

_chemical_name_common                  'c-8                                   '
_cell_length_a                         16.907700
_cell_length_b                         16.907700
_cell_length_c                         16.907700
_cell_angle_alpha                      90.000000
_cell_angle_beta                       90.000000
_cell_angle_gamma                      90.000000
_cell_volume                           4833.409242
_space_group_name_H-M_alt              'P 1'
_space_group_IT_number                 1

loop_
_space_group_symop_operation_xyz
   'x, y, z'

loop_
   _atom_site_label
   _atom_site_occupancy
   _atom_site_fract_x
   _atom_site_fract_y
   _atom_site_fract_z
   _atom_site_adp_type
   _atom_site_U_iso_or_equiv
   _atom_site_type_symbol
   N1         1.0     0.419136     0.671725     0.966453    Uiso  ? N
   N2         1.0     0.934634     0.173121     0.448106    Uiso  ? N
   N3         1.0     0.577611     0.316701     0.982611    Uiso  ? N
   N4         1.0     0.081626     0.838279     0.477297    Uiso  ? N
   N5         1.0     0.582795     0.670447     0.027326    Uiso  ? N
   N6         1.0     0.076705     0.182762     0.536746    Uiso  ? N
   N7         1.0     0.419790     0.324167     0.050080    Uiso  ? N
   N8         1.0     0.913447     0.832970     0.524901    Uiso  ? N
   N9         1.0     0.976259     0.423354     0.670766    Uiso  ? N
   N10        1.0     0.480242     0.906370     0.181272    Uiso  ? N
   N11        1.0     0.970550     0.598733     0.315880    Uiso  ? N
   N12        1.0     0.465631     0.069307     0.836299    Uiso  ? N
   N13        1.0     0.024106     0.588147     0.679280    Uiso  ? N
   N14        1.0     0.513863     0.074723     0.178748    Uiso  ? N
   N15        1.0     0.014870     0.429160     0.324071    Uiso  ? N
   N16        1.0     0.534139     0.915012     0.815903    Uiso  ? N
   N17        1.0     0.670237     0.968592     0.421611    Uiso  ? N
   N18        1.0     0.179957     0.488373     0.910783    Uiso  ? N
   N19        1.0     0.333199     0.965618     0.577962    Uiso  ? N
   N20        1.0     0.828674     0.474284     0.083066    Uiso  ? N
   N21        1.0     0.681965     0.031295     0.583433    Uiso  ? N
   N22        1.0     0.182255     0.518827     0.075414    Uiso  ? N
   N23        1.0     0.322522     0.034070     0.424000    Uiso  ? N
   N24        1.0     0.817065     0.524525     0.916067    Uiso  ? N
   N25        1.0     0.675500     0.406561     0.983750    Uiso  ? N
   N26        1.0     0.181133     0.925580     0.486865    Uiso  ? N
   N27        1.0     0.327967     0.575484     0.965728    Uiso  ? N
   N28        1.0     0.828945     0.089842     0.459804    Uiso  ? N
   N29        1.0     0.680261     0.581258     0.023377    Uiso  ? N
   N30        1.0     0.179670     0.095717     0.527941    Uiso  ? N
   N31        1.0     0.331472     0.426756     0.049082    Uiso  ? N
   N32        1.0     0.815629     0.921675     0.517147    Uiso  ? N
   N33        1.0     0.417897     0.974385     0.679160    Uiso  ? N
   N34        1.0     0.923929     0.481557     0.174420    Uiso  ? N
   N35        1.0     0.578010     0.967288     0.326381    Uiso  ? N
   N36        1.0     0.073155     0.473023     0.833701    Uiso  ? N
   N37        1.0     0.579653     0.031850     0.671959    Uiso  ? N
   N38        1.0     0.084201     0.533569     0.163124    Uiso  ? N
   N39        1.0     0.417432     0.033546     0.331368    Uiso  ? N
   N40        1.0     0.907869     0.523190     0.818835    Uiso  ? N
   N41        1.0     0.966502     0.691695     0.413988    Uiso  ? N
   N42        1.0     0.478624     0.172948     0.917931    Uiso  ? N
   N43        1.0     0.985680     0.328890     0.578555    Uiso  ? N
   N44        1.0     0.476793     0.811842     0.084486    Uiso  ? N
   N45        1.0     0.025745     0.687093     0.587147    Uiso  ? N
   N46        1.0     0.516525     0.167821     0.084852    Uiso  ? N
   N47        1.0     0.010164     0.330286     0.411886    Uiso  ? N
   N48        1.0     0.532228     0.815357     0.907071    Uiso  ? N
   N49        1.0     0.904691     0.413139     0.911123    Uiso  ? N
   N50        1.0     0.413314     0.890132     0.886533    Uiso  ? N
   N51        1.0     0.096893     0.110502     0.415054    Uiso  ? N
   N52        1.0     0.088068     0.623672     0.389902    Uiso  ? N
   N53        1.0     0.906949     0.611797     0.604219    Uiso  ? N
   N54        1.0     0.413420     0.406988     0.934285    Uiso  ? N
   N55        1.0     0.591096     0.922111     0.585732    Uiso  ? N
   N56        1.0     0.593247     0.892265     0.098228    Uiso  ? N
   C1         1.0     0.373134     0.680547     0.898990    Uiso  ? C
   C2         1.0     0.888002     0.181243     0.380261    Uiso  ? C
   C3         1.0     0.620182     0.309775     0.912679    Uiso  ? C
   C4         1.0     0.126696     0.833663     0.408839    Uiso  ? C
   C5         1.0     0.627844     0.678775     0.095658    Uiso  ? C
   C6         1.0     0.115577     0.182199     0.609531    Uiso  ? C
   C7         1.0     0.378503     0.323747     0.121579    Uiso  ? C
   C8         1.0     0.866709     0.825512     0.591936    Uiso  ? C
   C9         1.0     0.908047     0.378101     0.673673    Uiso  ? C
   C10        1.0     0.404641     0.872365     0.181321    Uiso  ? C
   C11        1.0     0.892395     0.626164     0.322189    Uiso  ? C
   C12        1.0     0.400597     0.118186     0.826197    Uiso  ? C
   C13        1.0     0.100952     0.619504     0.676622    Uiso  ? C
   C14        1.0     0.583295     0.117292     0.186939    Uiso  ? C
   C15        1.0     0.081492     0.382587     0.314244    Uiso  ? C
   C16        1.0     0.609363     0.881203     0.818044    Uiso  ? C
   C17        1.0     0.682288     0.902053     0.375080    Uiso  ? C
   C18        1.0     0.186851     0.416726     0.870648    Uiso  ? C
   C19        1.0     0.324179     0.898944     0.624343    Uiso  ? C
   C20        1.0     0.825293     0.406770     0.129781    Uiso  ? C
   C21        1.0     0.685957     0.101865     0.627421    Uiso  ? C
   C22        1.0     0.189749     0.592667     0.109568    Uiso  ? C
   C23        1.0     0.315200     0.102295     0.378910    Uiso  ? C
   C24        1.0     0.809934     0.594894     0.873520    Uiso  ? C
   C25        1.0     0.679547     0.364789     0.913082    Uiso  ? C
   C26        1.0     0.187727     0.886835     0.414895    Uiso  ? C
   C27        1.0     0.317280     0.622043     0.898811    Uiso  ? C
   C28        1.0     0.821819     0.130948     0.388357    Uiso  ? C
   C29        1.0     0.687746     0.624529     0.092924    Uiso  ? C
   C30        1.0     0.179520     0.128163     0.604590    Uiso  ? C
   C31        1.0     0.325629     0.388454     0.122171    Uiso  ? C
   C32        1.0     0.806607     0.879698     0.587147    Uiso  ? C
   C33        1.0     0.375791     0.904235     0.686635    Uiso  ? C
   C34        1.0     0.883483     0.411401     0.185784    Uiso  ? C
   C35        1.0     0.626032     0.901410     0.316849    Uiso  ? C
   C36        1.0     0.121230     0.407625     0.823994    Uiso  ? C
   C37        1.0     0.620891     0.103602     0.679906    Uiso  ? C
   C38        1.0     0.129698     0.601639     0.163468    Uiso  ? C
   C39        1.0     0.373220     0.101774     0.322404    Uiso  ? C
   C40        1.0     0.864760     0.594088     0.814062    Uiso  ? C
   C41        1.0     0.890146     0.683609     0.382823    Uiso  ? C
   C42        1.0     0.408192     0.181608     0.876024    Uiso  ? C
   C43        1.0     0.913829     0.320020     0.617356    Uiso  ? C
   C44        1.0     0.402936     0.813244     0.121975    Uiso  ? C
   C45        1.0     0.101642     0.681139     0.620262    Uiso  ? C
   C46        1.0     0.585059     0.174312     0.129218    Uiso  ? C
   C47        1.0     0.078726     0.321708     0.367658    Uiso  ? C
   C48        1.0     0.608312     0.819406     0.874515    Uiso  ? C
   C49        1.0     0.417539     0.586051     0.087232    Uiso  ? C
   C50        1.0     0.390287     0.608087     0.006300    Uiso  ? C
   C51        1.0     0.897566     0.115765     0.492532    Uiso  ? C
   C52        1.0     0.591455     0.404307     0.105169    Uiso  ? C
   C53        1.0     0.613171     0.376228     0.024466    Uiso  ? C
   C54        1.0     0.088275     0.917437     0.603317    Uiso  ? C
   C55        1.0     0.115759     0.895423     0.522742    Uiso  ? C
   C56        1.0     0.588175     0.582228     0.906457    Uiso  ? C
   C57        1.0     0.615574     0.609931     0.985414    Uiso  ? C
   C58        1.0     0.116332     0.128510     0.491566    Uiso  ? C
   C59        1.0     0.390262     0.387664     0.009840    Uiso  ? C
   C60        1.0     0.910098     0.915318     0.401132    Uiso  ? C
   C61        1.0     0.881137     0.892027     0.480958    Uiso  ? C
   C62        1.0     0.101679     0.420924     0.588485    Uiso  ? C
   C63        1.0     0.021634     0.392334     0.611604    Uiso  ? C
   C64        1.0     0.519393     0.869816     0.121305    Uiso  ? C
   C65        1.0     0.010721     0.637992     0.373264    Uiso  ? C
   C66        1.0     0.590862     0.076863     0.919225    Uiso  ? C
   C67        1.0     0.511546     0.104239     0.893022    Uiso  ? C
   C68        1.0     0.983166     0.628778     0.623258    Uiso  ? C
   C69        1.0     0.398540     0.076993     0.084276    Uiso  ? C
   C70        1.0     0.475572     0.105645     0.115231    Uiso  ? C
   C71        1.0     0.895519     0.425356     0.414017    Uiso  ? C
   C72        1.0     0.972973     0.396022     0.384453    Uiso  ? C
   C73        1.0     0.491603     0.875037     0.871170    Uiso  ? C
   C74        1.0     0.576033     0.083878     0.421741    Uiso  ? C
   C75        1.0     0.606215     0.006868     0.391006    Uiso  ? C
   C76        1.0     0.079555     0.598449     0.914002    Uiso  ? C
   C77        1.0     0.109958     0.520384     0.887568    Uiso  ? C
   C78        1.0     0.417144     0.089704     0.584151    Uiso  ? C
   C79        1.0     0.391424     0.010087     0.612100    Uiso  ? C
   C80        1.0     0.912345     0.598875     0.083090    Uiso  ? C
   C81        1.0     0.890044     0.518531     0.111451    Uiso  ? C
   C82        1.0     0.616727     0.993056     0.612161    Uiso  ? C
   C83        1.0     0.089057     0.404201     0.086077    Uiso  ? C
   C84        1.0     0.117273     0.484701     0.107490    Uiso  ? C
   C85        1.0     0.411918     0.912976     0.418172    Uiso  ? C
   C86        1.0     0.385377     0.993379     0.393658    Uiso  ? C
   C87        1.0     0.877420     0.483862     0.881790    Uiso  ? C
   C88        1.0     0.678654     0.902757     0.779423    Uiso  ? C
   C89        1.0     0.747149     0.859688     0.796253    Uiso  ? C
   C90        1.0     0.746469     0.797985     0.851619    Uiso  ? C
   C91        1.0     0.677196     0.777634     0.892037    Uiso  ? C
   C92        1.0     0.171234     0.722419     0.604266    Uiso  ? C
   C93        1.0     0.239952     0.700414     0.644445    Uiso  ? C
   C94        1.0     0.239474     0.637652     0.698218    Uiso  ? C
   C95        1.0     0.170134     0.596084     0.715045    Uiso  ? C
   C96        1.0     0.333518     0.771094     0.107355    Uiso  ? C
   C97        1.0     0.266214     0.788896     0.152159    Uiso  ? C
   C98        1.0     0.267637     0.848430     0.209698    Uiso  ? C
   C99        1.0     0.336915     0.891154     0.224653    Uiso  ? C
   C100       1.0     0.823584     0.603937     0.282363    Uiso  ? C
   C101       1.0     0.751947     0.638964     0.305350    Uiso  ? C
   C102       1.0     0.749849     0.695769     0.365586    Uiso  ? C
   C103       1.0     0.818889     0.719428     0.404305    Uiso  ? C
   C104       1.0     0.899891     0.224314     0.310744    Uiso  ? C
   C105       1.0     0.841073     0.221150     0.253241    Uiso  ? C
   C106       1.0     0.772971     0.174637     0.263207    Uiso  ? C
   C107       1.0     0.763783     0.126935     0.329769    Uiso  ? C
   C108       1.0     0.927456     0.082592     0.568843    Uiso  ? C
   C109       1.0     0.739306     0.164718     0.624751    Uiso  ? C
   C110       1.0     0.724249     0.230124     0.672885    Uiso  ? C
   C111       1.0     0.656647     0.234100     0.720589    Uiso  ? C
   C112       1.0     0.603555     0.170791     0.724642    Uiso  ? C
   C113       1.0     0.226210     0.112044     0.670791    Uiso  ? C
   C114       1.0     0.208163     0.151021     0.741381    Uiso  ? C
   C115       1.0     0.144652     0.204000     0.746273    Uiso  ? C
   C116       1.0     0.097357     0.219952     0.680650    Uiso  ? C
   C117       1.0     0.384134     0.272822     0.186043    Uiso  ? C
   C118       1.0     0.337069     0.289280     0.251826    Uiso  ? C
   C119       1.0     0.288657     0.356302     0.254527    Uiso  ? C
   C120       1.0     0.282622     0.407640     0.190075    Uiso  ? C
   H1         1.0     0.383803     0.728241     0.857441    Uiso  ? H
   H2         1.0     0.597547     0.468958     0.108942    Uiso  ? H
   H3         1.0     0.099917     0.980268     0.614788    Uiso  ? H
   H4         1.0     0.604691     0.265086     0.869577    Uiso  ? H
   H5         1.0     0.407583     0.523515     0.099495    Uiso  ? H
   H6         1.0     0.110784     0.794737     0.360532    Uiso  ? H
   H7         1.0     0.612333     0.721679     0.140743    Uiso  ? H
   H8         1.0     0.897533     0.977793     0.389380    Uiso  ? H
   H9         1.0     0.603636     0.519749     0.898601    Uiso  ? H
   H10        1.0     0.880769     0.783149     0.637880    Uiso  ? H
   H11        1.0     0.860070     0.392317     0.714045    Uiso  ? H
   H12        1.0     0.599016     0.088127     0.982502    Uiso  ? H
   H13        1.0     0.114335     0.403577     0.527219    Uiso  ? H
   H14        1.0     0.355661     0.104373     0.782727    Uiso  ? H
   H15        1.0     0.891326     0.418378     0.478550    Uiso  ? H
   H16        1.0     0.625612     0.102566     0.232790    Uiso  ? H
   H17        1.0     0.126345     0.396288     0.270738    Uiso  ? H
   H18        1.0     0.395874     0.086002     0.020022    Uiso  ? H
   H19        1.0     0.730383     0.861315     0.386642    Uiso  ? H
   H20        1.0     0.478431     0.100899     0.601769    Uiso  ? H
   H21        1.0     0.237507     0.378168     0.878666    Uiso  ? H
   H22        1.0     0.976669     0.607195     0.086238    Uiso  ? H
   H23        1.0     0.280768     0.854349     0.609268    Uiso  ? H
   H24        1.0     0.513549     0.091654     0.407283    Uiso  ? H
   H25        1.0     0.781805     0.361128     0.118474    Uiso  ? H
   H26        1.0     0.015340     0.601306     0.904608    Uiso  ? H
   H27        1.0     0.474281     0.904787     0.402680    Uiso  ? H
   H28        1.0     0.236194     0.633076     0.091904    Uiso  ? H
   H29        1.0     0.269557     0.145518     0.391496    Uiso  ? H
   H30        1.0     0.766620     0.639201     0.890677    Uiso  ? H
   H31        1.0     0.024559     0.399569     0.091820    Uiso  ? H
   H32        1.0     0.723871     0.379004     0.868849    Uiso  ? H
   H33        1.0     0.480258     0.599985     0.094648    Uiso  ? H
   H34        1.0     0.234818     0.900602     0.373640    Uiso  ? H
   H35        1.0     0.269750     0.610318     0.857672    Uiso  ? H
   H36        1.0     0.530717     0.387736     0.120319    Uiso  ? H
   H37        1.0     0.024743     0.905743     0.609445    Uiso  ? H
   H38        1.0     0.734748     0.612710     0.134758    Uiso  ? H
   H39        1.0     0.973916     0.904865     0.396806    Uiso  ? H
   H40        1.0     0.524096     0.589774     0.900591    Uiso  ? H
   H41        1.0     0.759115     0.892380     0.628321    Uiso  ? H
   H42        1.0     0.385125     0.864385     0.735978    Uiso  ? H
   H43        1.0     0.583283     0.087030     0.486097    Uiso  ? H
   H44        1.0     0.899875     0.371740     0.233498    Uiso  ? H
   H45        1.0     0.092497     0.608904     0.976874    Uiso  ? H
   H46        1.0     0.615835     0.859482     0.269480    Uiso  ? H
   H47        1.0     0.412700     0.094401     0.519705    Uiso  ? H
   H48        1.0     0.105486     0.360058     0.784217    Uiso  ? H
   H49        1.0     0.892620     0.608174     0.022058    Uiso  ? H
   H50        1.0     0.404310     0.903833     0.481711    Uiso  ? H
   H51        1.0     0.113509     0.652178     0.200165    Uiso  ? H
   H52        1.0     0.869783     0.388173     0.953344    Uiso  ? H
   H53        1.0     0.387081     0.143373     0.275957    Uiso  ? H
   H54        1.0     0.878980     0.638969     0.770083    Uiso  ? H
   H55        1.0     0.104978     0.390998     0.024371    Uiso  ? H
   H56        1.0     0.104981     0.485231     0.593258    Uiso  ? H
   H57        1.0     0.368558     0.231228     0.885692    Uiso  ? H
   H58        1.0     0.872401     0.273659     0.601436    Uiso  ? H
   H59        1.0     0.598510     0.013679     0.907494    Uiso  ? H
   H60        1.0     0.888467     0.487788     0.398806    Uiso  ? H
   H61        1.0     0.630178     0.217722     0.115184    Uiso  ? H
   H62        1.0     0.119093     0.272730     0.377079    Uiso  ? H
   H63        1.0     0.390990     0.013820     0.097100    Uiso  ? H
   H64        1.0     0.106849     0.647036     0.879852    Uiso  ? H
   H65        1.0     0.846004     0.392286     0.387380    Uiso  ? H
   H66        1.0     0.385044     0.620350     0.132132    Uiso  ? H
   H67        1.0     0.116022     0.358065     0.123671    Uiso  ? H
   H68        1.0     0.377947     0.866659     0.387268    Uiso  ? H
   H69        1.0     0.147889     0.395264     0.626476    Uiso  ? H
   H70        1.0     0.637441     0.109180     0.887049    Uiso  ? H
   H71        1.0     0.348649     0.109123     0.111113    Uiso  ? H
   H72        1.0     0.630948     0.379041     0.150516    Uiso  ? H
   H73        1.0     0.616324     0.615859     0.858282    Uiso  ? H
   H74        1.0     0.119212     0.882940     0.649164    Uiso  ? H
   H75        1.0     0.928870     0.374723     0.871985    Uiso  ? H
   H76        1.0     0.881200     0.880029     0.354572    Uiso  ? H
   H77        1.0     0.885186     0.645478     0.119946    Uiso  ? H
   H78        1.0     0.380290     0.137154     0.609597    Uiso  ? H
   H79        1.0     0.608119     0.134566     0.396141    Uiso  ? H
   H80        1.0     0.679352     0.952658     0.738997    Uiso  ? H
   H81        1.0     0.802419     0.874723     0.766223    Uiso  ? H
   H82        1.0     0.801253     0.765827     0.863514    Uiso  ? H
   H83        1.0     0.677457     0.731325     0.936593    Uiso  ? H
   H84        1.0     0.172181     0.769922     0.561060    Uiso  ? H
   H85        1.0     0.294921     0.731670     0.633076    Uiso  ? H
   H86        1.0     0.294732     0.619916     0.726483    Uiso  ? H
   H87        1.0     0.171181     0.545602     0.755251    Uiso  ? H
   H88        1.0     0.331161     0.726837     0.061120    Uiso  ? H
   H89        1.0     0.211133     0.757046     0.141069    Uiso  ? H
   H90        1.0     0.213276     0.862419     0.241883    Uiso  ? H
   H91        1.0     0.337066     0.938974     0.267410    Uiso  ? H
   H92        1.0     0.825337     0.559362     0.236153    Uiso  ? H
   H93        1.0     0.696712     0.620758     0.277099    Uiso  ? H
   H94        1.0     0.693483     0.721873     0.383236    Uiso  ? H
   H95        1.0     0.817134     0.764654     0.449999    Uiso  ? H
   H96        1.0     0.953614     0.258453     0.302004    Uiso  ? H
   H97        1.0     0.848329     0.255370     0.199191    Uiso  ? H
   H98        1.0     0.727639     0.175938     0.217371    Uiso  ? H
   H99        1.0     0.714298     0.086315     0.336986    Uiso  ? H
   H100       1.0     0.790115     0.163040     0.585210    Uiso  ? H
   H101       1.0     0.764746     0.280125     0.672408    Uiso  ? H
   H102       1.0     0.645694     0.288016     0.754088    Uiso  ? H
   H103       1.0     0.549691     0.173887     0.759982    Uiso  ? H
   H104       1.0     0.273988     0.069112     0.667900    Uiso  ? H
   H105       1.0     0.242829     0.139784     0.794447    Uiso  ? H
   H106       1.0     0.131577     0.232407     0.802574    Uiso  ? H
   H107       1.0     0.046805     0.259257     0.685007    Uiso  ? H
   H108       1.0     0.425334     0.223486     0.184226    Uiso  ? H
   H109       1.0     0.339065     0.250140     0.302778    Uiso  ? H
   H110       1.0     0.255773     0.368446     0.308522    Uiso  ? H
   H111       1.0     0.247454     0.461381     0.192567    Uiso  ? H
   H112       1.0     0.395614     0.946154     0.872795    Uiso  ? H
   H113       1.0     0.393220     0.869421     0.939600    Uiso  ? H
   H114       1.0     0.039671     0.122556     0.400410    Uiso  ? H
   H115       1.0     0.119748     0.058685     0.394714    Uiso  ? H
   H116       1.0     0.119681     0.587573     0.354069    Uiso  ? H
   H117       1.0     0.118195     0.662693     0.424199    Uiso  ? H
   H118       1.0     0.877718     0.646066     0.564534    Uiso  ? H
   H119       1.0     0.875486     0.576480     0.641039    Uiso  ? H
   H120       1.0     0.468881     0.388985     0.918545    Uiso  ? H
   H121       1.0     0.398876     0.462936     0.917224    Uiso  ? H
   H122       1.0     0.620112     0.893710     0.541591    Uiso  ? H
   H123       1.0     0.540993     0.898968     0.609023    Uiso  ? H
   H124       1.0     0.878437     0.054119     0.600367    Uiso  ? H
   H125       1.0     0.972763     0.036892     0.558974    Uiso  ? H
   H126       1.0     0.954463     0.128152     0.606179    Uiso  ? H
   H127       1.0     0.621877     0.932356     0.132513    Uiso  ? H
   H128       1.0     0.626054     0.855829     0.063508    Uiso  ? H
   Co1        1.0     0.503890     0.744570     0.994321    Uiso  ? Co
   Co2        1.0     0.489891     0.246603     0.004472    Uiso  ? Co
   Co3        1.0     0.998025     0.501926     0.750529    Uiso  ? Co
   Co4        1.0     0.005612     0.512888     0.246079    Uiso  ? Co
   Co5        1.0     0.748996     0.010467     0.493286    Uiso  ? Co
   Co6        1.0     0.254420     0.010416     0.512033    Uiso  ? Co
   Co7        1.0     0.750101     0.494131     0.002395    Uiso  ? Co
   Co8        1.0     0.256629     0.491926     0.993930    Uiso  ? Co
   Co9        1.0     0.502228     0.003417     0.751257    Uiso  ? Co
   Co10       1.0     0.492619     0.992373     0.255383    Uiso  ? Co
   Co11       1.0     0.998772     0.759927     0.501306    Uiso  ? Co
   Co12       1.0     0.999123     0.253580     0.495625    Uiso  ? Co
