# Supplementary material for: Ligand engineering enhances (photo) electrocatalytic activity and stability of zeolitic imidazolate frameworks via in-situ surface reconstruction
Source: Nat Commun. 2024 Oct 30;15:9393. doi: 10.1038/s41467-024-53385-0 (PMC11526130; doi:10.1038/s41467-024-53385-0)
Supplement: Supplementary file 6 — Source Data [file 41467_2024_53385_MOESM6_ESM.xlsx]

## Sheet: Fig. 1c
A-ZIF		AB-ZIF		AC-ZIF		AD-ZIF		AE-ZIF
5.12303	47423	4.84003	39126	4.86003	41151	5.20303	41891	4.84303	42480
5.14308	46576	4.86008	38720	4.88008	40153	5.22308	41600	4.86308	41797
5.16313	46094	4.88013	38486	4.90013	39919	5.24313	41288	4.88313	41575
5.18319	45518	4.90019	37869	4.92019	39713	5.26319	40772	4.90319	40946
5.20324	45900	4.92024	38162	4.94024	39792	5.28324	40383	4.92324	40835
5.22329	45528	4.94029	37651	4.96029	39230	5.30329	40524	4.94329	40949
5.24335	44788	4.96035	37794	4.98035	38923	5.32335	39623	4.96335	40588
5.2634	44969	4.9804	37869	5.0004	38879	5.3434	39644	4.9834	40280
5.28345	45129	5.00045	37483	5.02045	38897	5.36345	40336	5.00345	40421
5.30351	44868	5.02051	37291	5.04051	38786	5.38351	39730	5.02351	40222
5.32356	45008	5.04056	37212	5.06056	38915	5.40356	39784	5.04356	39873
5.34362	43983	5.06062	37140	5.08062	38597	5.42362	39585	5.06362	39899
5.36367	44101	5.08067	36549	5.10067	38228	5.44367	39458	5.08367	39573
5.38372	44343	5.10072	36957	5.12072	38571	5.46372	38976	5.10372	39894
5.40378	44389	5.12078	36857	5.14078	37946	5.48378	39649	5.12378	39261
5.42383	44026	5.14083	36909	5.16083	38012	5.50383	39123	5.14383	39418
5.44388	43867	5.16088	36668	5.18088	37741	5.52388	38860	5.16388	39416
5.46394	44090	5.18094	36859	5.20094	37549	5.54394	39015	5.18394	39060
5.48399	43390	5.20099	36161	5.22099	37692	5.56399	39120	5.20399	38818
5.50404	43297	5.22104	36275	5.24104	37444	5.58404	38845	5.22404	38709
5.5241	43087	5.2411	36074	5.2611	37222	5.6041	38245	5.2441	38727
5.54415	42804	5.26115	36505	5.28115	37569	5.62415	38333	5.26415	38709
5.5642	42994	5.2812	35952	5.3012	36890	5.6442	38354	5.2842	38579
5.58426	42500	5.30126	36203	5.32126	36828	5.66426	38035	5.30426	37974
5.60431	42533	5.32131	35941	5.34131	36832	5.68431	37921	5.32431	38179
5.62436	42137	5.34136	35708	5.36136	36938	5.70436	37888	5.34436	38002
5.64442	42055	5.36142	35652	5.38142	36539	5.72442	37646	5.36442	37933
5.66447	42235	5.38147	35470	5.40147	36679	5.74447	37466	5.38447	37924
5.68453	41886	5.40153	35661	5.42153	36455	5.76453	37198	5.40453	37874
5.70458	42053	5.42158	35648	5.44158	36592	5.78458	37532	5.42458	37521
5.72463	41632	5.44163	35565	5.46163	36576	5.80463	37315	5.44463	38014
5.74469	41556	5.46169	35422	5.48169	36329	5.82469	37204	5.46469	37846
5.76474	41617	5.48174	35395	5.50174	36216	5.84474	37071	5.48474	37801
5.78479	41712	5.50179	35398	5.52179	35676	5.86479	37134	5.50479	37102
5.80485	41218	5.52185	35341	5.54185	35754	5.88485	36992	5.52485	37305
5.8249	41893	5.5419	35406	5.5619	36067	5.9049	37588	5.5449	37184
5.84495	41666	5.56195	35409	5.58195	36045	5.92495	36994	5.56495	36763
5.86501	40966	5.58201	34952	5.60201	36048	5.94501	37064	5.58501	37171
5.88506	41071	5.60206	35567	5.62206	36142	5.96506	36735	5.60506	36708
5.90511	41138	5.62211	35005	5.64211	35678	5.98511	37007	5.62511	37091
5.92517	40813	5.64217	35279	5.66217	35661	6.00517	36423	5.64517	37119
5.94522	40722	5.66222	35073	5.68222	35686	6.02522	36611	5.66522	36762
5.96527	40836	5.68227	35484	5.70227	35507	6.04527	36658	5.68527	36725
5.98533	40581	5.70233	35101	5.72233	35730	6.06533	36410	5.70533	36064
6.00538	40677	5.72238	35106	5.74238	35702	6.08538	36584	5.72538	36685
6.02544	40300	5.74244	35136	5.76244	35340	6.10544	36459	5.74544	36292
6.04549	40260	5.76249	35021	5.78249	35126	6.12549	36226	5.76549	36283
6.06554	40390	5.78254	35133	5.80254	35072	6.14554	36315	5.78554	36542
6.0856	40486	5.8026	34817	5.8226	35159	6.1656	36309	5.8056	36375
6.10565	40560	5.82265	35095	5.84265	35276	6.18565	35988	5.82565	35916
6.1257	40248	5.8427	34983	5.8627	35112	6.2057	36513	5.8457	35932
6.14576	40671	5.86276	34557	5.88276	35156	6.22576	35850	5.86576	35702
6.16581	40264	5.88281	34989	5.90281	35302	6.24581	35922	5.88581	36032
6.18586	40427	5.90286	34986	5.92286	34851	6.26586	35812	5.90586	35681
6.20592	40401	5.92292	34971	5.94292	34553	6.28592	35864	5.92592	35955
6.22597	40166	5.94297	34599	5.96297	34887	6.30597	36260	5.94597	35681
6.24602	40137	5.96302	35016	5.98302	34622	6.32602	35923	5.96602	35897
6.26608	40073	5.98308	34445	6.00308	34711	6.34608	36017	5.98608	35695
6.28613	39916	6.00313	34835	6.02313	34570	6.36613	36012	6.00613	35681
6.30618	40078	6.02318	34798	6.04318	34572	6.38618	36183	6.02618	35699
6.32624	39798	6.04324	34623	6.06324	34735	6.40624	35776	6.04624	36020
6.34629	39944	6.06329	34552	6.08329	34531	6.42629	36051	6.06629	35293
6.36635	40373	6.08335	34688	6.10335	34412	6.44635	36185	6.08635	35786
6.3864	40196	6.1034	34691	6.1234	34700	6.4664	35932	6.1064	35658
6.40645	40450	6.12345	34913	6.14345	34585	6.48645	36121	6.12645	35728
6.42651	40006	6.14351	34801	6.16351	34638	6.50651	35940	6.14651	35931
6.44656	40189	6.16356	35133	6.18356	34646	6.52656	36179	6.16656	36032
6.46661	40529	6.18361	34592	6.20361	34860	6.54661	36093	6.18661	35665
6.48667	40441	6.20367	34479	6.22367	34309	6.56667	36041	6.20667	35305
6.50672	40707	6.22372	34739	6.24372	34214	6.58672	36180	6.22672	35219
6.52677	41006	6.24377	34569	6.26377	34746	6.60677	36441	6.24677	35446
6.54683	40990	6.26383	34983	6.28383	34639	6.62683	36211	6.26683	35195
6.56688	40789	6.28388	34559	6.30388	34760	6.64688	36233	6.28688	35756
6.58693	41429	6.30393	34974	6.32393	34610	6.66693	36970	6.30693	35706
6.60699	41054	6.32399	34839	6.34399	34039	6.68699	36667	6.32699	35742
6.62704	41379	6.34404	34668	6.36404	34457	6.70704	37243	6.34704	35357
6.64709	41688	6.36409	34986	6.38409	34755	6.72709	37115	6.36709	35531
6.66715	41795	6.38415	34465	6.40415	34790	6.74715	37418	6.38715	35511
6.6872	42233	6.4042	34825	6.4242	34527	6.7672	37402	6.4072	35633
6.70725	42651	6.42425	34874	6.44425	34888	6.78725	37044	6.42725	35873
6.72731	43109	6.44431	35051	6.46431	34955	6.80731	37767	6.44731	36229
6.74736	43009	6.46436	34793	6.48436	34860	6.82736	38483	6.46736	36181
6.76742	43863	6.48442	34959	6.50442	34829	6.84742	38455	6.48742	36461
6.78747	43941	6.50447	35228	6.52447	34767	6.86747	38827	6.50747	36131
6.80752	44727	6.52452	35186	6.54452	34959	6.88752	39421	6.52752	36147
6.82758	45498	6.54458	35241	6.56458	35208	6.90758	40518	6.54758	36458
6.84763	46042	6.56463	35268	6.58463	35705	6.92763	40730	6.56763	36952
6.86768	46851	6.58468	35825	6.60468	35857	6.94768	41336	6.58768	37019
6.88774	47782	6.60474	35963	6.62474	35723	6.96774	41894	6.60774	37155
6.90779	48274	6.62479	36083	6.64479	35948	6.98779	42604	6.62779	37520
6.92784	49537	6.64484	36363	6.66484	36035	7.00784	43849	6.64784	37803
6.9479	51053	6.6649	36283	6.6849	36580	7.0279	45126	6.6679	37925
6.96795	52349	6.68495	36511	6.70495	36347	7.04795	45775	6.68795	38258
6.988	53741	6.705	36730	6.725	37090	7.068	47411	6.708	38723
7.00806	55645	6.72506	37032	6.74506	37117	7.08806	48932	6.72806	38990
7.02811	57726	6.74511	37357	6.76511	37644	7.10811	50639	6.74811	39546
7.04816	59905	6.76516	37999	6.78516	37868	7.12816	52560	6.76816	39892
7.06822	62548	6.78522	37936	6.80522	38712	7.14822	54651	6.78822	40670
7.08827	64678	6.80527	38890	6.82527	38782	7.16827	57846	6.80827	41038
7.10833	68655	6.82533	38956	6.84533	39349	7.18833	61374	6.82833	41920
7.12838	72025	6.84538	39414	6.86538	39749	7.20838	65309	6.84838	42450
7.14843	75694	6.86543	39424	6.88543	40656	7.22843	70072	6.86843	43530
7.16849	81116	6.88549	40547	6.90549	41441	7.24849	77923	6.88849	44130
7.18854	86610	6.90554	41117	6.92554	42420	7.26854	85073	6.90854	45402
7.20859	94130	6.92559	41832	6.94559	43008	7.28859	93911	6.92859	46474
7.22865	103098	6.94565	42835	6.96565	44202	7.30865	102693	6.94865	48158
7.2487	113594	6.9657	43771	6.9857	45239	7.3287	108590	6.9687	49400
7.26875	128083	6.98575	44762	7.00575	46947	7.34875	110557	6.98875	51004
7.28881	148708	7.00581	45790	7.02581	48581	7.36881	105048	7.00881	53227
7.30886	177104	7.02586	47061	7.04586	50082	7.38886	94042	7.02886	54734
7.32891	205614	7.04591	48657	7.06591	52192	7.40891	80856	7.04891	57117
7.34897	214621	7.06597	50545	7.08597	53676	7.42897	68224	7.06897	59442
7.36902	194193	7.08602	51993	7.10602	56440	7.44902	57173	7.08902	62966
7.38907	156628	7.10607	54014	7.12607	59191	7.46907	49367	7.10907	66341
7.40913	119345	7.12613	57167	7.14613	62752	7.48913	43501	7.12913	70278
7.42918	93087	7.14618	59644	7.16618	66443	7.50918	39851	7.14918	74939
7.44924	76542	7.16624	62899	7.18624	71507	7.52924	37168	7.16924	80734
7.46929	65047	7.18629	67012	7.20629	77371	7.54929	35839	7.18929	86796
7.48934	56537	7.20634	72079	7.22634	84365	7.56934	34872	7.20934	94773
7.5094	49962	7.2264	78886	7.2464	93408	7.5894	34652	7.2294	104860
7.52945	45586	7.24645	86810	7.26645	105146	7.60945	34104	7.24945	117594
7.5495	42955	7.2665	96935	7.2865	121170	7.6295	33876	7.2695	133916
7.56956	41702	7.28656	108682	7.30656	140149	7.64956	33581	7.28956	155812
7.58961	40204	7.30661	122243	7.32661	160226	7.66961	33340	7.30961	178399
7.60966	39490	7.32666	136651	7.34666	170803	7.68966	33157	7.32966	195571
7.62972	38551	7.34672	142353	7.36672	160115	7.70972	33102	7.34972	197684
7.64977	37403	7.36677	128995	7.38677	125263	7.72977	33206	7.36977	177396
7.66982	36947	7.38682	103108	7.40682	85413	7.74982	33210	7.38982	144042
7.68988	36907	7.40688	79218	7.42688	57463	7.76988	32927	7.40988	105541
7.70993	36862	7.42693	62632	7.44693	44118	7.78993	32886	7.42993	74740
7.72998	37067	7.44698	52133	7.46698	38201	7.80998	32824	7.44998	54798
7.75004	36440	7.46704	44528	7.48704	34964	7.83004	32764	7.47004	44658
7.77009	36281	7.48709	40365	7.50709	33817	7.85009	32788	7.49009	39184
7.79014	35909	7.50714	37675	7.52714	33127	7.87014	32781	7.51014	36789
7.8102	36095	7.5272	36382	7.5472	32783	7.8902	32569	7.5302	35608
7.83025	36015	7.54725	35864	7.56725	32231	7.91025	32461	7.55025	35321
7.85031	35825	7.56731	35105	7.58731	32230	7.93031	32601	7.57031	34783
7.87036	35611	7.58736	34897	7.60736	32317	7.95036	32725	7.59036	34033
7.89041	36273	7.60741	34441	7.62741	31854	7.97041	32436	7.61041	33488
7.91047	36221	7.62747	34362	7.64747	32038	7.99047	32472	7.63047	33805
7.93052	35487	7.64752	33768	7.66752	31802	8.01052	32574	7.65052	33593
7.95057	35785	7.66757	34411	7.68757	31779	8.03057	32414	7.67057	33383
7.97063	35872	7.68763	33945	7.70763	31358	8.05063	32046	7.69063	33196
7.99068	35630	7.70768	33710	7.72768	31901	8.07068	32013	7.71068	33259
8.01073	35178	7.72773	33481	7.74773	31656	8.09073	32244	7.73073	32867
8.03079	35601	7.74779	34071	7.76779	31657	8.11079	32358	7.75079	32739
8.05084	35641	7.76784	33612	7.78784	31605	8.13084	32346	7.77084	33131
8.07089	35984	7.78789	33864	7.80789	31383	8.15089	32481	7.79089	33061
8.09095	35355	7.80795	33879	7.82795	31440	8.17095	32282	7.81095	32693
8.111	35220	7.828	33642	7.848	31306	8.191	32041	7.831	32771
8.13105	35449	7.84805	33936	7.86805	31395	8.21105	31959	7.85105	32707
8.15111	35172	7.86811	33947	7.88811	31085	8.23111	31919	7.87111	32936
8.17116	35391	7.88816	33601	7.90816	31660	8.25116	32059	7.89116	32457
8.19122	35231	7.90822	33787	7.92822	31653	8.27122	31837	7.91122	32952
8.21127	34998	7.92827	33698	7.94827	31068	8.29127	32003	7.93127	32693
8.23132	35128	7.94832	33909	7.96832	31492	8.31132	32125	7.95132	32262
8.25138	35030	7.96838	33991	7.98838	30932	8.33138	31996	7.97138	32858
8.27143	34924	7.98843	33693	8.00843	31134	8.35143	32012	7.99143	32472
8.29148	34887	8.00848	33743	8.02848	31077	8.37148	32063	8.01148	32367
8.31154	34870	8.02854	33814	8.04854	31251	8.39154	32145	8.03154	32567
8.33159	35011	8.04859	33697	8.06859	30982	8.41159	32013	8.05159	32692
8.35164	35037	8.06864	33665	8.08864	30869	8.43164	32132	8.07164	32524
8.3717	34796	8.0887	33916	8.1087	31095	8.4517	31806	8.0917	32360
8.39175	34902	8.10875	33623	8.12875	30884	8.47175	32448	8.11175	32436
8.4118	34833	8.1288	33769	8.1488	30977	8.4918	32031	8.1318	32208
8.43186	34824	8.14886	33786	8.16886	30778	8.51186	31810	8.15186	32390
8.45191	34737	8.16891	33881	8.18891	31118	8.53191	31916	8.17191	32204
8.47196	34892	8.18896	33798	8.20896	30849	8.55196	32027	8.19196	32188
8.49202	34885	8.20902	33557	8.22902	30788	8.57202	32068	8.21202	32287
8.51207	35022	8.22907	33675	8.24907	30938	8.59207	31483	8.23207	32211
8.53213	34784	8.24913	33561	8.26913	30622	8.61213	31966	8.25213	32316
8.55218	34529	8.26918	33494	8.28918	30920	8.63218	31980	8.27218	32022
8.57223	34598	8.28923	33703	8.30923	30696	8.65223	32007	8.29223	31721
8.59229	35032	8.30929	33889	8.32929	30795	8.67229	31978	8.31229	31709
8.61234	34911	8.32934	33952	8.34934	30540	8.69234	31965	8.33234	31818
8.63239	34571	8.34939	33752	8.36939	30642	8.71239	31742	8.35239	31941
8.65245	35064	8.36945	33320	8.38945	30878	8.73245	31812	8.37245	31871
8.6725	34264	8.3895	33723	8.4095	30841	8.7525	31724	8.3925	31963
8.69255	34334	8.40955	33926	8.42955	30809	8.77255	31938	8.41255	32004
8.71261	34656	8.42961	33471	8.44961	30785	8.79261	32165	8.43261	32219
8.73266	34374	8.44966	33508	8.46966	30489	8.81266	31445	8.45266	32426
8.75271	34721	8.46971	33581	8.48971	30839	8.83271	31733	8.47271	32399
8.77277	34537	8.48977	33542	8.50977	30987	8.85277	31848	8.49277	32246
8.79282	34859	8.50982	33806	8.52982	30589	8.87282	31991	8.51282	31871
8.81287	34690	8.52987	33821	8.54987	30639	8.89287	31901	8.53287	31898
8.83293	34995	8.54993	34045	8.56993	30764	8.91293	31750	8.55293	32382
8.85298	34713	8.56998	33952	8.58998	30859	8.93298	31852	8.57298	32164
8.87304	34341	8.59004	34058	8.61004	30854	8.95304	31680	8.59304	31846
8.89309	34742	8.61009	33771	8.63009	30533	8.97309	32004	8.61309	31901
8.91314	34561	8.63014	33789	8.65014	30300	8.99314	31944	8.63314	31658
8.9332	34136	8.6502	33934	8.6702	30844	9.0132	31746	8.6532	32321
8.95325	34443	8.67025	33979	8.69025	30655	9.03325	31623	8.67325	31830
8.9733	34667	8.6903	33870	8.7103	30536	9.0533	32012	8.6933	31829
8.99336	34686	8.71036	33621	8.73036	30606	9.07336	31677	8.71336	31845
9.01341	34101	8.73041	33568	8.75041	30618	9.09341	31735	8.73341	31979
9.03346	34508	8.75046	34190	8.77046	30547	9.11346	31819	8.75346	31750
9.05352	34654	8.77052	33452	8.79052	30509	9.13352	31620	8.77352	32043
9.07357	34472	8.79057	33665	8.81057	30415	9.15357	31806	8.79357	31431
9.09362	34508	8.81062	33924	8.83062	30579	9.17362	31768	8.81362	31925
9.11368	34114	8.83068	33950	8.85068	30032	9.19368	31856	8.83368	31990
9.13373	34111	8.85073	33979	8.87073	30309	9.21373	32053	8.85373	32041
9.15378	34668	8.87078	33756	8.89078	30019	9.23378	31897	8.87378	31843
9.17384	34576	8.89084	33648	8.91084	30131	9.25384	31843	8.89384	31879
9.19389	34307	8.91089	33644	8.93089	30354	9.27389	31716	8.91389	31837
9.21394	34026	8.93094	33873	8.95094	30329	9.29394	31662	8.93394	31535
9.234	34589	8.951	34183	8.971	30511	9.314	31990	8.954	31975
9.25405	34512	8.97105	33974	8.99105	30373	9.33405	31658	8.97405	31590
9.27411	34306	8.99111	33666	9.01111	29904	9.35411	31804	8.99411	31512
9.29416	34572	9.01116	33773	9.03116	30446	9.37416	31875	9.01416	31717
9.31421	34441	9.03121	33633	9.05121	30445	9.39421	31739	9.03421	31719
9.33427	34107	9.05127	33558	9.07127	30389	9.41427	31724	9.05427	31783
9.35432	34467	9.07132	33863	9.09132	30569	9.43432	31625	9.07432	31774
9.37437	34328	9.09137	34008	9.11137	30471	9.45437	32133	9.09437	31762
9.39443	34107	9.11143	34007	9.13143	30391	9.47443	31850	9.11443	31778
9.41448	34014	9.13148	33909	9.15148	30502	9.49448	31698	9.13448	31538
9.43453	34006	9.15153	34102	9.17153	30290	9.51453	31922	9.15453	31744
9.45459	34254	9.17159	34006	9.19159	30565	9.53459	31544	9.17459	31450
9.47464	34204	9.19164	33814	9.21164	30226	9.55464	31577	9.19464	31725
9.49469	34263	9.21169	33993	9.23169	30763	9.57469	31845	9.21469	31558
9.51475	34414	9.23175	34113	9.25175	30222	9.59475	32097	9.23475	32032
9.5348	34262	9.2518	33922	9.2718	30374	9.6148	32043	9.2548	31495
9.55485	34199	9.27185	34136	9.29185	30389	9.63485	31679	9.27485	31476
9.57491	33919	9.29191	34346	9.31191	30450	9.65491	32077	9.29491	31515
9.59496	34510	9.31196	34081	9.33196	30076	9.67496	31727	9.31496	31859
9.61502	34190	9.33202	34266	9.35202	30452	9.69502	31632	9.33502	31771
9.63507	34351	9.35207	34174	9.37207	30317	9.71507	32085	9.35507	31594
9.65512	34358	9.37212	34247	9.39212	29928	9.73512	31973	9.37512	31497
9.67518	34411	9.39218	34187	9.41218	29995	9.75518	31580	9.39518	31689
9.69523	34307	9.41223	33898	9.43223	30351	9.77523	32090	9.41523	31683
9.71528	34160	9.43228	34104	9.45228	30081	9.79528	32474	9.43528	31647
9.73534	34485	9.45234	34414	9.47234	29973	9.81534	32297	9.45534	31847
9.75539	34684	9.47239	34251	9.49239	30212	9.83539	32154	9.47539	31592
9.77544	34563	9.49244	34495	9.51244	30317	9.85544	32051	9.49544	31796
9.7955	34459	9.5125	34361	9.5325	30280	9.8755	32249	9.5155	31642
9.81555	34533	9.53255	33992	9.55255	30315	9.89555	32059	9.53555	31789
9.8356	34590	9.5526	34278	9.5726	30259	9.9156	32115	9.5556	31305
9.85566	34572	9.57266	34615	9.59266	30343	9.93566	32346	9.57566	31771
9.87571	34924	9.59271	34400	9.61271	30229	9.95571	32296	9.59571	31720
9.89576	34946	9.61276	34336	9.63276	30510	9.97576	32761	9.61576	31490
9.91582	34751	9.63282	34401	9.65282	30035	9.99582	32361	9.63582	31475
9.93587	34840	9.65287	34735	9.67287	30449	10.0159	32440	9.65587	31746
9.95593	35260	9.67293	34190	9.69293	30108	10.0359	32876	9.67593	31417
9.97598	35427	9.69298	34560	9.71298	30305	10.056	32872	9.69598	31659
9.99603	35311	9.71303	34665	9.73303	30378	10.076	32749	9.71603	31704
10.0161	35236	9.73309	34542	9.75309	30854	10.0961	32931	9.73609	31876
10.0361	35802	9.75314	34544	9.77314	30527	10.1161	33430	9.75614	31885
10.0562	35984	9.77319	34542	9.79319	30387	10.1362	34184	9.77619	31522
10.0762	36265	9.79325	34779	9.81325	30628	10.1562	34106	9.79625	31655
10.0963	36330	9.8133	34915	9.8333	30754	10.1763	34335	9.8163	31579
10.1164	36975	9.8333	34712	9.8533	30461	10.1964	34991	9.83635	31536
10.1364	37685	9.8534	35256	9.8734	30637	10.2164	35220	9.8564	31779
10.1565	37766	9.8735	34321	9.8935	30871	10.2365	35427	9.8765	31834
10.1765	38744	9.8935	35007	9.9135	31020	10.2565	36228	9.8965	31964
10.1966	39429	9.9136	35103	9.9336	30892	10.2766	36971	9.9166	32180
10.2166	39790	9.9336	35581	9.9536	31053	10.2966	38619	9.9366	31795
10.2367	41054	9.9537	35393	9.9737	31125	10.3167	39938	9.9567	31571
10.2567	42711	9.9737	35176	9.9937	30828	10.3367	41450	9.9767	32037
10.2768	44075	9.9938	35664	10.0138	31261	10.3568	43391	9.9968	32512
10.2968	46637	10.0138	35755	10.0338	31481	10.3768	44274	10.0168	32517
10.3169	49731	10.0339	35723	10.0539	31556	10.3969	45281	10.0369	32421
10.3369	53631	10.0539	36253	10.0739	31801	10.4169	44468	10.0569	32330
10.357	59804	10.074	36588	10.094	32195	10.437	42888	10.077	33106
10.3771	62683	10.094	37235	10.114	32430	10.4571	40540	10.0971	33145
10.3971	63260	10.1141	37045	10.1341	32636	10.4771	38199	10.1171	33274
10.4172	57863	10.1342	37236	10.1542	33211	10.4972	36284	10.1372	33716
10.4372	51185	10.1542	37941	10.1742	33541	10.5172	35191	10.1572	33575
10.4573	45974	10.1743	38290	10.1943	34146	10.5373	33622	10.1773	34442
10.4773	42457	10.1943	39246	10.2143	34879	10.5573	33179	10.1973	34525
10.4974	39982	10.2144	39945	10.2344	35502	10.5774	33120	10.2174	35612
10.5174	37932	10.2344	40631	10.2544	36792	10.5974	32611	10.2374	36016
10.5375	37124	10.2545	42085	10.2745	37804	10.6175	32251	10.2575	36990
10.5575	35848	10.2745	43380	10.2945	39275	10.6375	32314	10.2775	37953
10.5776	35321	10.2946	45237	10.3146	41591	10.6576	32250	10.2976	39335
10.5976	34987	10.3146	47536	10.3346	44280	10.6776	32106	10.3176	41343
10.6177	34785	10.3347	50635	10.3547	47710	10.6977	32090	10.3377	43287
10.6377	34594	10.3547	53231	10.3747	51002	10.7177	32009	10.3577	45650
10.6578	34283	10.3748	55239	10.3948	53561	10.7378	31940	10.3778	47428
10.6779	34412	10.3949	56983	10.4149	52681	10.7579	32088	10.3979	48152
10.6979	34480	10.4149	55718	10.4349	47854	10.7779	31828	10.4179	47255
10.718	34585	10.435	51301	10.455	41538	10.798	31981	10.438	44376
10.738	34023	10.455	46091	10.475	36235	10.818	31975	10.458	40812
10.7581	33929	10.4751	41717	10.4951	32762	10.8381	31727	10.4781	37205
10.7781	33903	10.4951	39115	10.5151	31545	10.8581	32172	10.4981	34443
10.7982	33912	10.5152	37939	10.5352	30775	10.8782	31870	10.5182	33025
10.8182	33670	10.5352	36415	10.5552	30358	10.8982	31964	10.5382	32097
10.8383	34045	10.5553	35786	10.5753	29826	10.9183	32096	10.5583	31545
10.8583	33704	10.5753	35462	10.5953	30404	10.9383	32319	10.5783	31789
10.8784	33817	10.5954	35447	10.6154	30445	10.9584	31827	10.5984	31778
10.8984	34331	10.6154	35161	10.6354	29986	10.9784	32469	10.6184	31284
10.9185	33838	10.6355	34771	10.6555	30059	10.9985	32143	10.6385	31326
10.9386	34291	10.6556	34959	10.6756	29667	11.0186	31728	10.6586	31293
10.9586	33713	10.6756	34743	10.6956	29977	11.0386	32073	10.6786	31484
10.9787	33934	10.6957	35019	10.7157	29959	11.0587	32043	10.6987	31330
10.9987	33662	10.7157	34966	10.7357	29728	11.0787	31890	10.7187	31280
11.0188	33757	10.7358	34925	10.7558	30032	11.0988	31992	10.7388	31533
11.0388	33584	10.7558	34878	10.7758	30150	11.1188	31882	10.7588	31038
11.0589	34217	10.7759	34862	10.7959	29957	11.1389	31813	10.7789	31131
11.0789	33990	10.7959	34833	10.8159	29733	11.1589	31911	10.7989	31206
11.099	34055	10.816	34966	10.836	29713	11.179	31979	10.819	31277
11.119	33851	10.836	34904	10.856	29936	11.199	31820	10.839	31271
11.1391	33842	10.8561	34733	10.8761	29626	11.2191	32042	10.8591	30794
11.1591	34201	10.8761	34765	10.8961	29862	11.2391	32142	10.8791	31100
11.1792	33458	10.8962	34795	10.9162	29959	11.2592	31752	10.8992	30869
11.1992	33542	10.9162	34781	10.9362	29705	11.2792	32186	10.9192	31048
11.2193	33832	10.9363	35176	10.9563	29601	11.2993	31876	10.9393	30853
11.2394	33484	10.9564	35050	10.9764	30054	11.3194	32165	10.9594	30853
11.2594	33878	10.9764	34914	10.9964	29697	11.3394	31973	10.9794	31075
11.2795	33561	10.9965	35552	11.0165	29721	11.3595	32185	10.9995	31034
11.2995	33213	11.0165	35183	11.0365	29594	11.3795	32259	11.0195	31076
11.3196	33456	11.0366	35008	11.0566	29846	11.3996	31890	11.0396	30762
11.3396	33825	11.0566	34919	11.0766	29751	11.4196	32152	11.0596	30877
11.3597	34001	11.0767	35277	11.0967	29767	11.4397	32028	11.0797	31358
11.3797	33676	11.0967	34974	11.1167	29733	11.4597	31907	11.0997	30942
11.3998	33590	11.1168	34709	11.1368	29747	11.4798	31698	11.1198	30887
11.4198	33641	11.1368	35174	11.1568	29682	11.4998	31794	11.1398	31064
11.4399	33473	11.1569	34810	11.1769	29740	11.5199	31854	11.1599	30931
11.4599	33471	11.1769	35116	11.1969	29964	11.5399	32320	11.1799	30825
11.48	33567	11.197	35053	11.217	30101	11.56	32295	11.2	30739
11.5001	33463	11.2171	35256	11.2371	29706	11.5801	32002	11.2201	30811
11.5201	33566	11.2371	35327	11.2571	29660	11.6001	32229	11.2401	31237
11.5402	33642	11.2571	34957	11.2771	30001	11.6202	32156	11.2602	31013
11.5602	33650	11.2772	34910	11.2972	29592	11.6402	31845	11.2802	31121
11.5803	33477	11.2973	35498	11.3173	29592	11.6603	32272	11.3003	30966
11.6003	33416	11.3173	35457	11.3373	29094	11.6803	32282	11.3203	31028
11.6204	33628	11.3374	35024	11.3574	29947	11.7004	32144	11.3404	30781
11.6404	33823	11.3574	35147	11.3774	29826	11.7204	32127	11.3604	30818
11.6605	33450	11.3775	35427	11.3975	29424	11.7405	31955	11.3805	30769
11.6805	33515	11.3975	34822	11.4175	29628	11.7605	32032	11.4005	30746
11.7006	34152	11.4176	35148	11.4376	29768	11.7806	31779	11.4206	30537
11.7206	33551	11.4376	35119	11.4576	29556	11.8006	32221	11.4406	31074
11.7407	33583	11.4577	35174	11.4777	29524	11.8207	32145	11.4607	30739
11.7607	33486	11.4777	35178	11.4977	29614	11.8407	32053	11.4807	31094
11.7808	33837	11.4978	34914	11.5178	29659	11.8608	31632	11.5008	30548
11.8009	33524	11.5178	35449	11.5378	29752	11.8809	32160	11.5209	30811
11.8209	33580	11.5379	35226	11.5579	29544	11.9009	32287	11.5409	30796
11.841	33786	11.558	35391	11.578	29625	11.921	32002	11.561	30754
11.861	33232	11.578	35127	11.598	29517	11.941	31778	11.581	30599
11.8811	33702	11.5981	34966	11.6181	29645	11.9611	32437	11.6011	30652
11.9011	33775	11.6181	35180	11.6381	29921	11.9811	32314	11.6211	30827
11.9212	33498	11.6382	35226	11.6582	29482	12.0012	32327	11.6412	30884
11.9412	33807	11.6582	35470	11.6782	29653	12.0212	32213	11.6612	30875
11.9613	33594	11.6783	35489	11.6983	29348	12.0413	32505	11.6813	30586
11.9813	33924	11.6983	35451	11.7183	29482	12.0613	31575	11.7013	30541
12.0014	33453	11.7184	35298	11.7384	29564	12.0814	32249	11.7214	31041
12.0214	33527	11.7384	35256	11.7584	29559	12.1014	32265	11.7414	30666
12.0415	33568	11.7585	35149	11.7785	29356	12.1215	32653	11.7615	30454
12.0615	33716	11.7785	35254	11.7985	29884	12.1415	32503	11.7815	30654
12.0816	33538	11.7986	35425	11.8186	29259	12.1616	32308	11.8016	30911
12.1017	34140	11.8187	35144	11.8387	29777	12.1817	32861	11.8217	30844
12.1217	33768	11.8387	35057	11.8587	29835	12.2017	32585	11.8417	31042
12.1418	33797	11.8588	35004	11.8788	29539	12.2218	32720	11.8618	30871
12.1618	34193	11.8788	35756	11.8988	29963	12.2418	32745	11.8818	30648
12.1819	34038	11.8989	35440	11.9189	29666	12.2619	32977	11.9019	30676
12.2019	34072	11.9189	35727	11.9389	29384	12.2819	33800	11.9219	30561
12.222	33820	11.939	34910	11.959	29581	12.302	33192	11.942	30419
12.242	34045	11.959	35528	11.979	29548	12.322	33742	11.962	30641
12.2621	34446	11.9791	35613	11.9991	29638	12.3421	33968	11.9821	31002
12.2821	34846	11.9991	35663	12.0191	29753	12.3621	34287	12.0021	30623
12.3022	34647	12.0192	35716	12.0392	29533	12.3822	34407	12.0222	30673
12.3222	35193	12.0392	35709	12.0592	29724	12.4022	34923	12.0422	30689
12.3423	35741	12.0593	35841	12.0793	29936	12.4223	35217	12.0623	30597
12.3624	36192	12.0794	36060	12.0994	29718	12.4424	35761	12.0824	30897
12.3824	36396	12.0994	35903	12.1194	29872	12.4624	36207	12.1024	30767
12.4025	36787	12.1195	35644	12.1395	30116	12.4825	37615	12.1225	30901
12.4225	37512	12.1395	35830	12.1595	30061	12.5025	38279	12.1425	30838
12.4426	38659	12.1596	35995	12.1796	30168	12.5226	39768	12.1626	31016
12.4626	39467	12.1796	36397	12.1996	30064	12.5426	41206	12.1826	31645
12.4827	40682	12.1997	36335	12.2197	30113	12.5627	43025	12.2027	31416
12.5027	41935	12.2197	36338	12.2397	30195	12.5827	45090	12.2227	31487
12.5228	43402	12.2398	36367	12.2598	30411	12.6028	47921	12.2428	31327
12.5428	45034	12.2598	36467	12.2798	30805	12.6228	51825	12.2628	31545
12.5629	47687	12.2799	36304	12.2999	30538	12.6429	56261	12.2829	32256
12.5829	50563	12.2999	36660	12.3199	31125	12.6629	62210	12.3029	32276
12.603	54434	12.32	37197	12.34	30564	12.683	68637	12.323	32217
12.623	59362	12.34	37264	12.36	31559	12.703	76028	12.343	32649
12.6431	66185	12.3601	37491	12.3801	31882	12.7231	81769	12.3631	32910
12.6632	75757	12.3802	37834	12.4002	31890	12.7432	84431	12.3832	33564
12.6832	87812	12.4002	38268	12.4202	32415	12.7632	83319	12.4032	34115
12.7033	101525	12.4203	38958	12.4403	33103	12.7833	76134	12.4233	34770
12.7233	107255	12.4403	39851	12.4603	33542	12.8033	66988	12.4433	35128
12.7434	102004	12.4604	40498	12.4804	34421	12.8234	58056	12.4634	36477
12.7634	87611	12.4804	41101	12.5004	35263	12.8434	50811	12.4834	37346
12.7835	72281	12.5005	41812	12.5205	36087	12.8635	44842	12.5035	38642
12.8035	59265	12.5205	42858	12.5405	37889	12.8835	40300	12.5235	39975
12.8236	51551	12.5406	44476	12.5606	39220	12.9036	37658	12.5436	41877
12.8436	46382	12.5606	46562	12.5806	41079	12.9236	35839	12.5636	44135
12.8637	42255	12.5807	48669	12.6007	43698	12.9437	34769	12.5837	46869
12.8837	39393	12.6007	51296	12.6207	46565	12.9637	33877	12.6037	50530
12.9038	37629	12.6208	54320	12.6408	51101	12.9838	33268	12.6238	54947
12.9239	36696	12.6409	58747	12.6609	56355	13.0039	33063	12.6439	60230
12.9439	35574	12.6609	63915	12.6809	62522	13.0239	32778	12.6639	67206
12.964	35139	12.6809	70279	12.7009	70740	13.044	32996	12.684	75495
12.984	34712	12.701	78033	12.721	78524	13.064	32774	12.704	85107
13.0041	34102	12.7211	84705	12.7411	83195	13.0841	32713	12.7241	92811
13.0241	34076	12.7411	88574	12.7611	81764	13.1041	32245	12.7441	97252
13.0442	33744	12.7612	86442	12.7812	72442	13.1242	32660	12.7642	94068
13.0642	33483	12.7812	78636	12.8012	59175	13.1442	32664	12.7842	85542
13.0843	33425	12.8013	66593	12.8213	46030	13.1643	32455	12.8043	72801
13.1043	33505	12.8213	55583	12.8413	38009	13.1843	32720	12.8243	59424
13.1244	33439	12.8414	47952	12.8614	33943	13.2044	32416	12.8444	48314
13.1444	33383	12.8614	43714	12.8814	31784	13.2244	32284	12.8644	41015
13.1645	33547	12.8815	40463	12.9015	30664	13.2445	32488	12.8845	36472
13.1845	33434	12.9015	38897	12.9215	30445	13.2645	32485	12.9045	34006
13.2046	32971	12.9216	38034	12.9416	30066	13.2846	32390	12.9246	32799
13.2246	33121	12.9416	37484	12.9616	30174	13.3046	32524	12.9446	32313
13.2447	33320	12.9617	37001	12.9817	29884	13.3247	32699	12.9647	32179
13.2648	33474	12.9818	36556	13.0018	29656	13.3448	32634	12.9848	31402
13.2848	33303	13.0018	36607	13.0218	29913	13.3648	32277	13.0048	31213
13.3049	32785	13.0219	36271	13.0419	29410	13.3849	32420	13.0249	30846
13.3249	33151	13.0419	36290	13.0619	29394	13.4049	32703	13.0449	31267
13.345	33207	13.062	35879	13.082	29119	13.425	32833	13.065	30522
13.365	32711	13.082	36111	13.102	29499	13.445	31886	13.085	30728
13.3851	33070	13.1021	35742	13.1221	29387	13.4651	32158	13.1051	30526
13.4051	33217	13.1221	36130	13.1421	29400	13.4851	32574	13.1251	30998
13.4252	33101	13.1422	35502	13.1622	29121	13.5052	32103	13.1452	30486
13.4452	32908	13.1622	35943	13.1822	29506	13.5252	32090	13.1652	30458
13.4653	32778	13.1823	36314	13.2023	29273	13.5453	32309	13.1853	30328
13.4853	33352	13.2023	35961	13.2223	29185	13.5653	31918	13.2053	30678
13.5054	33269	13.2224	35851	13.2424	29206	13.5854	32192	13.2254	29976
13.5255	33136	13.2425	35540	13.2625	29151	13.6055	32324	13.2455	30547
13.5455	33061	13.2625	35430	13.2825	29024	13.6255	32347	13.2655	29986
13.5656	32792	13.2826	35544	13.3026	29042	13.6456	32139	13.2856	29975
13.5856	32852	13.3026	35547	13.3226	29057	13.6656	32233	13.3056	29928
13.6057	32901	13.3227	36232	13.3427	29217	13.6857	32232	13.3257	29982
13.6257	33070	13.3427	35579	13.3627	29040	13.7057	31816	13.3457	30217
13.6458	32977	13.3628	35895	13.3828	29106	13.7258	32397	13.3658	30318
13.6658	32857	13.3828	35957	13.4028	29110	13.7458	32256	13.3858	30210
13.6859	32654	13.4029	35876	13.4229	29057	13.7659	32317	13.4059	29915
13.7059	32982	13.4229	35624	13.4429	29183	13.7859	32597	13.4259	30168
13.726	32943	13.443	35929	13.463	29046	13.806	32333	13.446	29850
13.746	32574	13.463	35702	13.483	28655	13.826	32276	13.466	29934
13.7661	32780	13.4831	35752	13.5031	28703	13.8461	32351	13.4861	30245
13.7862	32698	13.5032	35810	13.5232	28696	13.8662	32159	13.5062	29965
13.8062	32701	13.5232	35872	13.5432	28999	13.8862	32384	13.5262	30056
13.8263	32576	13.5433	35647	13.5633	29035	13.9063	32224	13.5463	29780
13.8463	32991	13.5633	35899	13.5833	28870	13.9263	32063	13.5663	29865
13.8664	32854	13.5834	35786	13.6034	29115	13.9464	32472	13.5864	29897
13.8864	32507	13.6034	35938	13.6234	28760	13.9664	32559	13.6064	30148
13.9065	32842	13.6235	35576	13.6435	28665	13.9865	32160	13.6265	29847
13.9265	32393	13.6435	35776	13.6635	28911	14.0065	32647	13.6465	29713
13.9466	32890	13.6636	35618	13.6836	28517	14.0266	32236	13.6666	29810
13.9666	32723	13.6836	35530	13.7036	29055	14.0466	32334	13.6866	29796
13.9867	32505	13.7037	35758	13.7237	28712	14.0667	32341	13.7067	29525
14.0067	33022	13.7237	35805	13.7437	28685	14.0867	32262	13.7267	29782
14.0268	32268	13.7438	35585	13.7638	29002	14.1068	32272	13.7468	29832
14.0468	32705	13.7638	35847	13.7838	28872	14.1268	32315	13.7668	29686
14.0669	32937	13.7839	35719	13.8039	28921	14.1469	32133	13.7869	29767
14.087	32644	13.804	36043	13.824	28924	14.167	32356	13.807	29702
14.107	32744	13.824	35747	13.844	28786	14.187	32499	13.827	29774
14.1271	32716	13.8441	35782	13.8641	28899	14.2071	32603	13.8471	29689
14.1471	32744	13.8641	35882	13.8841	28746	14.2271	32389	13.8671	29820
14.1672	32662	13.8842	35699	13.9042	29001	14.2472	32499	13.8872	29846
14.1872	32918	13.9042	35229	13.9242	28613	14.2672	32239	13.9072	29485
14.2073	32464	13.9243	35522	13.9443	28716	14.2873	32195	13.9273	29638
14.2273	32588	13.9443	35540	13.9643	28685	14.3073	32246	13.9473	29690
14.2474	32805	13.9644	35651	13.9844	28693	14.3274	32349	13.9674	29870
14.2674	32897	13.9844	35670	14.0044	28854	14.3474	31870	13.9874	29486
14.2875	32517	14.0045	35819	14.0245	28803	14.3675	32865	14.0075	29546
14.3075	32893	14.0245	35202	14.0445	28932	14.3875	32758	14.0275	29335
14.3276	32784	14.0446	35523	14.0646	28791	14.4076	32500	14.0476	29739
14.3477	32758	14.0647	35504	14.0847	28438	14.4277	32774	14.0677	29409
14.3677	32784	14.0847	35761	14.1047	28244	14.4477	32526	14.0877	29404
14.3877	32742	14.1047	35795	14.1247	28853	14.4677	32710	14.1077	29657
14.4078	32863	14.1248	36111	14.1448	28617	14.4878	32915	14.1278	29460
14.4279	33069	14.1449	35818	14.1649	28821	14.5079	32934	14.1479	29613
14.4479	33225	14.1649	35948	14.1849	28679	14.5279	33208	14.1679	29556
14.468	33518	14.185	35580	14.205	28680	14.548	33409	14.188	29913
14.488	33863	14.205	35798	14.225	28737	14.568	33676	14.208	29093
14.5081	33369	14.2251	35601	14.2451	28613	14.5881	34253	14.2281	29419
14.5281	34047	14.2451	35579	14.2651	28697	14.6081	34520	14.2481	29650
14.5482	34107	14.2652	35756	14.2852	28939	14.6282	35071	14.2682	29633
14.5682	34635	14.2852	35696	14.3052	28658	14.6482	35980	14.2882	29438
14.5883	35414	14.3053	35655	14.3253	28924	14.6683	37254	14.3083	29565
14.6083	35911	14.3253	35665	14.3453	28375	14.6883	37954	14.3283	29708
14.6284	37152	14.3454	35948	14.3654	28815	14.7084	38720	14.3484	29811
14.6484	38567	14.3655	35691	14.3855	28643	14.7284	38913	14.3684	29738
14.6685	39922	14.3855	36068	14.4055	28907	14.7485	38510	14.3885	29928
14.6886	41572	14.4056	35950	14.4256	28932	14.7686	38050	14.4086	29660
14.7086	41609	14.4256	36382	14.4456	28995	14.7886	36687	14.4286	29736
14.7287	40880	14.4457	36073	14.4657	28996	14.8087	35948	14.4487	29764
14.7487	38434	14.4657	36482	14.4857	29235	14.8287	34800	14.4687	29961
14.7688	36412	14.4858	36144	14.5058	29195	14.8488	34040	14.4888	30135
14.7888	34894	14.5058	36180	14.5258	29664	14.8688	33421	14.5088	30298
14.8089	34291	14.5259	36581	14.5459	29754	14.8889	32813	14.5289	30685
14.8289	33780	14.5459	36830	14.5659	30019	14.9089	32599	14.5489	30492
14.849	33418	14.566	36890	14.586	30438	14.929	32216	14.569	31069
14.869	33021	14.586	37638	14.606	30622	14.949	32532	14.589	31016
14.8891	32601	14.6061	37625	14.6261	30581	14.9691	32204	14.6091	31949
14.9091	32527	14.6261	38046	14.6461	31786	14.9891	32314	14.6291	32202
14.9292	32445	14.6462	39229	14.6662	32454	15.0092	32496	14.6492	33409
14.9493	32331	14.6663	40006	14.6863	33614	15.0293	32503	14.6693	34461
14.9693	32260	14.6863	40790	14.7063	34543	15.0493	32404	14.6893	35474
14.9894	32056	14.7064	42095	14.7264	35007	15.0694	32248	14.7094	36334
15.0094	32511	14.7264	42406	14.7464	34853	15.0894	32273	14.7294	36500
15.0295	31933	14.7465	42549	14.7665	33813	15.1095	32373	14.7495	36595
15.0495	32548	14.7665	40758	14.7865	32000	15.1295	32264	14.7695	35201
15.0696	32179	14.7866	40292	14.8066	30506	15.1496	32079	14.7896	33851
15.0896	32285	14.8066	38196	14.8266	29427	15.1696	32167	14.8096	32389
15.1097	32013	14.8267	37086	14.8467	29001	15.1897	32115	14.8297	31515
15.1297	32094	14.8467	36625	14.8667	28762	15.2097	32265	14.8497	30507
15.1498	32214	14.8668	36218	14.8868	28598	15.2298	32640	14.8698	29854
15.1698	31640	14.8868	35842	14.9068	28458	15.2498	32230	14.8898	29829
15.1899	32110	14.9069	35286	14.9269	28307	15.2699	32384	14.9099	29474
15.21	32259	14.927	35581	14.947	28520	15.29	32593	14.93	29442
15.23	32195	14.947	35707	14.967	28529	15.31	32420	14.95	29274
15.2501	32123	14.9671	35695	14.9871	28231	15.3301	32227	14.9701	28970
15.2701	31683	14.9871	35340	15.0071	28272	15.3501	31967	14.9901	29205
15.2902	31875	15.0072	35547	15.0272	28149	15.3702	32689	15.0102	29234
15.3102	31739	15.0272	35636	15.0472	28304	15.3902	32449	15.0302	28999
15.3303	31784	15.0473	35620	15.0673	28130	15.4103	32342	15.0503	28852
15.3503	32084	15.0673	35841	15.0873	28123	15.4303	32093	15.0703	28873
15.3704	32084	15.0874	35476	15.1074	28159	15.4504	32423	15.0904	28902
15.3904	32070	15.1074	35282	15.1274	28118	15.4704	32296	15.1104	28882
15.4105	31940	15.1275	35030	15.1475	27873	15.4905	32479	15.1305	29138
15.4305	31835	15.1475	35795	15.1675	28181	15.5105	32283	15.1505	29052
15.4506	32147	15.1676	35441	15.1876	28294	15.5306	32411	15.1706	28870
15.4706	32057	15.1876	35331	15.2076	28067	15.5506	32227	15.1906	28901
15.4907	32121	15.2077	35287	15.2277	28017	15.5707	32320	15.2107	29224
15.5108	31772	15.2278	35873	15.2478	28038	15.5908	31904	15.2308	29023
15.5308	31602	15.2478	35720	15.2678	28195	15.6108	32296	15.2508	28776
15.5509	32016	15.2679	35342	15.2879	28218	15.6309	32423	15.2709	29055
15.5709	31847	15.2879	35422	15.3079	28184	15.6509	32497	15.2909	28617
15.591	32038	15.308	35466	15.328	28467	15.671	32259	15.311	28800
15.611	31967	15.328	35004	15.348	27813	15.691	32445	15.331	28704
15.6311	31693	15.3481	35370	15.3681	28012	15.7111	32234	15.3511	28731
15.6511	31917	15.3681	35350	15.3881	28114	15.7311	32401	15.3711	29322
15.6712	31854	15.3882	35326	15.4082	27751	15.7512	32471	15.3912	28381
15.6912	32352	15.4082	35418	15.4282	27995	15.7712	32193	15.4112	28816
15.7113	31754	15.4283	35129	15.4483	28096	15.7913	32376	15.4313	29069
15.7313	31705	15.4483	35284	15.4683	28022	15.8113	32195	15.4513	28833
15.7514	31324	15.4684	35134	15.4884	28363	15.8314	32113	15.4714	28640
15.7715	31776	15.4885	34891	15.5085	27673	15.8515	32227	15.4915	28924
15.7915	31912	15.5085	35411	15.5285	27918	15.8715	32272	15.5115	28779
15.8115	31583	15.5285	35156	15.5485	27967	15.8915	32149	15.5315	28800
15.8316	31718	15.5486	35188	15.5686	28017	15.9116	32267	15.5516	28613
15.8517	31797	15.5687	35107	15.5887	27903	15.9317	32506	15.5717	28482
15.8717	31422	15.5887	35164	15.6087	27723	15.9517	32312	15.5917	28503
15.8918	31668	15.6088	35315	15.6288	27798	15.9718	32513	15.6118	28591
15.9118	31518	15.6288	35063	15.6488	28063	15.9918	32341	15.6318	28811
15.9319	31835	15.6489	35206	15.6689	28064	16.0119	32596	15.6519	28694
15.9519	31566	15.6689	35211	15.6889	27768	16.0319	32273	15.6719	28540
15.972	31885	15.689	35437	15.709	27999	16.052	32571	15.692	28555
15.992	31862	15.709	34956	15.729	27807	16.072	32474	15.712	28445
16.0121	31881	15.7291	35091	15.7491	28213	16.0921	32884	15.7321	28748
16.0321	31900	15.7491	35789	15.7691	28143	16.1121	32576	15.7521	28740
16.0522	31771	15.7692	35422	15.7892	27977	16.1322	32918	15.7722	28719
16.0722	31876	15.7893	35199	15.8093	27953	16.1522	32784	15.7922	28388
16.0923	31920	15.8093	35241	15.8293	27557	16.1723	32809	15.8123	28210
16.1124	31802	15.8294	35471	15.8494	27728	16.1924	32953	15.8324	28433
16.1324	31944	15.8494	35631	15.8694	27892	16.2124	33673	15.8524	28610
16.1525	32218	15.8695	35434	15.8895	28118	16.2325	33709	15.8725	28529
16.1725	32163	15.8895	35304	15.9095	28039	16.2525	33724	15.8925	28246
16.1926	32044	15.9096	35274	15.9296	27812	16.2726	34397	15.9126	28595
16.2126	32708	15.9296	35580	15.9496	27726	16.2926	34601	15.9326	28804
16.2327	32181	15.9497	35306	15.9697	27819	16.3127	35367	15.9527	28231
16.2527	32675	15.9697	35375	15.9897	28131	16.3327	36015	15.9727	28635
16.2728	32968	15.9898	35182	16.0098	28052	16.3528	37037	15.9928	28923
16.2928	33273	16.0098	35311	16.0298	27767	16.3728	38250	16.0128	28371
16.3129	34114	16.0299	35308	16.0499	28047	16.3929	39638	16.0329	28577
16.3329	34744	16.0499	35395	16.0699	27999	16.4129	41511	16.0529	29000
16.353	36062	16.07	35764	16.09	28418	16.433	43451	16.073	28824
16.3731	36985	16.0901	35594	16.1101	28232	16.4531	45533	16.0931	28613
16.3931	38973	16.1101	35327	16.1301	28050	16.4731	46997	16.1131	28615
16.4132	41694	16.1302	35351	16.1502	28299	16.4932	46790	16.1332	28932
16.4332	43301	16.1502	35903	16.1702	27739	16.5132	45759	16.1532	28951
16.4533	43399	16.1703	35696	16.1903	28401	16.5333	43863	16.1733	28833
16.4733	41921	16.1903	35935	16.2103	28425	16.5533	40948	16.1933	29304
16.4934	40396	16.2104	35430	16.2304	28390	16.5734	38700	16.2134	29671
16.5134	37645	16.2304	36349	16.2504	28410	16.5934	36889	16.2334	29435
16.5335	35457	16.2505	36423	16.2705	28955	16.6135	35316	16.2535	29676
16.5535	34433	16.2705	36717	16.2905	29002	16.6335	34271	16.2735	30243
16.5736	33353	16.2906	36991	16.3106	29446	16.6536	33647	16.2936	30492
16.5936	32560	16.3106	37651	16.3306	30092	16.6736	32937	16.3136	30666
16.6137	32407	16.3307	37857	16.3507	30144	16.6937	32780	16.3337	31696
16.6338	32149	16.3508	38404	16.3708	31100	16.7138	32595	16.3538	32549
16.6538	31719	16.3708	39611	16.3908	31634	16.7338	32826	16.3738	33664
16.6739	31676	16.3908	40478	16.4108	33295	16.7539	32294	16.3939	35487
16.6939	31695	16.4109	41901	16.4309	34576	16.7739	32368	16.4139	37110
16.714	31338	16.431	43269	16.451	35756	16.794	32510	16.434	38299
16.734	31359	16.451	45181	16.471	36778	16.814	32150	16.454	40562
16.7541	31695	16.4711	46283	16.4911	36648	16.8341	32492	16.4741	41151
16.7741	31299	16.4911	46581	16.5111	35696	16.8541	32101	16.4941	41718
16.7942	31507	16.5112	46172	16.5312	33654	16.8742	32651	16.5142	40261
16.8142	31203	16.5312	43635	16.5512	32012	16.8942	32423	16.5342	38317
16.8343	31277	16.5513	41033	16.5713	29553	16.9143	32557	16.5543	35656
16.8543	31159	16.5713	39330	16.5913	28649	16.9343	32309	16.5743	33492
16.8744	30925	16.5914	38039	16.6114	28172	16.9544	32334	16.5944	31536
16.8944	30962	16.6114	36510	16.6314	28119	16.9744	32333	16.6144	30719
16.9145	31224	16.6315	36078	16.6515	27916	16.9945	32597	16.6345	29854
16.9346	31009	16.6515	35777	16.6715	27576	17.0146	32507	16.6546	29011
16.9546	30785	16.6716	35553	16.6916	27625	17.0346	31943	16.6746	28844
16.9747	30767	16.6917	35134	16.7117	27398	17.0547	31972	16.6947	28755
16.9947	31260	16.7117	35151	16.7317	27246	17.0747	32315	16.7147	28362
17.0148	30713	16.7318	35371	16.7518	27632	17.0948	32483	16.7348	28137
17.0348	30893	16.7518	35318	16.7718	27258	17.1148	32269	16.7548	28575
17.0549	31133	16.7719	34858	16.7919	27432	17.1349	32401	16.7749	28243
17.0749	31446	16.7919	35058	16.8119	27463	17.1549	32385	16.7949	28117
17.095	31055	16.812	34996	16.832	27470	17.175	32345	16.815	28181
17.115	31133	16.832	35247	16.852	27431	17.195	32378	16.835	28132
17.1351	30922	16.8521	35433	16.8721	27294	17.2151	32132	16.8551	27992
17.1551	31176	16.8721	35024	16.8921	27407	17.2351	32337	16.8751	28004
17.1752	31076	16.8922	35171	16.9122	27182	17.2552	32435	16.8952	28123
17.1953	30803	16.9122	35012	16.9322	27550	17.2753	32449	16.9153	27866
17.2153	30915	16.9323	35040	16.9523	27387	17.2953	32177	16.9353	27686
17.2353	30907	16.9524	34896	16.9724	27401	17.3153	32318	16.9553	27963
17.2554	30888	16.9724	34721	16.9924	27209	17.3354	32320	16.9754	27983
17.2755	30974	16.9925	35055	17.0125	27038	17.3555	32787	16.9955	27806
17.2955	30721	17.0125	35101	17.0325	27699	17.3755	32527	17.0155	27991
17.3156	31010	17.0326	35027	17.0526	27043	17.3956	32453	17.0356	27812
17.3356	30986	17.0526	34909	17.0726	26999	17.4156	32384	17.0556	27663
17.3557	30835	17.0727	34594	17.0927	27289	17.4357	32234	17.0757	27939
17.3757	30766	17.0927	35019	17.1127	27283	17.4557	32630	17.0957	28060
17.3958	30874	17.1128	34936	17.1328	27190	17.4758	32311	17.1158	28210
17.4158	30812	17.1328	34588	17.1528	27563	17.4958	32523	17.1358	27652
17.4359	31019	17.1529	34701	17.1729	27552	17.5159	32335	17.1559	27588
17.4559	30615	17.1729	34695	17.1929	27321	17.5359	32220	17.1759	27798
17.476	30859	17.193	34827	17.213	27502	17.556	32560	17.196	27711
17.496	30836	17.2131	34716	17.2331	27323	17.576	32666	17.216	27706
17.5161	30599	17.2331	34942	17.2531	27329	17.5961	32529	17.2361	27479
17.5362	31142	17.2532	34624	17.2732	27479	17.6162	32245	17.2562	27344
17.5562	31225	17.2732	34767	17.2932	27143	17.6362	32713	17.2762	27563
17.5763	30794	17.2933	34417	17.3133	27221	17.6563	32552	17.2963	27617
17.5963	31012	17.3133	34450	17.3333	26955	17.6763	32865	17.3163	27599
17.6164	31085	17.3334	35305	17.3534	27181	17.6964	32573	17.3364	27607
17.6364	31325	17.3534	35158	17.3734	27062	17.7164	32640	17.3564	27875
17.6565	31109	17.3735	35303	17.3935	27111	17.7365	33248	17.3765	27371
17.6765	31304	17.3935	34986	17.4135	27230	17.7565	33517	17.3965	27311
17.6966	31198	17.4136	34996	17.4336	26903	17.7766	33527	17.4166	27666
17.7166	31494	17.4336	34932	17.4536	27547	17.7966	33759	17.4366	27658
17.7367	31517	17.4537	34866	17.4737	27156	17.8167	34235	17.4567	27530
17.7567	31886	17.4737	35364	17.4937	27256	17.8367	35065	17.4767	27352
17.7768	32264	17.4938	34896	17.5138	27418	17.8568	35641	17.4968	27697
17.7969	32748	17.5139	34805	17.5339	27514	17.8769	36377	17.5169	27689
17.8169	32904	17.5339	34741	17.5539	27286	17.8969	37488	17.5369	27842
17.837	34321	17.554	34760	17.574	27309	17.917	38819	17.557	27538
17.857	34716	17.574	34869	17.594	27300	17.937	40555	17.577	27540
17.8771	35596	17.5941	34962	17.6141	27331	17.9571	42489	17.5971	27775
17.8971	37693	17.6141	35100	17.6341	27217	17.9771	46343	17.6171	27631
17.9172	39272	17.6342	35410	17.6542	27497	17.9972	49698	17.6372	27827
17.9372	42056	17.6542	34909	17.6742	27119	18.0172	53982	17.6572	27832
17.9573	45831	17.6743	35284	17.6943	27455	18.0373	58672	17.6773	27750
17.9773	51198	17.6943	35146	17.7143	27876	18.0573	61724	17.6973	28161
17.9974	57131	17.7144	35245	17.7344	27576	18.0774	62431	17.7174	28004
18.0174	61646	17.7344	35562	17.7544	27991	18.0974	61148	17.7374	28448
18.0375	61306	17.7545	36007	17.7745	27998	18.1175	56228	17.7575	28516
18.0576	57634	17.7746	35665	17.7946	28217	18.1376	51329	17.7776	28730
18.0776	52150	17.7946	36431	17.8146	28489	18.1576	47044	17.7976	28790
18.0977	46070	17.8146	36513	17.8346	28943	18.1777	42393	17.8177	29611
18.1177	41126	17.8347	36885	17.8547	29545	18.1977	39290	17.8377	30041
18.1378	37475	17.8548	37219	17.8748	29858	18.2178	36811	17.8578	30564
18.1578	35228	17.8748	38313	17.8948	30569	18.2378	35131	17.8778	31711
18.1779	34248	17.8949	38750	17.9149	31467	18.2579	34274	17.8979	32513
18.1979	32705	17.9149	39927	17.9349	32811	18.2779	33852	17.9179	33634
18.218	31787	17.935	41229	17.955	34331	18.298	33020	17.938	35624
18.238	31865	17.955	42798	17.975	36558	18.318	32917	17.958	37609
18.2581	31321	17.9751	45112	17.9951	39187	18.3381	32865	17.9781	40803
18.2781	30943	17.9951	47966	18.0151	42149	18.3581	32947	17.9981	43238
18.2982	30978	18.0152	50972	18.0352	45470	18.3782	32638	18.0182	47732
18.3182	30941	18.0352	53968	18.0552	47667	18.3982	32432	18.0382	51426
18.3383	31004	18.0553	56605	18.0753	47533	18.4183	32775	18.0583	53649
18.3584	30593	18.0753	57568	18.0953	45620	18.4384	32401	18.0784	54567
18.3784	30527	18.0954	55993	18.1154	41799	18.4584	32301	18.0984	53356
18.3985	30233	18.1155	52458	18.1355	37162	18.4785	32379	18.1185	49083
18.4185	30522	18.1355	48140	18.1555	33110	18.4985	32399	18.1385	45170
18.4386	30705	18.1556	44004	18.1756	30507	18.5186	32494	18.1586	40030
18.4586	30434	18.1756	40851	18.1956	28861	18.5386	32091	18.1786	36104
18.4787	30243	18.1957	38316	18.2157	28194	18.5587	31854	18.1987	32624
18.4987	30147	18.2157	37341	18.2357	27433	18.5787	32090	18.2187	30750
18.5188	30131	18.2358	36396	18.2558	27282	18.5988	32826	18.2388	29594
18.5388	30032	18.2558	35438	18.2758	27217	18.6188	32332	18.2588	29059
18.5589	30049	18.2759	35257	18.2959	27101	18.6389	32240	18.2789	28147
18.5789	30284	18.2959	35369	18.3159	27183	18.6589	32243	18.2989	27983
18.599	30220	18.316	34878	18.336	26991	18.679	31915	18.319	27705
18.6191	30225	18.336	35031	18.356	26694	18.6991	32220	18.3391	27335
18.6391	29945	18.3561	34780	18.3761	27080	18.7191	32221	18.3591	27309
18.6591	30267	18.3762	34306	18.3962	26816	18.7391	32207	18.3791	27378
18.6792	30103	18.3962	35106	18.4162	26833	18.7592	32417	18.3992	27363
18.6993	29993	18.4163	34511	18.4363	26807	18.7793	32067	18.4193	27149
18.7193	30162	18.4363	34498	18.4563	26565	18.7993	32008	18.4393	27243
18.7394	29765	18.4564	34505	18.4764	26651	18.8194	32148	18.4594	26913
18.7594	30101	18.4764	34625	18.4964	26603	18.8394	32167	18.4794	26965
18.7795	30229	18.4965	34601	18.5165	27155	18.8595	31999	18.4995	27131
18.7995	29929	18.5165	34333	18.5365	26446	18.8795	32272	18.5195	27111
18.8196	29812	18.5366	34390	18.5566	26678	18.8996	32070	18.5396	26736
18.8396	29965	18.5566	34599	18.5766	26611	18.9196	32249	18.5596	26837
18.8597	29863	18.5767	34540	18.5967	26516	18.9397	31900	18.5797	26694
18.8797	29832	18.5967	34377	18.6167	26654	18.9597	31982	18.5997	26866
18.8998	29896	18.6168	34336	18.6368	26542	18.9798	32006	18.6198	26842
18.9198	30046	18.6369	34343	18.6569	26560	18.9998	32266	18.6398	26680
18.9399	29916	18.6569	34737	18.6769	26407	19.0199	32046	18.6599	26715
18.96	29836	18.677	33947	18.697	26686	19.04	32171	18.68	26930
18.98	29474	18.697	34466	18.717	26377	19.06	32148	18.7	26644
19.0001	30198	18.7171	34446	18.7371	26295	19.0801	32447	18.7201	26461
19.0201	30060	18.7371	34689	18.7571	26157	19.1001	31941	18.7401	27096
19.0402	29624	18.7572	34571	18.7772	26695	19.1202	32141	18.7602	26757
19.0602	29878	18.7772	34593	18.7972	26337	19.1402	31944	18.7802	26513
19.0803	29944	18.7973	34402	18.8173	26561	19.1603	32038	18.8003	26555
19.1003	29530	18.8173	33880	18.8373	26467	19.1803	32249	18.8203	26494
19.1204	29489	18.8374	33994	18.8574	26462	19.2004	32083	18.8404	26462
19.1404	29701	18.8574	34511	18.8774	26672	19.2204	32127	18.8604	26795
19.1605	29790	18.8775	34342	18.8975	26229	19.2405	32285	18.8805	26605
19.1805	29251	18.8975	34241	18.9175	26477	19.2605	32182	18.9005	26433
19.2006	29717	18.9176	33888	18.9376	26232	19.2806	31902	18.9206	26825
19.2207	29648	18.9377	34081	18.9577	26309	19.3007	32301	18.9407	26475
19.2407	29681	18.9577	34237	18.9777	26383	19.3207	32431	18.9607	26538
19.2608	29611	18.9778	33982	18.9978	26326	19.3408	32117	18.9808	26226
19.2808	29694	18.9978	34039	19.0178	26552	19.3608	32108	19.0008	26455
19.3009	29659	19.0179	34263	19.0379	26298	19.3809	32324	19.0209	26566
19.3209	30116	19.0379	33894	19.0579	26386	19.4009	32737	19.0409	26233
19.341	29946	19.058	34390	19.078	26101	19.421	32641	19.061	26290
19.361	30013	19.078	34094	19.098	26190	19.441	32911	19.081	26430
19.3811	30166	19.0981	34033	19.1181	26178	19.4611	33242	19.1011	26244
19.4011	30669	19.1181	34109	19.1381	26031	19.4811	33551	19.1211	26336
19.4212	31222	19.1382	33905	19.1582	26527	19.5012	33478	19.1412	26435
19.4412	31638	19.1582	34152	19.1782	26184	19.5212	34265	19.1612	26269
19.4613	32008	19.1783	34375	19.1983	26100	19.5413	34106	19.1813	26217
19.4814	32273	19.1984	33713	19.2184	26526	19.5614	33566	19.2014	26515
19.5014	32014	19.2184	34053	19.2384	26422	19.5814	33342	19.2214	26186
19.5215	31648	19.2384	34074	19.2584	26454	19.6015	32964	19.2415	26094
19.5415	30875	19.2585	33934	19.2785	26493	19.6215	33178	19.2615	26039
19.5616	30634	19.2786	34229	19.2986	26389	19.6416	32719	19.2816	26491
19.5816	30523	19.2986	34247	19.3186	26494	19.6616	32703	19.3016	26535
19.6017	29943	19.3187	34485	19.3387	26376	19.6817	32464	19.3217	26491
19.6217	29896	19.3387	34418	19.3587	26371	19.7017	32106	19.3417	26497
19.6418	29530	19.3588	34245	19.3788	26595	19.7218	32138	19.3618	26690
19.6618	29479	19.3788	34453	19.3988	26613	19.7418	31949	19.3818	26797
19.6819	29309	19.3989	34494	19.4189	27040	19.7619	32207	19.4019	26856
19.7019	29204	19.4189	35037	19.4389	27161	19.7819	31691	19.4219	27238
19.722	29317	19.439	35266	19.459	26979	19.802	32191	19.442	27428
19.742	29312	19.459	35763	19.479	27332	19.822	31542	19.462	27592
19.7621	29229	19.4791	35767	19.4991	27564	19.8421	32217	19.4821	27788
19.7822	28965	19.4991	36229	19.5191	28043	19.8622	32075	19.5022	28183
19.8022	29410	19.5192	36095	19.5392	28051	19.8822	32099	19.5222	28068
19.8223	29267	19.5393	36393	19.5593	27712	19.9023	32056	19.5423	28278
19.8423	29098	19.5593	35800	19.5793	27258	19.9223	31842	19.5623	27797
19.8624	28979	19.5794	35594	19.5994	26614	19.9424	31792	19.5824	27863
19.8824	28955	19.5994	35457	19.6194	26735	19.9624	31842	19.6024	27378
19.9025	29113	19.6195	34822	19.6395	26259	19.9825	31947	19.6225	27023
19.9225	29160	19.6395	34664	19.6595	25928	20.0025	31941	19.6425	26305
19.9426	29248	19.6596	34054	19.6796	25994	20.0226	32081	19.6626	26467
19.9626	29119	19.6796	34159	19.6996	26064	20.0426	31967	19.6826	25934
19.9827	29260	19.6997	33622	19.7197	25943	20.0627	31684	19.7027	25737
20.0027	29084	19.7197	34185	19.7397	25990	20.0827	32171	19.7227	26084
20.0228	28616	19.7398	33863	19.7598	26028	20.1028	31764	19.7428	25911
20.0429	29137	19.7598	34194	19.7798	26015	20.1229	32117	19.7629	26232
20.0629	28802	19.7799	34269	19.7999	25891	20.1429	31979	19.7829	26326
20.0829	28811	19.8	33416	19.82	26298	20.1629	31952	19.8029	25903
20.103	28920	19.82	34003	19.84	26105	20.183	31562	19.823	25800
20.1231	28569	19.8401	34000	19.8601	26108	20.2031	31837	19.8431	25688
20.1431	28908	19.8601	34044	19.8801	25940	20.2231	31362	19.8631	26085
20.1632	28729	19.8802	33897	19.9002	25559	20.2432	31556	19.8832	25581
20.1832	28735	19.9002	33682	19.9202	25740	20.2632	31468	19.9032	26050
20.2033	29414	19.9203	33437	19.9403	25813	20.2833	32340	19.9233	25828
20.2233	28630	19.9403	33829	19.9603	25801	20.3033	31872	19.9433	25793
20.2434	28847	19.9604	33825	19.9804	26143	20.3234	31309	19.9634	25553
20.2634	28895	19.9804	33958	20.0004	25818	20.3434	31954	19.9834	25443
20.2835	28667	20.0005	33722	20.0205	25332	20.3635	31900	20.0035	25561
20.3035	28749	20.0205	34017	20.0405	25564	20.3835	32105	20.0235	25393
20.3236	28982	20.0406	33726	20.0606	25820	20.4036	31811	20.0436	25405
20.3436	28947	20.0607	33998	20.0807	25841	20.4236	31639	20.0636	25606
20.3637	28861	20.0807	33784	20.1007	25648	20.4437	31856	20.0837	25550
20.3838	29128	20.1008	33769	20.1208	25797	20.4638	31686	20.1038	25538
20.4038	28957	20.1208	33933	20.1408	25781	20.4838	31778	20.1238	25728
20.4239	28707	20.1409	33799	20.1609	26017	20.5039	31667	20.1439	25585
20.4439	28715	20.1609	33588	20.1809	25848	20.5239	31899	20.1639	25517
20.464	28688	20.181	33500	20.201	25889	20.544	32160	20.184	25292
20.484	28752	20.201	33647	20.221	25727	20.564	31858	20.204	25634
20.5041	28855	20.2211	33810	20.2411	25630	20.5841	31733	20.2241	25485
20.5241	28598	20.2411	33471	20.2611	26066	20.6041	31888	20.2441	25291
20.5442	28985	20.2612	33639	20.2812	25809	20.6242	32109	20.2642	25664
20.5642	28355	20.2812	33704	20.3012	25626	20.6442	31808	20.2842	25462
20.5843	28701	20.3013	33772	20.3213	25300	20.6643	31423	20.3043	25505
20.6043	28420	20.3213	34039	20.3413	25516	20.6843	31815	20.3243	25465
20.6244	28433	20.3414	33549	20.3614	25788	20.7044	32120	20.3444	25292
20.6445	28627	20.3615	33793	20.3815	25654	20.7245	32281	20.3645	25571
20.6645	28535	20.3815	33781	20.4015	25620	20.7445	32224	20.3845	25578
20.6846	28819	20.4016	33676	20.4216	25593	20.7646	32030	20.4046	25485
20.7046	28644	20.4216	33613	20.4416	25712	20.7846	32266	20.4246	25516
20.7247	28425	20.4417	33566	20.4617	25646	20.8047	32168	20.4447	25648
20.7447	28796	20.4617	33568	20.4817	25575	20.8247	32441	20.4647	25140
20.7648	28673	20.4818	33376	20.5018	25699	20.8448	32772	20.4848	25245
20.7848	28811	20.5018	33607	20.5218	25488	20.8648	32856	20.5048	25421
20.8049	28825	20.5219	33792	20.5419	25854	20.8849	32979	20.5249	25104
20.8249	28666	20.5419	33391	20.5619	25576	20.9049	33080	20.5449	25052
20.845	29318	20.562	33701	20.582	25715	20.925	32929	20.565	25171
20.865	29154	20.582	33716	20.602	25373	20.945	32433	20.585	24643
20.8851	28729	20.6021	33272	20.6221	25661	20.9651	32443	20.6051	25121
20.9052	29156	20.6221	33691	20.6421	25427	20.9852	32698	20.6252	25365
20.9252	28444	20.6422	33148	20.6622	25738	21.0052	32026	20.6452	25170
20.9453	28909	20.6622	33611	20.6822	25709	21.0253	31839	20.6653	25220
20.9653	28455	20.6823	33585	20.7023	25632	21.0453	32413	20.6853	25177
20.9854	28579	20.7024	33594	20.7224	25619	21.0654	31964	20.7054	25406
21.0054	28351	20.7224	33402	20.7424	25603	21.0854	31575	20.7254	25201
21.0255	28120	20.7425	33693	20.7625	25454	21.1055	31974	20.7455	25239
21.0455	28356	20.7625	33399	20.7825	25601	21.1255	31805	20.7655	25262
21.0656	28370	20.7826	33737	20.8026	25392	21.1456	31737	20.7856	25323
21.0856	28573	20.8026	33871	20.8226	25541	21.1656	31896	20.8056	25393
21.1057	28347	20.8227	33829	20.8427	25777	21.1857	31683	20.8257	25271
21.1257	28487	20.8427	33471	20.8627	25551	21.2057	31739	20.8457	25858
21.1458	28324	20.8628	33544	20.8828	25622	21.2258	31853	20.8658	25678
21.1658	28610	20.8828	33674	20.9028	25720	21.2458	31474	20.8858	25749
21.1859	28247	20.9029	33325	20.9229	25664	21.2659	31762	20.9059	25877
21.206	28197	20.9229	33809	20.9429	25591	21.286	31559	20.926	25457
21.226	28401	20.943	33872	20.963	25432	21.306	31595	20.946	25716
21.2461	28308	20.9631	33050	20.9831	25637	21.3261	31763	20.9661	25373
21.2661	28224	20.9831	33820	21.0031	25390	21.3461	31536	20.9861	25392
21.2862	27963	21.0032	33433	21.0232	25099	21.3662	31598	21.0062	25186
21.3062	27963	21.0232	33944	21.0432	25452	21.3862	31448	21.0262	25147
21.3263	28409	21.0433	33741	21.0633	25378	21.4063	31590	21.0463	24845
21.3463	28228	21.0633	33670	21.0833	25327	21.4263	31679	21.0663	25010
21.3664	28139	21.0834	33579	21.1034	25376	21.4464	31839	21.0864	24757
21.3864	27826	21.1034	33625	21.1234	25065	21.4664	31944	21.1064	24895
21.4065	28240	21.1235	33440	21.1435	25296	21.4865	31530	21.1265	25111
21.4265	28047	21.1435	33141	21.1635	25246	21.5065	31609	21.1465	24841
21.4466	28230	21.1636	33180	21.1836	25238	21.5266	31627	21.1666	24952
21.4667	28135	21.1836	33497	21.2036	25181	21.5467	31876	21.1867	24849
21.4867	27976	21.2037	33575	21.2237	25263	21.5667	31760	21.2067	24575
21.5067	28009	21.2238	33484	21.2438	25234	21.5867	31535	21.2267	24637
21.5268	27828	21.2438	33099	21.2638	25270	21.6068	31680	21.2468	24790
21.5469	28117	21.2639	33666	21.2839	25173	21.6269	31268	21.2669	24694
21.5669	27861	21.2839	33602	21.3039	25353	21.6469	31583	21.2869	24933
21.587	27800	21.304	33307	21.324	25256	21.667	31657	21.307	24770
21.607	27754	21.324	33470	21.344	25365	21.687	31669	21.327	24782
21.6271	27835	21.3441	33405	21.3641	25256	21.7071	31906	21.3471	24569
21.6471	27928	21.3641	33569	21.3841	25164	21.7271	31788	21.3671	24296
21.6672	28289	21.3842	33202	21.4042	25233	21.7472	31558	21.3872	24530
21.6872	27649	21.4042	33533	21.4242	25111	21.7672	31714	21.4072	24837
21.7073	27636	21.4243	33192	21.4443	25252	21.7873	31523	21.4273	24535
21.7273	27978	21.4443	33441	21.4643	25412	21.8073	31784	21.4473	24731
21.7474	28222	21.4644	33011	21.4844	25384	21.8274	31721	21.4674	24860
21.7674	28037	21.4845	33380	21.5045	25164	21.8474	31782	21.4874	24813
21.7875	28079	21.5045	33245	21.5245	25229	21.8675	31577	21.5075	24502
21.8076	28068	21.5246	33089	21.5446	25094	21.8876	31580	21.5276	24429
21.8276	28133	21.5446	33221	21.5646	25227	21.9076	31922	21.5476	24573
21.8477	27969	21.5647	33079	21.5847	25052	21.9277	31791	21.5677	24455
21.8677	27639	21.5847	33450	21.6047	25183	21.9477	31998	21.5877	24432
21.8878	27969	21.6048	33345	21.6248	24967	21.9678	32350	21.6078	24436
21.9078	28459	21.6248	33244	21.6448	25033	21.9878	32334	21.6278	24659
21.9279	28645	21.6449	33118	21.6649	25410	22.0079	32410	21.6479	24547
21.9479	28470	21.6649	33125	21.6849	25200	22.0279	32858	21.6679	24378
21.968	28870	21.685	33314	21.705	25074	22.048	33080	21.688	24423
21.988	29173	21.705	33429	21.725	25263	22.068	33803	21.708	24477
22.0081	29944	21.7251	33070	21.7451	25090	22.0881	34545	21.7281	24455
22.0281	30086	21.7451	33212	21.7651	24705	22.1081	35480	21.7481	24590
22.0482	31738	21.7652	32892	21.7852	25049	22.1282	36074	21.7682	24422
22.0683	33239	21.7852	33114	21.8052	25062	22.1483	37037	21.7883	24347
22.0883	34917	21.8053	33512	21.8253	25292	22.1683	37929	21.8083	24773
22.1084	36115	21.8254	33618	21.8454	25314	22.1884	38318	21.8284	24381
22.1284	36092	21.8454	33435	21.8654	25100	22.2084	38118	21.8484	24411
22.1485	35369	21.8655	32895	21.8855	25159	22.2285	37171	21.8685	24718
22.1685	34656	21.8855	33508	21.9055	25182	22.2485	36396	21.8885	24427
22.1886	33325	21.9056	33291	21.9256	25346	22.2686	35076	21.9086	24738
22.2086	31594	21.9256	33394	21.9456	25292	22.2886	34221	21.9286	24467
22.2287	30039	21.9457	33704	21.9657	25472	22.3087	33129	21.9487	24720
22.2487	29748	21.9657	33559	21.9857	25775	22.3287	32696	21.9687	25035
22.2688	28784	21.9858	33799	22.0058	25838	22.3488	32708	21.9888	25104
22.2888	28445	22.0058	34125	22.0258	25950	22.3688	32054	22.0088	25561
22.3089	27970	22.0259	34515	22.0459	26825	22.3889	31714	22.0289	25812
22.329	28004	22.0459	34878	22.0659	27265	22.409	31764	22.049	25933
22.349	27680	22.066	35081	22.086	27422	22.429	31708	22.069	26603
22.3691	27890	22.086	36109	22.106	28607	22.4491	31351	22.0891	27220
22.3891	27867	22.1061	36870	22.1261	29545	22.4691	31721	22.1091	28248
22.4092	27490	22.1262	38051	22.1462	30505	22.4892	31300	22.1292	28368
22.4292	27520	22.1462	38767	22.1662	30723	22.5092	31429	22.1492	29544
22.4493	27404	22.1663	39860	22.1863	30668	22.5293	31764	22.1693	30313
22.4693	27776	22.1863	39794	22.2063	30341	22.5493	31290	22.1893	30269
22.4894	27884	22.2064	40097	22.2264	29188	22.5694	31434	22.2094	30077
22.5094	27737	22.2264	38885	22.2464	28040	22.5894	31782	22.2294	30020
22.5295	27142	22.2465	37597	22.2665	26979	22.6095	31348	22.2495	28728
22.5495	27569	22.2665	36318	22.2865	26041	22.6295	31211	22.2695	27657
22.5696	27107	22.2866	35595	22.3066	25456	22.6496	31396	22.2896	26982
22.5896	27280	22.3066	34664	22.3266	25014	22.6696	31778	22.3096	26076
22.6097	27546	22.3267	34014	22.3467	25093	22.6897	31663	22.3297	25294
22.6298	27412	22.3467	33733	22.3667	25355	22.7098	31667	22.3498	25096
22.6498	27312	22.3668	33163	22.3868	24646	22.7298	31412	22.3698	24801
22.6699	27267	22.3869	33265	22.4069	24672	22.7499	31121	22.3899	24448
22.6899	27002	22.4069	32971	22.4269	24849	22.7699	31468	22.4099	24334
22.71	27189	22.427	33222	22.447	24632	22.79	31551	22.43	24438
22.73	27585	22.447	33143	22.467	24888	22.81	31762	22.45	24081
22.7501	26832	22.4671	32785	22.4871	24781	22.8301	31696	22.4701	23974
22.7701	27169	22.4871	33004	22.5071	24951	22.8501	31068	22.4901	23720
22.7902	27166	22.5072	32772	22.5272	24929	22.8702	31499	22.5102	23812
22.8102	27400	22.5272	33158	22.5472	24866	22.8902	31376	22.5302	24167
22.8303	27285	22.5473	32846	22.5673	24788	22.9103	31168	22.5503	23764
22.8503	27235	22.5673	33036	22.5873	24837	22.9303	31603	22.5703	23905
22.8704	27031	22.5874	32941	22.6074	24763	22.9504	30968	22.5904	23952
22.8905	27061	22.6075	32963	22.6275	24709	22.9705	31593	22.6105	23636
22.9105	26943	22.6275	32836	22.6475	24638	22.9905	30895	22.6305	23741
22.9305	27137	22.6476	32991	22.6676	24830	23.0105	31349	22.6505	23997
22.9506	27111	22.6676	32812	22.6876	24750	23.0306	31560	22.6706	23813
22.9707	26849	22.6877	33130	22.7077	24880	23.0507	31642	22.6907	23710
22.9907	27075	22.7077	32429	22.7277	24679	23.0707	31400	22.7107	23707
23.0108	27099	22.7278	32963	22.7478	24323	23.0908	31431	22.7308	23996
23.0308	27061	22.7478	32906	22.7678	24912	23.1108	31636	22.7508	24045
23.0509	27415	22.7679	33061	22.7879	24715	23.1309	31113	22.7709	23919
23.0709	26991	22.7879	33231	22.8079	24782	23.1509	31372	22.7909	23627
23.091	26932	22.808	32650	22.828	24638	23.171	31575	22.811	23741
23.111	26979	22.828	32800	22.848	24509	23.191	31179	22.831	23725
23.1311	26893	22.8481	32863	22.8681	24582	23.2111	31241	22.8511	23846
23.1511	27024	22.8681	32681	22.8881	24235	23.2311	31599	22.8711	23982
23.1712	26819	22.8882	32759	22.9082	24431	23.2512	31086	22.8912	23680
23.1912	26608	22.9083	32611	22.9283	24617	23.2712	31801	22.9112	23424
23.2113	27016	22.9283	32705	22.9483	24639	23.2913	31374	22.9313	23662
23.2314	27155	22.9484	32664	22.9684	24388	23.3114	31742	22.9514	23549
23.2514	26998	22.9684	32953	22.9884	24501	23.3314	31769	22.9714	23383
23.2715	27328	22.9885	32710	23.0085	24475	23.3515	32137	22.9915	23665
23.2915	27257	23.0085	32753	23.0285	24609	23.3715	32149	23.0115	23610
23.3116	27323	23.0286	33105	23.0486	24202	23.3916	32270	23.0316	23441
23.3316	26975	23.0486	32582	23.0686	24710	23.4116	32429	23.0516	23282
23.3517	27146	23.0687	32769	23.0887	24583	23.4317	32230	23.0717	23591
23.3717	27344	23.0887	32748	23.1087	24268	23.4517	31960	23.0917	23454
23.3918	26996	23.1088	33021	23.1288	24502	23.4718	31646	23.1118	23301
23.4118	27177	23.1288	32756	23.1488	24834	23.4918	31644	23.1318	23385
23.4319	26901	23.1489	32225	23.1689	24298	23.5119	31461	23.1519	23876
23.4519	27141	23.1689	32740	23.1889	24362	23.5319	31381	23.1719	23405
23.472	26710	23.189	33018	23.209	24332	23.552	31660	23.192	23179
23.4921	27044	23.209	32480	23.229	24504	23.5721	31466	23.2121	23414
23.5121	26849	23.2291	32826	23.2491	25112	23.5921	31446	23.2321	23681
23.5322	26630	23.2492	32634	23.2692	24456	23.6122	31368	23.2522	23197
23.5522	26696	23.2692	32416	23.2892	24458	23.6322	31337	23.2722	23389
23.5723	26465	23.2893	33014	23.3093	24534	23.6523	31034	23.2923	23317
23.5923	26527	23.3093	32713	23.3293	24653	23.6723	31112	23.3123	23747
23.6124	26695	23.3294	32929	23.3494	24490	23.6924	31304	23.3324	23803
23.6324	26785	23.3494	32759	23.3694	24627	23.7124	30952	23.3524	24024
23.6525	26827	23.3695	32995	23.3895	24620	23.7325	31248	23.3725	23617
23.6725	26745	23.3895	33131	23.4095	24688	23.7525	31218	23.3925	24256
23.6926	26705	23.4096	32837	23.4296	24465	23.7726	31043	23.4126	24167
23.7126	26464	23.4296	32845	23.4496	24445	23.7926	31317	23.4326	24122
23.7327	27025	23.4497	32927	23.4697	24548	23.8127	30870	23.4527	23639
23.7528	26418	23.4697	33184	23.4897	24367	23.8328	30978	23.4728	23606
23.7728	26673	23.4898	32897	23.5098	24182	23.8528	31029	23.4928	23836
23.7929	26642	23.5098	32831	23.5298	24533	23.8729	31280	23.5129	23457
23.8129	26475	23.5299	32612	23.5499	24357	23.8929	31362	23.5329	23468
23.833	26384	23.55	32665	23.57	24028	23.913	31400	23.553	23313
23.853	26339	23.57	32396	23.59	24118	23.933	31112	23.573	23474
23.8731	26274	23.5901	32428	23.6101	24360	23.9531	31248	23.5931	23344
23.8931	26633	23.6101	32422	23.6301	24098	23.9731	31453	23.6131	23425
23.9132	26704	23.6302	32417	23.6502	24207	23.9932	31286	23.6332	23431
23.9332	26526	23.6502	32367	23.6702	24193	24.0132	31530	23.6532	23167
23.9533	26383	23.6703	32981	23.6903	24376	24.0333	30756	23.6733	23164
23.9733	26457	23.6903	32614	23.7103	24216	24.0533	31197	23.6933	23225
23.9934	26680	23.7104	32647	23.7304	24011	24.0734	30942	23.7134	23155
24.0134	26667	23.7304	32454	23.7504	24316	24.0934	31238	23.7334	23291
24.0335	26559	23.7505	32470	23.7705	24202	24.1135	31157	23.7535	23167
24.0536	26342	23.7706	32476	23.7906	24181	24.1336	31414	23.7736	23389
24.0736	26510	23.7906	32103	23.8106	23811	24.1536	31335	23.7936	22933
24.0937	26111	23.8107	32240	23.8307	24106	24.1737	30913	23.8137	23150
24.1137	26693	23.8307	32488	23.8507	24157	24.1937	30743	23.8337	23140
24.1338	26298	23.8508	32475	23.8708	24148	24.2138	31262	23.8538	23255
24.1538	26378	23.8708	32740	23.8908	24135	24.2338	31014	23.8738	23035
24.1739	26398	23.8909	32255	23.9109	24051	24.2539	31386	23.8939	22953
24.1939	26393	23.9109	32667	23.9309	23982	24.2739	31042	23.9139	23152
24.214	26199	23.931	32029	23.951	23965	24.294	31427	23.934	23100
24.234	26485	23.951	32884	23.971	24004	24.314	31318	23.954	22858
24.2541	26641	23.9711	32451	23.9911	24257	24.3341	31529	23.9741	22948
24.2741	26793	23.9911	32173	24.0111	24271	24.3541	31304	23.9941	22780
24.2942	26760	24.0112	32509	24.0312	24122	24.3742	31820	24.0142	22842
24.3143	27021	24.0313	32166	24.0513	24079	24.3943	32056	24.0343	22819
24.3343	27691	24.0513	32371	24.0713	23880	24.4143	32224	24.0543	22919
24.3543	27769	24.0714	32205	24.0914	23841	24.4343	32729	24.0743	22750
24.3744	28410	24.0914	32451	24.1114	24387	24.4544	33140	24.0944	22870
24.3945	29094	24.1115	32390	24.1315	23994	24.4745	34099	24.1145	22766
24.4145	30024	24.1315	32392	24.1515	24032	24.4945	34458	24.1345	22719
24.4346	31610	24.1516	32291	24.1716	23989	24.5146	35828	24.1546	22941
24.4546	33967	24.1716	32568	24.1916	24228	24.5346	36759	24.1746	23042
24.4747	35547	24.1917	32239	24.2117	24176	24.5547	37190	24.1947	23137
24.4947	35628	24.2117	32464	24.2317	24127	24.5747	37517	24.2147	23210
24.5148	35098	24.2318	32329	24.2518	24161	24.5948	37068	24.2348	22829
24.5348	34105	24.2518	32462	24.2718	24387	24.6148	36512	24.2548	23062
24.5549	32912	24.2719	32414	24.2919	24055	24.6349	35421	24.2749	22858
24.5749	30840	24.2919	32768	24.3119	24359	24.6549	34439	24.2949	22845
24.595	29824	24.312	32521	24.332	24322	24.675	33613	24.315	23148
24.615	28749	24.3321	32893	24.3521	24606	24.695	32912	24.335	23391
24.6351	27796	24.3521	33112	24.3721	24861	24.7151	32439	24.3551	23264
24.6552	27574	24.3722	33041	24.3922	25368	24.7352	32004	24.3752	23615
24.6752	27166	24.3922	33618	24.4122	25432	24.7552	31667	24.3952	23858
24.6953	26353	24.4123	33853	24.4323	26136	24.7753	31663	24.4153	24018
24.7153	26437	24.4323	34387	24.4523	27001	24.7953	31164	24.4353	24390
24.7354	26398	24.4524	34942	24.4724	27570	24.8154	31495	24.4554	24632
24.7554	26097	24.4724	35659	24.4924	28469	24.8354	31248	24.4754	25442
24.7755	26324	24.4925	36466	24.5125	29299	24.8555	31296	24.4955	26384
24.7955	26003	24.5125	37602	24.5325	29687	24.8755	31043	24.5155	26862
24.8156	26073	24.5326	38686	24.5526	30198	24.8956	30770	24.5356	27462
24.8356	26140	24.5526	38935	24.5726	29768	24.9156	31429	24.5556	28161
24.8557	25823	24.5727	38941	24.5927	28589	24.9357	31155	24.5757	27690
24.8757	25873	24.5927	39432	24.6127	27868	24.9557	30701	24.5957	27976
24.8958	25841	24.6128	38001	24.6328	26695	24.9758	30879	24.6158	27341
24.9159	26142	24.6328	36781	24.6528	25895	24.9959	31161	24.6359	26616
24.9359	25952	24.6529	35508	24.6729	25150	25.0159	31166	24.6559	26044
24.956	26097	24.673	34734	24.693	24594	25.036	30840	24.676	25000
24.976	26060	24.693	33990	24.713	24203	25.056	30905	24.696	24614
24.9961	26051	24.7131	33241	24.7331	23939	25.0761	31295	24.7161	23538
25.0161	25831	24.7331	32587	24.7531	23707	25.0961	30924	24.7361	23706
25.0362	25743	24.7532	32507	24.7732	24034	25.1162	31435	24.7562	23038
25.0562	25748	24.7732	32271	24.7932	23775	25.1362	30994	24.7762	22821
25.0763	25751	24.7933	32457	24.8133	23707	25.1563	30964	24.7963	23066
25.0963	25750	24.8133	32447	24.8333	23838	25.1763	30801	24.8163	22832
25.1164	25815	24.8334	32429	24.8534	24065	25.1964	31029	24.8364	22654
25.1364	25797	24.8534	31895	24.8734	23980	25.2164	31062	24.8564	22647
25.1565	25525	24.8735	32186	24.8935	24092	25.2365	30792	24.8765	22507
25.1766	25573	24.8935	31922	24.9135	23745	25.2566	30859	24.8966	22781
25.1966	25568	24.9136	31987	24.9336	23373	25.2766	30776	24.9166	22640
25.2167	25636	24.9336	31781	24.9536	23667	25.2967	30626	24.9367	22489
25.2367	26052	24.9537	31597	24.9737	23728	25.3167	30946	24.9567	22592
25.2568	25802	24.9738	31989	24.9938	23595	25.3368	30809	24.9768	22618
25.2768	26032	24.9938	32085	25.0138	23498	25.3568	31136	24.9968	22427
25.2969	25634	25.0139	31932	25.0339	23788	25.3769	30914	25.0169	22360
25.3169	25545	25.0339	31549	25.0539	23919	25.3969	31042	25.0369	22465
25.337	25948	25.054	32126	25.074	23701	25.417	31407	25.057	22378
25.357	25712	25.074	32061	25.094	23615	25.437	31175	25.077	22490
25.3771	25859	25.0941	31942	25.1141	23515	25.4571	31542	25.0971	22550
25.3971	25860	25.1141	31675	25.1341	23269	25.4771	31679	25.1171	22236
25.4172	26065	25.1342	31925	25.1542	23476	25.4972	31411	25.1372	22290
25.4372	26202	25.1542	31890	25.1742	23807	25.5172	31914	25.1572	22307
25.4573	26189	25.1743	31818	25.1943	23621	25.5373	32619	25.1773	22403
25.4774	26591	25.1944	32137	25.2144	23311	25.5574	32308	25.1974	22335
25.4974	26978	25.2144	31877	25.2344	23658	25.5774	33048	25.2174	22237
25.5175	27378	25.2345	31784	25.2545	23508	25.5975	33901	25.2375	22275
25.5375	28115	25.2545	31773	25.2745	23563	25.6175	34902	25.2575	22190
25.5576	29251	25.2746	31735	25.2946	23862	25.6376	35732	25.2776	22152
25.5776	30349	25.2946	31893	25.3146	23396	25.6576	36524	25.2976	22302
25.5977	30699	25.3147	31848	25.3347	23715	25.6777	36777	25.3177	22467
25.6177	30317	25.3347	31853	25.3547	23542	25.6977	36746	25.3377	22258
25.6378	29764	25.3548	31694	25.3748	23664	25.7178	36281	25.3578	22321
25.6578	29235	25.3748	31748	25.3948	23321	25.7378	35604	25.3778	22462
25.6779	28010	25.3949	31852	25.4149	23628	25.7579	34578	25.3979	22493
25.6979	27440	25.4149	31934	25.4349	23733	25.7779	33525	25.4179	22477
25.718	26815	25.435	32160	25.455	23676	25.798	33045	25.438	22793
25.7381	26932	25.4551	31971	25.4751	23985	25.8181	32458	25.4581	22516
25.7581	25701	25.4751	32337	25.4951	23773	25.8381	32000	25.4781	23055
25.7781	26191	25.4952	32359	25.5152	24038	25.8581	31608	25.4981	23052
25.7982	25907	25.5152	32264	25.5352	24545	25.8782	31340	25.5182	23163
25.8183	26067	25.5353	32453	25.5553	24638	25.8983	31539	25.5383	23472
25.8383	25557	25.5553	33259	25.5753	25077	25.9183	31224	25.5583	23899
25.8584	25539	25.5754	33563	25.5954	25820	25.9384	30874	25.5784	24084
25.8784	25580	25.5954	33883	25.6154	26317	25.9584	31136	25.5984	24908
25.8985	25393	25.6155	34653	25.6355	26510	25.9785	31170	25.6185	25385
25.9185	25185	25.6355	35188	25.6555	26248	25.9985	30489	25.6385	25855
25.9386	25185	25.6556	35319	25.6756	26258	26.0186	30777	25.6586	26515
25.9586	25432	25.6756	35372	25.6956	25921	26.0386	30851	25.6786	26514
25.9787	25489	25.6957	35356	25.7157	25838	26.0587	30997	25.6987	26417
25.9987	25094	25.7157	34920	25.7357	25184	26.0787	30899	25.7187	26095
26.0188	25106	25.7358	34670	25.7558	24683	26.0988	30715	25.7388	25458
26.0388	25605	25.7559	33775	25.7759	24109	26.1188	30591	25.7588	25191
26.0589	25099	25.7759	33625	25.7959	23668	26.1389	30654	25.7789	24336
26.079	25419	25.796	32371	25.816	23671	26.159	30494	25.799	23568
26.099	25240	25.816	32181	25.836	23592	26.179	30562	25.819	23220
26.1191	25391	25.8361	32006	25.8561	23793	26.1991	30909	25.8391	23042
26.1391	24995	25.8561	31779	25.8761	23510	26.2191	30931	25.8591	22723
26.1592	25051	25.8762	31545	25.8962	23202	26.2392	30892	25.8792	22482
26.1792	25149	25.8962	31550	25.9162	23303	26.2592	30459	25.8992	22038
26.1993	25188	25.9163	31849	25.9363	23571	26.2793	30578	25.9193	22053
26.2193	24914	25.9363	31501	25.9563	23197	26.2993	30781	25.9393	22251
26.2394	25124	25.9564	31607	25.9764	23386	26.3194	30693	25.9594	22142
26.2594	25371	25.9764	31557	25.9964	23332	26.3394	30655	25.9794	22073
26.2795	25345	25.9965	31514	26.0165	23178	26.3595	30691	25.9995	21997
26.2995	25139	26.0165	31666	26.0365	23505	26.3795	30954	26.0195	21966
26.3196	25195	26.0366	31063	26.0566	23429	26.3996	30979	26.0396	21912
26.3397	25219	26.0566	31946	26.0766	23169	26.4197	30964	26.0597	21888
26.3597	25076	26.0767	31308	26.0967	23157	26.4397	31012	26.0797	21669
26.3798	25149	26.0968	31593	26.1168	23564	26.4598	31108	26.0998	21840
26.3998	25377	26.1168	31562	26.1368	23351	26.4798	31159	26.1198	21903
26.4199	25473	26.1369	31584	26.1569	22951	26.4999	31214	26.1399	21782
26.4399	25670	26.1569	31132	26.1769	22953	26.5199	31545	26.1599	21647
26.46	25833	26.177	31269	26.197	23028	26.54	31807	26.18	21773
26.48	26193	26.197	31326	26.217	23237	26.56	32436	26.2	21921
26.5001	26791	26.2171	31198	26.2371	23087	26.5801	33289	26.2201	21866
26.5201	27024	26.2371	31330	26.2571	23326	26.6001	34233	26.2401	21636
26.5402	28062	26.2572	31508	26.2772	23245	26.6202	35073	26.2602	21854
26.5602	28579	26.2772	31314	26.2972	23243	26.6402	36244	26.2802	21908
26.5803	30379	26.2973	31449	26.3173	23294	26.6603	38585	26.3003	21830
26.6004	32473	26.3173	31148	26.3373	23473	26.6804	40470	26.3204	21923
26.6204	36039	26.3374	31718	26.3574	23087	26.7004	43345	26.3404	21619
26.6405	38585	26.3575	31231	26.3775	23153	26.7205	45346	26.3605	21733
26.6605	39344	26.3775	31556	26.3975	23555	26.7405	46855	26.3805	21797
26.6806	38582	26.3976	31567	26.4176	23339	26.7606	47145	26.4006	21842
26.7006	37386	26.4176	31426	26.4376	23510	26.7806	45323	26.4206	21829
26.7207	35798	26.4377	31611	26.4577	23569	26.8007	44275	26.4407	22219
26.7407	33689	26.4577	32113	26.4777	23597	26.8207	41797	26.4607	21869
26.7608	31449	26.4778	31904	26.4978	23795	26.8408	39443	26.4808	21981
26.7808	29780	26.4978	31860	26.5178	23996	26.8608	36832	26.5008	22642
26.8009	28136	26.5179	31999	26.5379	24541	26.8809	35320	26.5209	22772
26.8209	26855	26.5379	32132	26.5579	24513	26.9009	33468	26.5409	22914
26.841	26560	26.558	32515	26.578	25158	26.921	32772	26.561	23479
26.861	25892	26.578	33080	26.598	25459	26.941	32324	26.581	23951
26.8811	25768	26.5981	33860	26.6181	26692	26.9611	31798	26.6011	24588
26.9012	25256	26.6182	34520	26.6382	27334	26.9812	31278	26.6212	25823
26.9212	25271	26.6382	35334	26.6582	28562	27.0012	31299	26.6412	26978
26.9413	25090	26.6583	36840	26.6783	29956	27.0213	31274	26.6613	28250
26.9613	24651	26.6783	37548	26.6983	30955	27.0413	31312	26.6813	29383
26.9814	24887	26.6984	39013	26.7184	31564	27.0614	30771	26.7014	31239
27.0014	24809	26.7184	39718	26.7384	31735	27.0814	30910	26.7214	32403
27.0215	24771	26.7385	41386	26.7585	30766	27.1015	30618	26.7415	32783
27.0415	24749	26.7585	41093	26.7785	29756	27.1215	30772	26.7615	32439
27.0616	24635	26.7786	40497	26.7986	28683	27.1416	30629	26.7816	32066
27.0816	25033	26.7986	39133	26.8186	26815	27.1616	30772	26.8016	31317
27.1017	24731	26.8187	37454	26.8387	25744	27.1817	30504	26.8217	29368
27.1217	24809	26.8387	36047	26.8587	24613	27.2017	30849	26.8417	27984
27.1418	24536	26.8588	34630	26.8788	23706	27.2218	30611	26.8618	26529
27.1619	24520	26.8789	33389	26.8989	23431	27.2419	30531	26.8819	25157
27.1819	24413	26.8989	32937	26.9189	23305	27.2619	30798	26.9019	24250
27.2019	24873	26.919	32063	26.939	23249	27.2819	30214	26.9219	23678
27.222	24553	26.939	31613	26.959	23152	27.302	30523	26.942	23188
27.2421	24458	26.9591	31685	26.9791	23025	27.3221	30176	26.9621	22334
27.2621	24486	26.9791	31432	26.9991	22914	27.3421	30632	26.9821	22189
27.2822	24615	26.9992	31724	27.0192	22979	27.3622	30501	27.0022	22351
27.3022	24675	27.0192	31074	27.0392	22380	27.3822	30200	27.0222	21989
27.3223	24168	27.0393	31430	27.0593	22762	27.4023	30444	27.0423	21284
27.3423	24555	27.0593	30773	27.0793	22860	27.4223	30276	27.0623	21395
27.3624	24584	27.0794	31220	27.0994	22812	27.4424	30383	27.0824	21107
27.3824	24480	27.0994	30802	27.1194	22636	27.4624	30478	27.1024	21579
27.4025	24335	27.1195	30655	27.1395	22415	27.4825	30486	27.1225	21489
27.4225	24552	27.1395	31117	27.1595	22881	27.5025	30312	27.1425	21310
27.4426	24508	27.1596	30744	27.1796	22663	27.5226	29854	27.1626	21224
27.4626	24668	27.1797	30788	27.1997	22559	27.5426	30065	27.1826	21371
27.4827	23957	27.1997	30553	27.2197	22477	27.5627	30529	27.2027	21081
27.5028	24141	27.2198	30830	27.2398	22901	27.5828	30542	27.2228	21096
27.5228	24245	27.2398	30755	27.2598	22557	27.6028	30460	27.2428	21425
27.5429	24331	27.2599	30779	27.2799	22708	27.6229	30440	27.2629	21134
27.5629	24464	27.2799	30788	27.2999	22397	27.6429	30220	27.2829	21005
27.583	24197	27.3	30283	27.32	22645	27.663	30366	27.303	21114
27.603	24242	27.32	30622	27.34	22504	27.683	30589	27.323	21506
27.6231	24591	27.3401	30549	27.3601	22697	27.7031	30339	27.3431	21293
27.6431	24458	27.3601	30831	27.3801	22735	27.7231	30140	27.3631	20920
27.6632	24243	27.3802	30422	27.4002	22493	27.7432	30235	27.3832	21023
27.6832	24254	27.4002	30383	27.4202	22312	27.7632	30177	27.4032	21052
27.7033	24115	27.4203	30510	27.4403	22257	27.7833	30137	27.4233	21162
27.7233	24758	27.4403	30835	27.4603	22450	27.8033	30168	27.4433	21129
27.7434	24387	27.4604	30591	27.4804	22657	27.8234	30524	27.4634	20939
27.7635	24261	27.4804	30519	27.5004	22268	27.8435	29718	27.4835	20910
27.7835	24219	27.5005	30203	27.5205	22235	27.8635	30223	27.5035	21195
27.8036	24087	27.5206	30501	27.5406	22544	27.8836	30376	27.5236	20927
27.8236	23672	27.5406	30617	27.5606	22218	27.9036	30120	27.5436	21098
27.8437	24391	27.5607	30521	27.5807	22306	27.9237	29987	27.5637	21005
27.8637	24316	27.5807	30438	27.6007	22316	27.9437	30044	27.5837	20864
27.8838	23936	27.6008	30616	27.6208	22239	27.9638	29901	27.6038	20879
27.9038	24045	27.6208	30307	27.6408	22385	27.9838	30131	27.6238	20882
27.9239	24035	27.6409	30446	27.6609	22029	28.0039	30165	27.6439	20916
27.9439	24198	27.6609	30424	27.6809	22014	28.0239	30236	27.6639	20622
27.964	24178	27.681	30247	27.701	22620	28.044	29990	27.684	20649
27.984	23936	27.701	30522	27.721	22520	28.064	30106	27.704	20777
28.0041	23991	27.7211	30540	27.7411	22305	28.0841	30016	27.7241	20703
28.0242	24085	27.7411	30570	27.7611	21994	28.1042	30069	27.7442	20714
28.0442	24053	27.7612	30435	27.7812	22507	28.1242	29962	27.7642	20834
28.0643	23912	27.7813	30398	27.8013	22337	28.1443	30319	27.7843	20589
28.0843	23921	27.8013	30258	27.8213	22307	28.1643	29813	27.8043	20620
28.1044	24156	27.8214	30353	27.8414	22062	28.1844	30241	27.8244	20995
28.1244	23955	27.8414	30229	27.8614	22353	28.2044	29766	27.8444	20768
28.1445	24084	27.8615	30407	27.8815	22227	28.2245	29926	27.8645	20688
28.1645	23850	27.8815	30681	27.9015	21929	28.2445	30280	27.8845	21251
28.1846	23797	27.9016	30226	27.9216	22155	28.2646	30330	27.9046	20602
28.2046	23920	27.9216	30136	27.9416	21957	28.2846	29939	27.9246	20499
28.2247	23836	27.9417	30130	27.9617	22382	28.3047	30105	27.9447	20700
28.2447	23958	27.9617	30093	27.9817	22358	28.3247	30232	27.9647	20470
28.2648	23978	27.9818	30068	28.0018	21926	28.3448	30146	27.9848	20755
28.2848	24129	28.0018	30236	28.0218	22182	28.3648	30201	28.0048	20380
28.3049	23861	28.0219	30205	28.0419	22210	28.3849	30525	28.0249	20641
28.325	23846	28.042	30045	28.062	22162	28.405	30036	28.045	20733
28.345	23872	28.062	30027	28.082	22147	28.425	30325	28.065	21013
28.3651	23824	28.0821	29438	28.1021	22253	28.4451	30088	28.0851	20643
28.3851	23682	28.1021	29923	28.1221	22124	28.4651	30282	28.1051	20393
28.4052	24029	28.1222	29859	28.1422	21796	28.4852	29847	28.1252	20516
28.4252	24051	28.1422	30251	28.1622	21967	28.5052	30100	28.1452	20450
28.4453	24000	28.1623	29804	28.1823	22022	28.5253	30057	28.1653	20512
28.4653	23837	28.1823	30017	28.2023	22237	28.5453	30116	28.1853	20201
28.4854	24174	28.2024	29926	28.2224	22296	28.5654	29949	28.2054	20360
28.5054	23944	28.2224	29596	28.2424	22046	28.5854	30163	28.2254	20335
28.5255	23875	28.2425	29942	28.2625	22332	28.6055	30340	28.2455	20539
28.5455	23805	28.2625	30293	28.2825	22233	28.6255	30163	28.2655	20566
28.5656	24008	28.2826	30250	28.3026	22335	28.6456	30214	28.2856	20633
28.5857	24076	28.3027	29969	28.3227	22061	28.6657	30243	28.3057	20338
28.6057	24167	28.3227	29784	28.3427	21980	28.6857	30583	28.3257	20783
28.6257	24302	28.3428	30148	28.3628	21896	28.7057	30407	28.3457	20479
28.6458	24576	28.3628	30500	28.3828	21725	28.7258	30972	28.3658	20627
28.6659	25021	28.3829	30411	28.4029	22258	28.7459	30870	28.3859	20404
28.6859	24584	28.4029	29849	28.4229	21951	28.7659	30902	28.4059	20432
28.706	24866	28.423	29978	28.443	22052	28.786	30902	28.426	20054
28.726	24763	28.443	29820	28.463	22030	28.806	30361	28.446	20594
28.7461	24764	28.4631	30018	28.4831	22094	28.8261	30607	28.4661	20415
28.7661	24315	28.4831	30203	28.5031	22191	28.8461	30550	28.4861	20515
28.7862	23971	28.5032	30116	28.5232	21876	28.8662	30380	28.5062	20480
28.8062	24065	28.5232	30064	28.5432	21998	28.8862	30563	28.5262	20381
28.8263	23835	28.5433	30399	28.5633	21844	28.9063	29927	28.5463	20109
28.8463	23944	28.5633	30157	28.5833	22306	28.9263	29894	28.5663	20340
28.8664	23970	28.5834	30074	28.6034	22421	28.9464	30358	28.5864	20362
28.8864	23742	28.6035	29805	28.6235	22396	28.9664	29725	28.6064	20458
28.9065	23696	28.6235	30137	28.6435	22168	28.9865	29975	28.6265	20345
28.9266	23340	28.6436	30033	28.6636	22217	29.0066	30120	28.6466	20417
28.9466	23472	28.6636	30305	28.6836	22403	29.0266	29971	28.6666	20432
28.9667	23591	28.6837	30668	28.7037	22559	29.0467	29941	28.6867	20354
28.9867	23548	28.7037	30284	28.7237	22518	29.0667	29948	28.7067	20473
29.0068	23511	28.7238	30301	28.7438	22396	29.0868	30209	28.7268	20587
29.0268	23520	28.7438	30568	28.7638	22713	29.1068	30157	28.7468	20451
29.0469	23934	28.7639	30477	28.7839	22344	29.1269	30156	28.7669	20877
29.0669	23412	28.7839	30836	28.8039	22193	29.1469	30043	28.7869	20510
29.087	23635	28.804	30553	28.824	22486	29.167	29778	28.807	20537
29.107	23569	28.824	30221	28.844	22222	29.187	30016	28.827	20667
29.1271	23647	28.8441	30423	28.8641	21874	29.2071	29601	28.8471	20546
29.1471	23347	28.8641	30377	28.8841	22161	29.2271	29838	28.8671	20210
29.1672	23182	28.8842	30147	28.9042	21902	29.2472	29947	28.8872	20443
29.1873	23574	28.9042	30016	28.9242	21823	29.2673	29998	28.9073	20490
29.2073	23394	28.9243	30160	28.9443	21802	29.2873	29805	28.9273	20361
29.2274	23355	28.9444	29744	28.9644	21692	29.3074	30108	28.9474	20110
29.2474	23463	28.9644	29772	28.9844	21761	29.3274	29801	28.9674	20327
29.2675	23605	28.9845	29513	29.0045	21757	29.3475	30052	28.9875	19884
29.2875	23693	29.0045	29870	29.0245	21894	29.3675	29943	29.0075	20132
29.3076	23355	29.0246	30001	29.0446	21634	29.3876	29993	29.0276	20019
29.3276	23633	29.0446	29713	29.0646	21752	29.4076	30145	29.0476	20269
29.3477	23137	29.0647	30043	29.0847	21937	29.4277	30093	29.0677	20270
29.3677	23653	29.0847	29993	29.1047	21808	29.4477	30230	29.0877	19991
29.3878	23254	29.1048	29657	29.1248	21939	29.4678	30068	29.1078	20020
29.4078	23543	29.1248	30104	29.1448	21688	29.4878	30262	29.1278	20263
29.4279	23729	29.1449	29563	29.1649	21752	29.5079	30436	29.1479	20041
29.448	23431	29.1649	29704	29.1849	21548	29.528	30174	29.168	19885
29.468	23504	29.185	29703	29.205	21647	29.548	30938	29.188	20252
29.4881	23894	29.2051	29621	29.2251	21920	29.5681	31004	29.2081	20189
29.5081	24392	29.2251	29705	29.2451	21853	29.5881	31535	29.2281	20010
29.5282	24589	29.2452	29611	29.2652	21806	29.6082	32275	29.2482	20072
29.5482	25536	29.2652	29956	29.2852	21972	29.6282	33020	29.2682	20161
29.5683	26308	29.2853	29418	29.3053	21788	29.6483	34231	29.2883	20207
29.5883	27643	29.3053	29495	29.3253	21894	29.6683	35723	29.3083	20155
29.6084	28892	29.3254	29811	29.3454	21944	29.6884	36795	29.3284	20176
29.6284	30003	29.3454	29609	29.3654	21562	29.7084	38530	29.3484	20084
29.6485	30163	29.3655	29416	29.3855	21913	29.7285	38868	29.3685	19996
29.6685	29484	29.3855	29634	29.4055	22120	29.7485	38982	29.3885	20106
29.6886	28792	29.4056	29655	29.4256	21851	29.7686	38673	29.4086	20233
29.7086	28321	29.4256	29609	29.4456	21894	29.7886	38048	29.4286	20038
29.7287	26857	29.4457	29502	29.4657	21737	29.8087	36982	29.4487	20406
29.7488	26174	29.4658	29954	29.4858	21710	29.8288	35570	29.4688	20348
29.7688	25181	29.4858	29431	29.5058	22154	29.8488	34405	29.4888	20359
29.7889	24575	29.5059	30087	29.5259	22265	29.8689	32931	29.5089	20804
29.8089	24150	29.5259	29975	29.5459	22350	29.8889	32156	29.5289	20887
29.829	23772	29.546	30428	29.566	22545	29.909	31391	29.549	21040
29.849	23534	29.566	30302	29.586	22953	29.929	31359	29.569	21529
29.8691	23517	29.5861	30264	29.6061	23021	29.9491	30434	29.5891	21672
29.8891	23331	29.6061	30898	29.6261	23830	29.9691	30322	29.6091	22108
29.9092	23299	29.6262	31709	29.6462	24358	29.9892	30247	29.6292	22656
29.9292	23118	29.6462	31965	29.6662	24896	30.0092	30145	29.6492	23392
29.9493	22903	29.6663	32702	29.6863	25560	30.0293	30135	29.6693	23969
29.9693	22829	29.6863	33138	29.7063	25651	30.0493	30012	29.6893	24341
29.9894	23067	29.7064	33664	29.7264	25479	30.0694	30049	29.7094	25205
30.0095	22735	29.7265	34215	29.7465	25358	30.0895	29975	29.7295	25592
30.0295	23053	29.7465	34274	29.7665	24725	30.1095	29798	29.7495	25438
30.0495	23331	29.7666	33960	29.7866	24114	30.1295	29792	29.7695	25387
30.0696	22985	29.7866	33422	29.8066	23566	30.1496	29682	29.7896	24824
30.0897	22762	29.8067	32459	29.8267	22928	30.1697	29833	29.8097	24371
30.1097	22964	29.8267	31876	29.8467	22541	30.1897	29741	29.8297	23655
30.1298	22928	29.8468	31480	29.8668	21925	30.2098	29728	29.8498	22690
30.1498	22727	29.8668	31304	29.8868	22141	30.2298	29812	29.8698	22416
30.1699	23024	29.8869	30237	29.9069	21752	30.2499	29831	29.8899	21859
30.1899	22849	29.9069	30319	29.9269	21823	30.2699	29817	29.9099	21051
30.21	22985	29.927	29514	29.947	21541	30.29	29981	29.93	20937
30.23	22992	29.947	29731	29.967	21440	30.31	29790	29.95	20672
30.2501	22742	29.9671	29545	29.9871	21648	30.3301	29691	29.9701	20402
30.2701	22741	29.9871	29689	30.0071	21476	30.3501	29542	29.9901	20385
30.2902	22917	30.0072	29344	30.0272	21595	30.3702	29620	30.0102	20050
30.3102	22860	30.0273	29246	30.0473	21373	30.3902	30021	30.0302	19892
30.3303	22752	30.0473	29671	30.0673	21101	30.4103	29767	30.0503	19808
30.3504	23022	30.0673	29015	30.0873	20996	30.4304	29886	30.0704	19605
30.3704	23296	30.0874	29385	30.1074	21460	30.4504	29818	30.0904	19606
30.3905	23180	30.1075	29495	30.1275	21470	30.4705	29655	30.1105	19627
30.4105	23135	30.1275	29356	30.1475	21183	30.4905	30086	30.1305	19703
30.4306	23523	30.1476	29398	30.1676	21106	30.5106	29971	30.1506	19607
30.4506	23844	30.1676	29470	30.1876	21233	30.5306	30351	30.1706	19762
30.4707	23920	30.1877	29353	30.2077	21341	30.5507	30769	30.1907	19795
30.4907	24790	30.2077	29390	30.2277	21291	30.5707	31532	30.2107	19820
30.5108	25663	30.2278	28727	30.2478	21059	30.5908	31844	30.2308	19731
30.5308	26966	30.2478	29108	30.2678	21550	30.6108	32613	30.2508	19759
30.5509	27595	30.2679	29400	30.2879	21179	30.6309	33520	30.2709	19590
30.5709	28160	30.2879	29236	30.3079	21255	30.6509	33942	30.2909	19640
30.591	27835	30.308	29314	30.328	21198	30.671	34721	30.311	19755
30.6111	27564	30.328	29151	30.348	21196	30.6911	34370	30.3311	19408
30.6311	27098	30.3481	29023	30.3681	21489	30.7111	34207	30.3511	19773
30.6512	26450	30.3682	29029	30.3882	21437	30.7312	33485	30.3712	19765
30.6712	25696	30.3882	29137	30.4082	21308	30.7512	33167	30.3912	19654
30.6913	24915	30.4083	29246	30.4283	21531	30.7713	32394	30.4113	19543
30.7113	24212	30.4283	29104	30.4483	21522	30.7913	31845	30.4313	19852
30.7314	23623	30.4484	29368	30.4684	21634	30.8114	30914	30.4514	19778
30.7514	23520	30.4684	29667	30.4884	22144	30.8314	30831	30.4714	19820
30.7715	23243	30.4885	29633	30.5085	22200	30.8515	30483	30.4915	20371
30.7915	22898	30.5085	30219	30.5285	22233	30.8715	30131	30.5115	20249
30.8116	23075	30.5286	30077	30.5486	22777	30.8916	30070	30.5316	20074
30.8316	22795	30.5486	30460	30.5686	23105	30.9116	30105	30.5516	20710
30.8517	22806	30.5687	30971	30.5887	23474	30.9317	29849	30.5717	21145
30.8718	22623	30.5887	31250	30.6087	24011	30.9518	29483	30.5918	21487
30.8918	22221	30.6088	31776	30.6288	24272	30.9718	29766	30.6118	21451
30.9119	22592	30.6289	32301	30.6489	24615	30.9919	29783	30.6319	22195
30.9319	22451	30.6489	32448	30.6689	24483	31.0119	29714	30.6519	22330
30.952	22655	30.669	32912	30.689	24029	31.032	29827	30.672	22558
30.972	22523	30.689	33050	30.709	23414	31.052	29501	30.692	22356
30.9921	22384	30.7091	32667	30.7291	23138	31.0721	29748	30.7121	22219
31.0121	22533	30.7291	31915	30.7491	22650	31.0921	29859	30.7321	22175
31.0322	22219	30.7492	31919	30.7692	22083	31.1122	29507	30.7522	21755
31.0522	22431	30.7692	31071	30.7892	21809	31.1322	29891	30.7722	21329
31.0723	22649	30.7893	30683	30.8093	21608	31.1523	29563	30.7923	20985
31.0923	22225	30.8093	30073	30.8293	21129	31.1723	29331	30.8123	20569
31.1124	22316	30.8294	29703	30.8494	21214	31.1924	29412	30.8324	20171
31.1324	22761	30.8494	29402	30.8694	21027	31.2124	29834	30.8524	20177
31.1525	22448	30.8695	29369	30.8895	21265	31.2325	29462	30.8725	19880
31.1726	22426	30.8896	29222	30.9096	21299	31.2526	29490	30.8926	19801
31.1926	22499	30.9096	29227	30.9296	21056	31.2726	29169	30.9126	19558
31.2127	22521	30.9297	28920	30.9497	20901	31.2927	29307	30.9327	19631
31.2327	22050	30.9497	28822	30.9697	20869	31.3127	29608	30.9527	19525
31.2528	22428	30.9698	28829	30.9898	20943	31.3328	29893	30.9728	19263
31.2728	22677	30.9898	29067	31.0098	21051	31.3528	29467	30.9928	19264
31.2929	22636	31.0099	28770	31.0299	21080	31.3729	29874	31.0129	19362
31.3129	22533	31.0299	29058	31.0499	20759	31.3929	29683	31.0329	19295
31.333	22613	31.05	28585	31.07	21087	31.413	30049	31.053	19187
31.353	22670	31.07	28964	31.09	20986	31.433	30024	31.073	19463
31.3731	23203	31.0901	28936	31.1101	21001	31.4531	30488	31.0931	18890
31.3931	23950	31.1101	28520	31.1301	20856	31.4731	30841	31.1131	19362
31.4132	24461	31.1302	28640	31.1502	20626	31.4932	31654	31.1332	19213
31.4333	25175	31.1503	28534	31.1703	20742	31.5133	32192	31.1533	19193
31.4533	25990	31.1703	28499	31.1903	20882	31.5333	33560	31.1733	19243
31.4733	26777	31.1904	28641	31.2104	20586	31.5533	34056	31.1933	19239
31.4934	26384	31.2104	28400	31.2304	20851	31.5734	34599	31.2134	19322
31.5135	26580	31.2305	28440	31.2505	20660	31.5935	34878	31.2335	19062
31.5335	25918	31.2505	28617	31.2705	20865	31.6135	34583	31.2535	19118
31.5536	25291	31.2706	28764	31.2906	20920	31.6336	34405	31.2736	19379
31.5736	24533	31.2906	28505	31.3106	21235	31.6536	33656	31.2936	19373
31.5937	23827	31.3107	28730	31.3307	21057	31.6737	33108	31.3137	19155
31.6137	23701	31.3307	28979	31.3507	21104	31.6937	32166	31.3337	19457
31.6338	22953	31.3508	28765	31.3708	20932	31.7138	31477	31.3538	19463
31.6538	22622	31.3708	28877	31.3908	21218	31.7338	30840	31.3738	19533
31.6739	22349	31.3909	28642	31.4109	21539	31.7539	30184	31.3939	19595
31.6939	22372	31.4109	28824	31.4309	21596	31.7739	29770	31.4139	20026
31.714	22230	31.431	29216	31.451	21993	31.794	29769	31.434	19890
31.734	22461	31.4511	29434	31.4711	22157	31.814	29516	31.454	20376
31.7541	22176	31.4711	29772	31.4911	22627	31.8341	29737	31.4741	20867
31.7742	22262	31.4911	30393	31.5111	23029	31.8542	29545	31.4942	20795
31.7942	21916	31.5112	30865	31.5312	23279	31.8742	29356	31.5142	21276
31.8143	21987	31.5313	30900	31.5513	23116	31.8943	29581	31.5343	21750
31.8343	22120	31.5513	31192	31.5713	23169	31.9143	29238	31.5543	22171
31.8544	22270	31.5714	31533	31.5914	23196	31.9344	29244	31.5744	22170
31.8744	22082	31.5914	31646	31.6114	22993	31.9544	29011	31.5944	22410
31.8945	21649	31.6115	31388	31.6315	22282	31.9745	29682	31.6145	22459
31.9145	21781	31.6315	31596	31.6515	21884	31.9945	29221	31.6345	21908
31.9346	21890	31.6516	30950	31.6716	21698	32.0146	28635	31.6546	21358
31.9546	22002	31.6716	30211	31.6916	21564	32.0346	29123	31.6746	21192
31.9747	21890	31.6917	29849	31.7117	21194	32.0547	29232	31.6947	20965
31.9947	21929	31.7117	29553	31.7317	20928	32.0747	29321	31.7147	20659
32.0148	21972	31.7318	29194	31.7518	20815	32.0948	29531	31.7348	20036
32.0349	21765	31.7518	29008	31.7718	20884	32.1149	29337	31.7549	20016
32.0549	22008	31.7719	28636	31.7919	20792	32.1349	29361	31.7749	19459
32.075	22074	31.792	28620	31.812	20800	32.155	29103	31.795	19283
32.095	21892	31.812	28610	31.832	20408	32.175	29215	31.815	19296
32.1151	22093	31.8321	28374	31.8521	20586	32.1951	29681	31.8351	19179
32.1351	22282	31.8521	28575	31.8721	20286	32.2151	29358	31.8551	19045
32.1552	22085	31.8722	28264	31.8922	20675	32.2352	29681	31.8752	18891
32.1752	22226	31.8922	28220	31.9122	20708	32.2552	29268	31.8952	18937
32.1953	22086	31.9123	28147	31.9323	20892	32.2753	29758	31.9153	18798
32.2153	22307	31.9323	28568	31.9523	20668	32.2953	29597	31.9353	18923
32.2354	22452	31.9524	28230	31.9724	20642	32.3154	29620	31.9554	18786
32.2554	22657	31.9724	28101	31.9924	20599	32.3354	30171	31.9754	18920
32.2755	23107	31.9925	28254	32.0125	20353	32.3555	30666	31.9955	18814
32.2956	23725	32.0125	28234	32.0325	20474	32.3756	30898	32.0156	18805
32.3156	24748	32.0326	28376	32.0526	20398	32.3956	31964	32.0356	18790
32.3356	25478	32.0527	28560	32.0727	20521	32.4156	32777	32.0556	18768
32.3557	26286	32.0727	28522	32.0927	20539	32.4357	33346	32.0757	18779
32.3758	26469	32.0928	28335	32.1128	20730	32.4558	34361	32.0958	18966
32.3958	26100	32.1128	28316	32.1328	20391	32.4758	35024	32.1158	18885
32.4159	25614	32.1329	28222	32.1529	20674	32.4959	34799	32.1359	18637
32.4359	25343	32.1529	28275	32.1729	20558	32.5159	34383	32.1559	18750
32.456	24700	32.173	28009	32.193	20710	32.536	33866	32.176	18866
32.476	24117	32.193	28035	32.213	20399	32.556	33357	32.196	18936
32.4961	23248	32.2131	28012	32.2331	20845	32.5761	32805	32.2161	18842
32.5161	22829	32.2331	28580	32.2531	20793	32.5961	31902	32.2361	19308
32.5362	22393	32.2532	28087	32.2732	21055	32.6162	31166	32.2562	18994
32.5562	22270	32.2732	28420	32.2932	20905	32.6362	30112	32.2762	19391
32.5763	21964	32.2933	28852	32.3133	21065	32.6563	29651	32.2963	19443
32.5963	22152	32.3134	28882	32.3334	21386	32.6763	29942	32.3163	19458
32.6164	21747	32.3334	28805	32.3534	21406	32.6964	29354	32.3364	19916
32.6365	21726	32.3535	29323	32.3735	22432	32.7165	29477	32.3565	20169
32.6565	21395	32.3735	29680	32.3935	22318	32.7365	29589	32.3765	20255
32.6766	21600	32.3936	30172	32.4136	22804	32.7566	29059	32.3966	21125
32.6966	21747	32.4136	30725	32.4336	23017	32.7766	29205	32.4166	21243
32.7167	21730	32.4337	31015	32.4537	23177	32.7967	29282	32.4367	21556
32.7367	21656	32.4537	31279	32.4737	22996	32.8167	28932	32.4567	21742
32.7568	21499	32.4738	31424	32.4938	22916	32.8368	28919	32.4768	21977
32.7768	21489	32.4938	30979	32.5138	22371	32.8568	28839	32.4968	22338
32.7969	21425	32.5139	31193	32.5339	22010	32.8769	28617	32.5169	21795
32.8169	21483	32.5339	30873	32.5539	21401	32.8969	28793	32.5369	21944
32.837	21388	32.554	30278	32.574	21378	32.917	28742	32.557	21104
32.857	21429	32.574	29826	32.594	20837	32.937	28906	32.577	20817
32.8771	21563	32.5941	29453	32.6141	20479	32.9571	29039	32.5971	20673
32.8971	21810	32.6141	29030	32.6341	20493	32.9771	29203	32.6171	20147
32.9172	21333	32.6342	28695	32.6542	20426	32.9972	28754	32.6372	19605
32.9373	21297	32.6543	28059	32.6743	20174	33.0173	29079	32.6573	19480
32.9573	21605	32.6743	28145	32.6943	20275	33.0373	29190	32.6773	19298
32.9774	21292	32.6944	27791	32.7144	20410	33.0574	28997	32.6974	18878
32.9974	21239	32.7144	27931	32.7344	20042	33.0774	29017	32.7174	18704
33.0175	21498	32.7345	28095	32.7545	20089	33.0975	28818	32.7375	18705
33.0375	21155	32.7545	27675	32.7745	20205	33.1175	28929	32.7575	18657
33.0576	21089	32.7746	27825	32.7946	20093	33.1376	28977	32.7776	18502
33.0776	21408	32.7946	27878	32.8146	20072	33.1576	28630	32.7976	18479
33.0977	21393	32.8147	27993	32.8347	19977	33.1777	28924	32.8177	18412
33.1177	21314	32.8347	27701	32.8547	20041	33.1977	28948	32.8377	18369
33.1378	21422	32.8548	27903	32.8748	20119	33.2178	28921	32.8578	18207
33.1578	21530	32.8748	27663	32.8948	20233	33.2378	28948	32.8778	18246
33.1779	21375	32.8949	27450	32.9149	19837	33.2579	29115	32.8979	18172
33.198	21524	32.9149	27563	32.9349	19859	33.278	28866	32.918	18622
33.218	21668	32.935	27735	32.955	20190	33.298	28826	32.938	18380
33.2381	21765	32.9551	27251	32.9751	20412	33.3181	29055	32.9581	18448
33.2581	21470	32.9751	27737	32.9951	20222	33.3381	29158	32.9781	18333
33.2782	21741	32.9952	27630	33.0152	20157	33.3582	29025	32.9982	18571
33.2982	21861	33.0152	27862	33.0352	20114	33.3782	29290	33.0182	18370
33.3183	21386	33.0353	27532	33.0553	20158	33.3983	29194	33.0383	18249
33.3383	21448	33.0553	27881	33.0753	20191	33.4183	29237	33.0583	18395
33.3584	21397	33.0754	27334	33.0954	20202	33.4384	28737	33.0784	18032
33.3784	21378	33.0954	27341	33.1154	19863	33.4584	28816	33.0984	18459
33.3985	20919	33.1155	27521	33.1355	19811	33.4785	28737	33.1185	18401
33.4185	21023	33.1355	27717	33.1555	20175	33.4985	28514	33.1385	18097
33.4386	21196	33.1556	27650	33.1756	19849	33.5186	29094	33.1586	18358
33.4587	20810	33.1756	27737	33.1956	19924	33.5387	28431	33.1787	18413
33.4787	21076	33.1957	27441	33.2157	20179	33.5587	28615	33.1987	18172
33.4988	21072	33.2158	27749	33.2358	20135	33.5788	28273	33.2188	18222
33.5188	21005	33.2358	27762	33.2558	20135	33.5988	28562	33.2388	18368
33.5389	20881	33.2559	27636	33.2759	20431	33.6189	28801	33.2589	18333
33.5589	21117	33.2759	27807	33.2959	20273	33.6389	28698	33.2789	18039
33.579	21043	33.296	27723	33.316	20265	33.659	28874	33.299	18472
33.599	20991	33.316	28023	33.336	20344	33.679	28902	33.319	18165
33.6191	20961	33.3361	27678	33.3561	20004	33.6991	28918	33.3391	18464
33.6391	20943	33.3561	27575	33.3761	20249	33.7191	28257	33.3591	18400
33.6592	20836	33.3762	27980	33.3962	20241	33.7392	28720	33.3792	18631
33.6792	20872	33.3962	27825	33.4162	20052	33.7592	28541	33.3992	18491
33.6993	21025	33.4163	27557	33.4363	20075	33.7793	28624	33.4193	18284
33.7194	20951	33.4363	27461	33.4563	19934	33.7994	28875	33.4394	18388
33.7394	21255	33.4564	27582	33.4764	19682	33.8194	28963	33.4594	18037
33.7594	20986	33.4765	27744	33.4965	19907	33.8394	28781	33.4794	18039
33.7795	20971	33.4965	27729	33.5165	19582	33.8595	28440	33.4995	18290
33.7996	20953	33.5166	27510	33.5366	19550	33.8796	28780	33.5196	18311
33.8196	20704	33.5366	27392	33.5566	20112	33.8996	28789	33.5396	18221
33.8397	21132	33.5567	26882	33.5767	19924	33.9197	28752	33.5597	17771
33.8597	20761	33.5767	27008	33.5967	19757	33.9397	28636	33.5797	17887
33.8798	20862	33.5968	27404	33.6168	19965	33.9598	28496	33.5998	18098
33.8998	20953	33.6168	27343	33.6368	19539	33.9798	28970	33.6198	17927
33.9199	20922	33.6369	27025	33.6569	19920	33.9999	28550	33.6399	18071
33.9399	20943	33.6569	27381	33.6769	19768	34.0199	29145	33.6599	18144
33.96	21199	33.677	27299	33.697	19800	34.04	29047	33.68	17860
33.98	21181	33.697	27137	33.717	19640	34.06	28987	33.7	17731
34.0001	21702	33.7171	26980	33.7371	19824	34.0801	29509	33.7201	17855
34.0201	21693	33.7372	27291	33.7572	19733	34.1001	29520	33.7401	18096
34.0402	22189	33.7572	27073	33.7772	19891	34.1202	30130	33.7602	17786
34.0603	22293	33.7773	26915	33.7973	19642	34.1403	30376	33.7803	18016
34.0803	22301	33.7973	27161	33.8173	19406	34.1603	31076	33.8003	18132
34.1004	22139	33.8174	27099	33.8374	19946	34.1804	30740	33.8204	17865
34.1204	22147	33.8374	27223	33.8574	19776	34.2004	30882	33.8404	18004
34.1405	22000	33.8575	27127	33.8775	19762	34.2205	31159	33.8605	18104
34.1605	21919	33.8775	27097	33.8975	19694	34.2405	30936	33.8805	17962
34.1806	21652	33.8976	27107	33.9176	19749	34.2606	30520	33.9006	17916
34.2006	21034	33.9176	27009	33.9376	19991	34.2806	30036	33.9206	17929
34.2207	21068	33.9377	27160	33.9577	19969	34.3007	30158	33.9407	18011
34.2407	21007	33.9577	27106	33.9777	19554	34.3207	29710	33.9607	18112
34.2608	21127	33.9778	27079	33.9978	19935	34.3408	29216	33.9808	18015
34.2808	20983	33.9978	27070	34.0178	19832	34.3608	29208	34.0008	17933
34.3009	21000	34.0179	27385	34.0379	19978	34.3809	29300	34.0209	18060
34.3209	20748	34.0379	27506	34.0579	20209	34.4009	28401	34.0409	18466
34.341	20562	34.058	27368	34.078	20113	34.421	28485	34.061	18381
34.3611	20767	34.0781	27344	34.0981	20196	34.4411	28595	34.0811	18464
34.3811	20594	34.0981	27730	34.1181	20217	34.4611	28461	34.1011	18684
34.4012	20873	34.1182	27820	34.1382	20292	34.4812	28645	34.1212	18910
34.4212	20543	34.1382	27815	34.1582	20268	34.5012	28608	34.1412	19431
34.4413	20707	34.1583	27905	34.1783	20184	34.5213	28078	34.1613	19165
34.4613	20426	34.1783	27749	34.1983	20260	34.5413	28370	34.1813	19251
34.4814	20672	34.1984	28255	34.2184	20194	34.5614	28178	34.2014	19483
34.5014	20958	34.2184	27786	34.2384	20054	34.5814	28571	34.2214	19154
34.5215	21050	34.2385	27706	34.2585	19781	34.6015	28794	34.2415	19233
34.5415	20727	34.2585	27779	34.2785	19697	34.6215	28114	34.2615	19257
34.5616	20559	34.2786	27541	34.2986	20082	34.6416	28626	34.2816	18918
34.5816	20610	34.2986	27175	34.3186	19741	34.6616	28570	34.3016	18716
34.6017	20664	34.3187	27195	34.3387	19689	34.6817	28536	34.3217	18537
34.6218	20458	34.3387	26975	34.3587	19830	34.7018	28746	34.3418	18497
34.6418	20616	34.3588	27191	34.3788	19283	34.7218	28533	34.3618	18236
34.6619	20635	34.3789	27130	34.3989	19311	34.7419	28322	34.3819	17923
34.6819	20756	34.3989	26910	34.4189	19708	34.7619	28540	34.4019	17979
34.702	20782	34.419	26946	34.439	19542	34.782	28669	34.422	17957
34.722	20672	34.439	26643	34.459	19254	34.802	28629	34.442	17804
34.7421	20976	34.4591	27001	34.4791	19570	34.8221	28889	34.4621	17757
34.7621	21083	34.4791	26958	34.4991	19414	34.8421	28771	34.4821	17888
34.7822	20974	34.4992	26619	34.5192	19598	34.8622	29272	34.5022	17610
34.8022	21537	34.5192	26467	34.5392	19520	34.8822	29354	34.5222	17833
34.8223	22003	34.5393	26707	34.5593	19547	34.9023	29770	34.5423	17532
34.8423	23082	34.5593	26534	34.5793	19656	34.9223	29987	34.5623	17799
34.8624	23668	34.5794	26889	34.5994	19462	34.9424	30860	34.5824	17789
34.8825	24495	34.5994	26827	34.6194	19285	34.9625	31449	34.6025	17621
34.9025	24952	34.6195	26713	34.6395	19482	34.9825	32248	34.6225	17637
34.9226	24488	34.6396	26853	34.6596	19370	35.0026	32846	34.6426	17799
34.9426	24456	34.6596	26793	34.6796	19616	35.0226	33160	34.6626	17675
34.9627	23933	34.6797	26718	34.6997	19749	35.0427	33332	34.6827	17924
34.9827	23712	34.6997	26943	34.7197	19474	35.0627	33208	34.7027	17658
35.0028	22988	34.7198	26809	34.7398	19457	35.0828	32936	34.7228	17579
35.0228	22437	34.7398	26960	34.7598	19616	35.1028	31977	34.7428	17923
35.0429	21962	34.7599	26713	34.7799	19711	35.1229	31709	34.7629	17889
35.0629	21635	34.7799	26926	34.7999	19580	35.1429	31333	34.7829	17596
35.083	21045	34.8	26976	34.82	19789	35.163	30457	34.803	18108
35.103	21039	34.82	27065	34.84	19917	35.183	29868	34.823	18103
35.1231	21004	34.8401	27118	34.8601	20601	35.2031	29589	34.8431	18248
35.1432	20701	34.8601	27332	34.8801	20521	35.2232	29272	34.8632	18310
35.1632	20683	34.8802	27495	34.9002	20711	35.2432	28658	34.8832	18460
35.1832	20409	34.9003	27908	34.9203	21039	35.2632	28722	34.9032	18796
35.2033	20333	34.9203	28386	34.9403	21444	35.2833	28419	34.9233	19319
35.2234	20592	34.9404	28322	34.9604	21696	35.3034	28495	34.9434	19512
35.2434	20401	34.9604	29109	34.9804	21743	35.3234	28475	34.9634	19801
35.2635	20217	34.9805	29225	35.0005	21771	35.3435	28245	34.9835	20052
35.2835	20413	35.0005	29722	35.0205	21535	35.3635	28441	35.0035	20338
35.3036	20250	35.0206	29669	35.0406	21325	35.3836	28174	35.0236	20595
35.3236	20179	35.0406	29810	35.0606	20900	35.4036	28363	35.0436	20454
35.3437	20557	35.0607	29367	35.0807	20726	35.4237	28163	35.0637	20242
35.3637	20470	35.0807	29153	35.1007	20375	35.4437	28159	35.0837	20136
35.3838	20174	35.1008	28427	35.1208	20035	35.4638	28513	35.1038	19826
35.4038	20399	35.1208	28316	35.1408	20146	35.4838	28114	35.1238	19759
35.4239	20456	35.1409	28018	35.1609	19559	35.5039	28071	35.1439	18902
35.444	20342	35.161	27695	35.181	19622	35.524	28194	35.164	18922
35.464	20504	35.181	27343	35.201	19547	35.544	27902	35.184	18610
35.4841	20281	35.2011	27309	35.2211	19419	35.5641	28067	35.2041	18246
35.5041	20384	35.2211	27131	35.2411	18893	35.5841	28128	35.2241	17997
35.5242	20396	35.2412	26953	35.2612	19155	35.6042	28220	35.2442	17679
35.5442	20047	35.2612	26418	35.2812	19441	35.6242	28091	35.2642	17995
35.5643	20220	35.2813	26578	35.3013	19309	35.6443	28310	35.2843	17726
35.5843	20313	35.3013	26344	35.3213	19424	35.6643	28415	35.3043	17659
35.6044	20226	35.3214	26465	35.3414	19323	35.6844	28341	35.3244	17518
35.6244	20201	35.3414	26324	35.3614	19306	35.7044	27822	35.3444	17520
35.6445	20346	35.3615	26147	35.3815	19260	35.7245	28161	35.3645	17437
35.6645	20536	35.3815	26506	35.4015	19144	35.7445	28168	35.3845	17593
35.6846	20496	35.4016	26287	35.4216	19149	35.7646	28303	35.4046	17533
35.7046	20166	35.4216	26245	35.4416	18854	35.7846	28360	35.4246	17517
35.7247	20607	35.4417	26525	35.4617	19095	35.8047	28563	35.4447	17141
35.7447	20390	35.4617	26112	35.4817	19197	35.8247	28044	35.4647	17201
35.7648	20596	35.4818	26160	35.5018	18872	35.8448	28438	35.4848	17259
35.7849	20406	35.5019	26222	35.5219	18962	35.8649	28307	35.5049	17115
35.8049	20317	35.5219	26232	35.5419	18822	35.8849	28338	35.5249	17099
35.825	20269	35.542	26207	35.562	19132	35.905	28232	35.545	17445
35.845	20186	35.562	26523	35.582	19131	35.925	28491	35.565	17507
35.8651	19961	35.5821	26250	35.6021	18983	35.9451	27916	35.5851	17185
35.8851	19901	35.6021	26089	35.6221	18965	35.9651	28080	35.6051	17335
35.9052	20201	35.6222	26401	35.6422	19082	35.9852	28117	35.6252	17369
35.9252	19897	35.6422	26391	35.6622	18978	36.0052	27987	35.6452	17249
35.9453	19790	35.6623	26351	35.6823	19074	36.0253	27919	35.6653	17370
35.9653	20160	35.6823	25906	35.7023	19179	36.0453	28139	35.6853	17073
35.9854	20385	35.7024	26400	35.7224	19260	36.0654	27998	35.7054	17368
36.0054	19967	35.7224	26683	35.7424	19388	36.0854	27609	35.7254	16976
36.0255	19790	35.7425	26431	35.7625	19377	36.1055	27857	35.7455	17085
36.0456	20112	35.7625	26242	35.7825	19051	36.1256	27910	35.7656	17548
36.0656	19976	35.7826	26396	35.8026	19317	36.1456	27715	35.7856	17272
36.0857	19837	35.8027	26707	35.8227	19311	36.1657	27974	35.8057	17284
36.1057	20038	35.8227	26656	35.8427	18971	36.1857	27833	35.8257	17438
36.1258	19875	35.8428	26468	35.8628	19131	36.2058	27806	35.8458	17382
36.1458	19878	35.8628	26288	35.8828	18845	36.2258	27961	35.8658	17359
36.1659	19884	35.8829	26324	35.9029	19152	36.2459	27875	35.8859	17210
36.1859	19876	35.9029	26278	35.9229	18852	36.2659	27555	35.9059	17546
36.206	19855	35.923	26385	35.943	18984	36.286	27951	35.926	17344
36.226	20074	35.943	26002	35.963	18863	36.306	27902	35.946	17240
36.2461	20163	35.9631	26150	35.9831	18744	36.3261	27967	35.9661	17355
36.2661	19978	35.9831	25893	36.0031	18894	36.3461	27761	35.9861	17232
36.2862	19717	36.0032	26289	36.0232	18845	36.3662	27750	36.0062	17091
36.3063	19651	36.0232	25992	36.0432	18915	36.3863	27912	36.0263	17382
36.3263	20303	36.0433	26375	36.0633	18639	36.4063	27851	36.0463	17022
36.3464	20176	36.0634	26266	36.0834	18838	36.4264	28041	36.0664	17125
36.3664	19928	36.0834	25935	36.1034	19165	36.4464	28034	36.0864	17088
36.3865	20431	36.1035	26240	36.1235	18894	36.4665	27946	36.1065	17148
36.4065	20265	36.1235	26113	36.1435	18970	36.4865	28423	36.1265	16955
36.4266	20923	36.1436	25848	36.1636	19099	36.5066	28612	36.1466	16942
36.4466	21621	36.1636	25825	36.1836	18975	36.5266	28674	36.1666	17203
36.4667	22224	36.1837	25724	36.2037	18833	36.5467	29035	36.1867	17302
36.4867	22624	36.2037	25972	36.2237	18822	36.5667	29658	36.2067	17145
36.5068	23327	36.2238	26023	36.2438	18961	36.5868	30168	36.2268	16962
36.5268	22922	36.2438	25978	36.2638	18708	36.6068	30543	36.2468	17015
36.5469	22278	36.2639	26183	36.2839	18735	36.6269	30821	36.2669	16993
36.567	22427	36.2839	25981	36.3039	18986	36.647	30804	36.287	17055
36.587	21988	36.304	25936	36.324	18999	36.667	30941	36.307	17274
36.6071	21465	36.3241	25836	36.3441	18947	36.6871	30699	36.3271	17085
36.6271	21463	36.3441	25890	36.3641	18967	36.7071	30188	36.3471	16943
36.6472	20585	36.3642	25768	36.3842	19034	36.7272	29907	36.3672	17151
36.6672	20231	36.3842	25901	36.4042	19166	36.7472	30417	36.3872	17194
36.6873	20224	36.4043	26242	36.4243	19210	36.7673	29358	36.4073	17048
36.7073	19890	36.4243	26044	36.4443	19257	36.7873	28908	36.4273	17139
36.7274	19955	36.4444	26217	36.4644	19264	36.8074	28464	36.4474	17348
36.7474	19933	36.4644	26336	36.4844	19382	36.8274	28530	36.4674	17323
36.7675	19915	36.4845	26300	36.5045	19900	36.8475	27976	36.4875	17721
36.7875	19769	36.5045	26845	36.5245	19985	36.8675	27935	36.5075	17719
36.8076	19691	36.5246	27014	36.5446	20219	36.8876	27977	36.5276	17807
36.8276	19593	36.5446	27024	36.5646	20422	36.9076	27802	36.5476	17948
36.8477	19777	36.5647	27578	36.5847	20505	36.9277	27728	36.5677	17904
36.8678	19849	36.5848	27330	36.6048	20756	36.9478	27681	36.5878	18398
36.8878	19653	36.6048	27832	36.6248	20266	36.9678	27971	36.6078	18509
36.9079	19735	36.6249	28202	36.6449	20107	36.9879	27654	36.6279	18544
36.9279	19469	36.6449	27950	36.6649	20023	37.0079	27702	36.6479	18823
36.948	19760	36.665	27971	36.685	20135	37.028	27604	36.668	18680
36.968	19413	36.685	27590	36.705	19522	37.048	27936	36.688	18520
36.9881	19597	36.7051	27487	36.7251	19709	37.0681	27598	36.7081	18229
37.0081	19563	36.7251	27558	36.7451	19164	37.0881	27848	36.7281	18153
37.0282	19599	36.7452	27275	36.7652	19052	37.1082	27684	36.7482	17941
37.0482	19488	36.7652	26742	36.7852	18805	37.1282	27759	36.7682	17798
37.0683	19271	36.7853	26162	36.8053	18663	37.1483	27665	36.7883	17575
37.0883	19553	36.8053	26422	36.8253	18973	37.1683	27648	36.8083	17662
37.1084	19406	36.8254	26109	36.8454	18912	37.1884	27730	36.8284	17322
37.1284	19892	36.8454	25639	36.8654	18614	37.2084	27471	36.8484	17155
37.1485	19831	36.8655	25712	36.8855	18528	37.2285	28201	36.8685	16963
37.1685	19622	36.8855	25287	36.9055	18520	37.2485	28096	36.8885	16987
37.1886	20156	36.9056	25844	36.9256	18632	37.2686	28387	36.9086	16640
37.2087	20062	36.9257	25603	36.9457	18703	37.2887	28456	36.9287	17180
37.2287	20152	36.9457	25365	36.9657	18605	37.3087	28386	36.9487	16871
37.2488	20458	36.9658	25831	36.9858	18534	37.3288	28349	36.9688	16925
37.2688	21154	36.9858	25449	37.0058	18482	37.3488	28667	36.9888	16795
37.2889	20936	37.0059	25721	37.0259	18521	37.3689	29616	37.0089	16738
37.3089	20846	37.0259	25793	37.0459	18642	37.3889	29634	37.0289	17078
37.329	20650	37.046	25696	37.066	18224	37.409	30179	37.049	16765
37.349	20810	37.066	25598	37.086	18516	37.429	30316	37.069	16572
37.3691	20598	37.0861	25614	37.1061	18509	37.4491	30362	37.0891	16648
37.3891	20434	37.1061	25476	37.1261	18508	37.4691	30287	37.1091	16668
37.4092	20144	37.1262	25487	37.1462	18506	37.4892	29643	37.1292	16611
37.4292	19831	37.1462	25504	37.1662	18695	37.5092	29815	37.1492	16712
37.4493	19817	37.1663	25684	37.1863	18479	37.5293	29313	37.1693	16863
37.4694	19609	37.1863	25349	37.2063	18814	37.5494	29233	37.1894	16928
37.4894	19857	37.2064	25202	37.2264	18714	37.5694	28744	37.2094	16695
37.5095	19434	37.2265	25425	37.2465	18542	37.5895	28343	37.2295	16808
37.5295	19596	37.2465	25678	37.2665	19074	37.6095	28055	37.2495	17023
37.5496	19715	37.2666	25733	37.2866	19238	37.6296	27972	37.2696	17087
37.5696	19462	37.2866	25655	37.3066	19008	37.6496	27791	37.2896	17063
37.5897	19298	37.3067	25757	37.3267	19303	37.6697	27698	37.3097	17116
37.6097	19490	37.3267	26152	37.3467	19341	37.6897	27504	37.3297	17142
37.6298	19344	37.3468	26180	37.3668	19553	37.7098	27536	37.3498	17719
37.6498	19452	37.3668	26083	37.3868	19489	37.7298	27570	37.3698	17969
37.6699	19216	37.3869	26349	37.4069	19244	37.7499	27456	37.3899	17728
37.6899	19167	37.4069	26227	37.4269	18940	37.7699	27408	37.4099	17749
37.71	19150	37.427	26261	37.447	19224	37.79	27573	37.43	18261
37.7301	19034	37.447	26453	37.467	19007	37.8101	27608	37.4501	17518
37.7501	19387	37.4671	26493	37.4871	18943	37.8301	27282	37.4701	17716
37.7702	18838	37.4872	26140	37.5072	18502	37.8502	27287	37.4902	17429
37.7902	19170	37.5072	25735	37.5272	18578	37.8702	27182	37.5102	17468
37.8103	19399	37.5273	25994	37.5473	18715	37.8903	27301	37.5303	17397
37.8303	19287	37.5473	25811	37.5673	18319	37.9103	27093	37.5503	17248
37.8504	19432	37.5674	25636	37.5874	18213	37.9304	27224	37.5704	17190
37.8704	19233	37.5874	25791	37.6074	18415	37.9504	27575	37.5904	17157
37.8905	19504	37.6075	25452	37.6275	18460	37.9705	27289	37.6105	16909
37.9105	19422	37.6275	25578	37.6475	18137	37.9905	27119	37.6305	16825
37.9306	18970	37.6476	25084	37.6676	18064	38.0106	27325	37.6506	16870
37.9506	19155	37.6676	25532	37.6876	18535	38.0306	27488	37.6706	16719
37.9707	19230	37.6877	25171	37.7077	18127	38.0507	27290	37.6907	16387
37.9908	19371	37.7077	25330	37.7277	18169	38.0708	27348	37.7108	16466
38.0108	19403	37.7278	25038	37.7478	18073	38.0908	27246	37.7308	16437
38.0309	19329	37.7479	25346	37.7679	18206	38.1109	27521	37.7509	16757
38.0509	19308	37.7679	25099	37.7879	18165	38.1309	27388	37.7709	16731
38.071	19257	37.788	25270	37.808	18072	38.151	27472	37.791	16228
38.091	19365	37.808	25221	37.828	18123	38.171	27496	37.811	16313
38.1111	19351	37.8281	25157	37.8481	18432	38.1911	27735	37.8311	16422
38.1311	19136	37.8481	24943	37.8681	18143	38.2111	27418	37.8511	16232
38.1512	19274	37.8682	25154	37.8882	18005	38.2312	27759	37.8712	16224
38.1712	19250	37.8882	25092	37.9082	18079	38.2512	27319	37.8912	16085
38.1913	19089	37.9083	25053	37.9283	18119	38.2713	27298	37.9113	16366
38.2113	18765	37.9283	25287	37.9483	18367	38.2913	27564	37.9313	16233
38.2314	19264	37.9484	24936	37.9684	18087	38.3114	27264	37.9514	16117
38.2514	19137	37.9684	24705	37.9884	18263	38.3314	27378	37.9714	16333
38.2715	18955	37.9885	25216	38.0085	17749	38.3515	27268	37.9915	16379
38.2916	19079	38.0086	25187	38.0286	17895	38.3716	27354	38.0116	16234
38.3116	18906	38.0286	25311	38.0486	18198	38.3916	27339	38.0316	16346
38.3317	19027	38.0487	24889	38.0687	18201	38.4117	26838	38.0517	16227
38.3517	19033	38.0687	25088	38.0887	18038	38.4317	27375	38.0717	16287
38.3718	18744	38.0888	24919	38.1088	18279	38.4518	27247	38.0918	16500
38.3918	18966	38.1088	25138	38.1288	18202	38.4718	27154	38.1118	16515
38.4119	18917	38.1289	25044	38.1489	18269	38.4919	27172	38.1319	16505
38.4319	18871	38.1489	24903	38.1689	18269	38.5119	27338	38.1519	16361
38.452	18800	38.169	25136	38.189	18121	38.532	27239	38.172	16450
38.472	18967	38.189	25097	38.209	17989	38.552	27035	38.192	16067
38.4921	18753	38.2091	24908	38.2291	18039	38.5721	27301	38.2121	16340
38.5121	19016	38.2291	24806	38.2491	17891	38.5921	26734	38.2321	16265
38.5322	19130	38.2492	25136	38.2692	18094	38.6122	27122	38.2522	16224
38.5522	18818	38.2692	25198	38.2892	18331	38.6322	27022	38.2722	16444
38.5723	19079	38.2893	24854	38.3093	18214	38.6523	27098	38.2923	16370
38.5923	18993	38.3093	24728	38.3293	18164	38.6723	27352	38.3123	16232
38.6124	19033	38.3294	25122	38.3494	17969	38.6924	27611	38.3324	16457
38.6325	18942	38.3495	24758	38.3695	17864	38.7125	27298	38.3525	16094
38.6525	19192	38.3695	24911	38.3895	17969	38.7325	27232	38.3725	16128
38.6726	19323	38.3896	24729	38.4096	17938	38.7526	27083	38.3926	16070
38.6926	19404	38.4096	25077	38.4296	18250	38.7726	27449	38.4126	16283
38.7127	19407	38.4297	25113	38.4497	17965	38.7927	27321	38.4327	16028
38.7327	19619	38.4497	24877	38.4697	17841	38.8127	27312	38.4527	15996
38.7528	20038	38.4698	24845	38.4898	18148	38.8328	27436	38.4728	16027
38.7728	20612	38.4898	24998	38.5098	17926	38.8528	27911	38.4928	16244
38.7929	20550	38.5099	25040	38.5299	18048	38.8729	28182	38.5129	16035
38.8129	20490	38.5299	24678	38.5499	17972	38.8929	28111	38.5329	15889
38.833	20448	38.55	24808	38.57	18240	38.913	28637	38.553	16047
38.853	20115	38.57	24630	38.59	17808	38.933	28513	38.573	16114
38.8731	20182	38.5901	24605	38.6101	18207	38.9531	28395	38.5931	15954
38.8932	19801	38.6101	24809	38.6301	17941	38.9732	28716	38.6132	15941
38.9132	19567	38.6302	24731	38.6502	18071	38.9932	28522	38.6332	16091
38.9333	19545	38.6503	24646	38.6703	17999	39.0133	28085	38.6533	16106
38.9533	19401	38.6703	24813	38.6903	17924	39.0333	28441	38.6733	16151
38.9734	19225	38.6904	24684	38.7104	18231	39.0534	28340	38.6934	16272
38.9934	18883	38.7104	24853	38.7304	18185	39.0734	27910	38.7134	16148
39.0135	18870	38.7305	24981	38.7505	18069	39.0935	28034	38.7335	16214
39.0335	18813	38.7505	24797	38.7705	18213	39.1135	27239	38.7535	16323
39.0536	18904	38.7706	25117	38.7906	18397	39.1336	27307	38.7736	16540
39.0736	18746	38.7906	25071	38.8106	18428	39.1536	27494	38.7936	16431
39.0937	18878	38.8107	25188	38.8307	18454	39.1737	27043	38.8137	16174
39.1137	18774	38.8307	25071	38.8507	18688	39.1937	27066	38.8337	16606
39.1338	18981	38.8508	25325	38.8708	18749	39.2138	27053	38.8538	16614
39.1539	18811	38.8708	25457	38.8908	18458	39.2339	26741	38.8739	16579
39.1739	19034	38.8909	25871	38.9109	18711	39.2539	26971	38.8939	16859
39.194	18875	38.911	25429	38.931	18779	39.274	27024	38.914	16580
39.214	18745	38.931	25847	38.951	18464	39.294	26997	38.934	16744
39.2341	18702	38.9511	25885	38.9711	18458	39.3141	26809	38.9541	16900
39.2541	18507	38.9711	25400	38.9911	18461	39.3341	26686	38.9741	16661
39.2742	18620	38.9912	25587	39.0112	18230	39.3542	27026	38.9942	16710
39.2942	18697	39.0112	25640	39.0312	18217	39.3742	26798	39.0142	16589
39.3143	18574	39.0313	25191	39.0513	18130	39.3943	27274	39.0343	16621
39.3343	18804	39.0513	25141	39.0713	18045	39.4143	27193	39.0543	16835
39.3544	18610	39.0714	24885	39.0914	17924	39.4344	26804	39.0744	16404
39.3744	18582	39.0914	24993	39.1114	17816	39.4544	26777	39.0944	16595
39.3945	18788	39.1115	25025	39.1315	17966	39.4745	27037	39.1145	16339
39.4146	18764	39.1315	24834	39.1515	17661	39.4946	26923	39.1346	16268
39.4346	18894	39.1516	24593	39.1716	17954	39.5146	27217	39.1546	16348
39.4547	19022	39.1717	24484	39.1917	17925	39.5347	26891	39.1747	16035
39.4747	19068	39.1917	24466	39.2117	17817	39.5547	26856	39.1947	15915
39.4948	18853	39.2118	24574	39.2318	17825	39.5748	27002	39.2148	15843
39.5148	19387	39.2318	24442	39.2518	17663	39.5948	27006	39.2348	15876
39.5349	19270	39.2519	24405	39.2719	17866	39.6149	27277	39.2549	15958
39.5549	19369	39.2719	24410	39.2919	17841	39.6349	27697	39.2749	16126
39.575	19153	39.292	24455	39.312	17863	39.655	27623	39.295	15687
39.595	19256	39.312	24502	39.332	17727	39.675	27684	39.315	15835
39.6151	19174	39.3321	24261	39.3521	17660	39.6951	27627	39.3351	15991
39.6351	19219	39.3521	24343	39.3721	17797	39.7151	27854	39.3551	15743
39.6552	19027	39.3722	24443	39.3922	17679	39.7352	27667	39.3752	15730
39.6752	18934	39.3922	24298	39.4122	17807	39.7552	27900	39.3952	15757
39.6953	18669	39.4123	24517	39.4323	17737	39.7753	27333	39.4153	15987
39.7154	18528	39.4324	24390	39.4524	17800	39.7954	27603	39.4354	15806
39.7354	18599	39.4524	24302	39.4724	17831	39.8154	27213	39.4554	15901
39.7555	18512	39.4725	24203	39.4925	17900	39.8355	26723	39.4755	15828
39.7755	18392	39.4925	24833	39.5125	17894	39.8555	26694	39.4955	16018
39.7956	18736	39.5126	24518	39.5326	17891	39.8756	27061	39.5156	15994
39.8156	18324	39.5326	24484	39.5526	17868	39.8956	26549	39.5356	15988
39.8357	18466	39.5527	24519	39.5727	17823	39.9157	26880	39.5557	16158
39.8557	18434	39.5727	24373	39.5927	18117	39.9357	26715	39.5757	16211
39.8758	18290	39.5928	24447	39.6128	18075	39.9558	26470	39.5958	16013
39.8958	18506	39.6128	24430	39.6328	17866	39.9758	26848	39.6158	16318
39.9159	18555	39.6329	24678	39.6529	18082	39.9959	26525	39.6359	16290
39.9359	18604	39.6529	24834	39.6729	17934	40.0159	26503	39.6559	16285
39.956	18526	39.673	24551	39.693	17815	40.036	26942	39.676	16331
39.976	18285	39.693	24721	39.713	17850	40.056	26462	39.696	16151
39.9961	18363	39.7131	24552	39.7331	17803	40.0761	26846	39.7161	16423
40.0161	18312	39.7331	24597	39.7531	17923	40.0961	26724	39.7361	16124
40.0362	18329	39.7532	24734	39.7732	17725	40.1162	26338	39.7562	15879
40.0563	18138	39.7733	24477	39.7933	17436	40.1363	26582	39.7763	16092
40.0763	18202	39.7933	24314	39.8133	17432	40.1563	26587	39.7963	15928
40.0964	18591	39.8134	24559	39.8334	17447	40.1764	26488	39.8164	15893
40.1164	18073	39.8334	24760	39.8534	17805	40.1964	26420	39.8364	15887
40.1365	18388	39.8535	24077	39.8735	17840	40.2165	26432	39.8565	15947
40.1565	18422	39.8735	24039	39.8935	17546	40.2365	26706	39.8765	15829
40.1766	18380	39.8936	24005	39.9136	17656	40.2566	26438	39.8966	15869
40.1966	18416	39.9136	24315	39.9336	17525	40.2766	26457	39.9166	15742
40.2167	18378	39.9337	24452	39.9537	17423	40.2967	26607	39.9367	15526
40.2367	18514	39.9537	24188	39.9737	17551	40.3167	26391	39.9567	15813
40.2568	18269	39.9738	24094	39.9938	17381	40.3368	26766	39.9768	15750
40.2768	18310	39.9938	24156	40.0138	17627	40.3568	26663	39.9968	15654
40.2969	18416	40.0139	24420	40.0339	17598	40.3769	26542	40.0169	15576
40.317	18320	40.0339	24104	40.0539	17663	40.397	26416	40.037	15490
40.337	18325	40.054	24000	40.074	17525	40.417	26567	40.057	15725
40.3571	18377	40.0741	24167	40.0941	17561	40.4371	26953	40.0771	15821
40.3771	18367	40.0941	23946	40.1141	17172	40.4571	26930	40.0971	15613
40.3972	18321	40.1142	23776	40.1342	17428	40.4772	26864	40.1172	15394
40.4172	18340	40.1342	24088	40.1542	17514	40.4972	26418	40.1372	15540
40.4373	18328	40.1543	24076	40.1743	17273	40.5173	26478	40.1573	15613
40.4573	18122	40.1743	24148	40.1943	17486	40.5373	26506	40.1773	15601
40.4774	18109	40.1944	23949	40.2144	17230	40.5574	26650	40.1974	15543
40.4974	18114	40.2144	24119	40.2344	17483	40.5774	26756	40.2174	15647
40.5175	18351	40.2345	23941	40.2545	17379	40.5975	26617	40.2375	15511
40.5375	18450	40.2545	24214	40.2745	17379	40.6175	26867	40.2575	15783
40.5576	18165	40.2746	24167	40.2946	17387	40.6376	26527	40.2776	15672
40.5777	18164	40.2946	23798	40.3146	17665	40.6577	26168	40.2977	15375
40.5977	18305	40.3147	23777	40.3347	17772	40.6777	26353	40.3177	15466
40.6178	18260	40.3348	24176	40.3548	17500	40.6978	26279	40.3378	15479
40.6378	18261	40.3548	24063	40.3748	17221	40.7178	26276	40.3578	15642
40.6579	18014	40.3749	23908	40.3949	17307	40.7379	26627	40.3779	15636
40.6779	18333	40.3949	24045	40.4149	17231	40.7579	26647	40.3979	15487
40.698	18162	40.415	23954	40.435	17299	40.778	26497	40.418	15309
40.718	18197	40.435	24252	40.455	17403	40.798	26351	40.438	15521
40.7381	18175	40.4551	24019	40.4751	17211	40.8181	26431	40.4581	15594
40.7581	18160	40.4751	23995	40.4951	17564	40.8381	26498	40.4781	15317
40.7782	18157	40.4952	23981	40.5152	17433	40.8582	26372	40.4982	15567
40.7982	18052	40.5152	23933	40.5352	17607	40.8782	26525	40.5182	15303
40.8183	18021	40.5353	23857	40.5553	17290	40.8983	26471	40.5383	15519
40.8384	18172	40.5553	23591	40.5753	17329	40.9184	26425	40.5584	15382
40.8584	18177	40.5754	23672	40.5954	17198	40.9384	26390	40.5784	15374
40.8785	17959	40.5955	23893	40.6155	17366	40.9585	26467	40.5985	15571
40.8985	17885	40.6155	23651	40.6355	17304	40.9785	26756	40.6185	15582
40.9186	17882	40.6356	24004	40.6556	17407	40.9986	26275	40.6386	15385
40.9386	18088	40.6556	23781	40.6756	17110	41.0186	26314	40.6586	15411
40.9587	18270	40.6757	23611	40.6957	17148	41.0387	26383	40.6787	15237
40.9787	18017	40.6957	23642	40.7157	16985	41.0587	25769	40.6987	15332
40.9988	17936	40.7158	23973	40.7358	17195	41.0788	26312	40.7188	15336
41.0188	18264	40.7358	23653	40.7558	16968	41.0988	25954	40.7388	15279
41.0389	18072	40.7559	24124	40.7759	17134	41.1189	26453	40.7589	15149
41.0589	17924	40.7759	23333	40.7959	16958	41.1389	26434	40.7789	15218
41.079	18050	40.796	23852	40.816	17076	41.159	26275	40.799	15468
41.099	18014	40.816	23844	40.836	17069	41.179	26241	40.819	15365
41.1191	17982	40.8361	23682	40.8561	17035	41.1991	26041	40.8391	15333
41.1392	18203	40.8562	23585	40.8762	17356	41.2192	26518	40.8592	15220
41.1592	18043	40.8762	23603	40.8962	17262	41.2392	26135	40.8792	15329
41.1793	17992	40.8963	23860	40.9163	17025	41.2593	26095	40.8993	15550
41.1993	17681	40.9163	23647	40.9363	17422	41.2793	26257	40.9193	15489
41.2194	17946	40.9364	23992	40.9564	17169	41.2994	26275	40.9394	15559
41.2394	17940	40.9564	23720	40.9764	17012	41.3194	26420	40.9594	15148
41.2595	17965	40.9765	23812	40.9965	17227	41.3395	26344	40.9795	15083
41.2795	18093	40.9965	23820	41.0165	17342	41.3595	26167	40.9995	15132
41.2996	17963	41.0166	23524	41.0366	17062	41.3796	26543	41.0196	15275
41.3196	17876	41.0366	23460	41.0566	16992	41.3996	26144	41.0396	15037
41.3397	17924	41.0567	23859	41.0767	17059	41.4197	26483	41.0597	15210
41.3597	17916	41.0767	23441	41.0967	17292	41.4397	26260	41.0797	15301
41.3798	17894	41.0968	23438	41.1168	17017	41.4598	26188	41.0998	15116
41.3998	17881	41.1168	23490	41.1368	17439	41.4798	26017	41.1198	15310
41.4199	17769	41.1369	23545	41.1569	17227	41.4999	26240	41.1399	15292
41.4399	17986	41.1569	23707	41.1769	16976	41.5199	26214	41.1599	15107
41.46	17830	41.177	23895	41.197	17197	41.54	26526	41.18	15357
41.4801	18142	41.1971	24040	41.2171	16986	41.5601	26284	41.2001	15043
41.5001	17896	41.2171	23672	41.2371	17358	41.5801	26671	41.2201	15479
41.5202	18181	41.2372	23310	41.2572	16979	41.6002	26491	41.2402	15176
41.5402	18108	41.2572	23843	41.2772	17007	41.6202	26135	41.2602	15310
41.5603	18313	41.2773	23604	41.2973	17185	41.6403	26141	41.2803	15347
41.5803	18206	41.2973	23681	41.3173	17120	41.6603	26383	41.3003	15311
41.6004	18298	41.3174	23784	41.3374	16927	41.6804	26390	41.3204	15194
41.6204	18422	41.3374	23577	41.3574	16925	41.7004	26504	41.3404	15311
41.6405	18752	41.3575	23592	41.3775	17005	41.7205	26786	41.3605	15188
41.6605	19018	41.3775	23735	41.3975	17102	41.7405	26621	41.3805	15163
41.6806	19453	41.3976	23666	41.4176	17280	41.7606	27213	41.4006	15017
41.7006	19388	41.4176	23455	41.4376	17094	41.7806	27496	41.4206	15103
41.7207	19462	41.4377	23901	41.4577	16965	41.8007	27907	41.4407	15112
41.7408	19084	41.4577	23600	41.4777	17051	41.8208	28066	41.4608	15003
41.7608	19292	41.4778	23727	41.4978	17043	41.8408	28378	41.4808	15083
41.7809	18917	41.4979	23458	41.5179	17160	41.8609	28604	41.5009	14867
41.8009	19169	41.5179	23457	41.5379	17103	41.8809	28460	41.5209	15165
41.821	18911	41.538	23773	41.558	17013	41.901	28198	41.541	15235
41.841	18410	41.558	23726	41.578	17258	41.921	28132	41.561	15356
41.8611	18666	41.5781	23850	41.5981	17215	41.9411	28313	41.5811	15330
41.8811	18322	41.5981	23738	41.6181	17194	41.9611	28056	41.6011	15324
41.9012	18018	41.6182	23714	41.6382	17176	41.9812	28023	41.6212	15073
41.9212	18093	41.6382	23654	41.6582	17440	42.0012	27532	41.6412	15286
41.9413	17918	41.6583	23870	41.6783	17337	42.0213	27263	41.6613	15413
41.9613	18091	41.6783	23697	41.6983	17540	42.0413	26785	41.6813	15468
41.9814	17883	41.6984	23980	41.7184	17358	42.0614	26538	41.7014	15698
42.0015	18036	41.7184	24080	41.7384	17690	42.0815	26464	41.7215	15433
42.0215	17827	41.7385	24152	41.7585	17516	42.1015	26564	41.7415	15659
42.0416	17697	41.7586	24155	41.7786	18101	42.1216	26164	41.7616	15836
42.0616	17926	41.7786	24367	41.7986	17865	42.1416	26397	41.7816	15905
42.0817	17885	41.7987	24222	41.8187	17943	42.1617	25655	41.8017	15894
42.1017	17846	41.8187	24830	41.8387	17737	42.1817	26164	41.8217	16084
42.1218	17877	41.8388	24517	41.8588	17469	42.2018	26204	41.8418	16122
42.1418	17773	41.8588	24671	41.8788	17808	42.2218	25975	41.8618	16048
42.1619	17766	41.8789	24259	41.8989	17517	42.2419	26040	41.8819	16435
42.1819	17881	41.8989	24590	41.9189	17584	42.2619	26231	41.9019	15857
42.202	17680	41.919	24365	41.939	17264	42.282	26019	41.922	16136
42.222	17808	41.939	23941	41.959	17073	42.302	25958	41.942	16079
42.2421	17764	41.9591	23976	41.9791	17321	42.3221	26254	41.9621	16057
42.2622	17963	41.9791	23880	41.9991	16927	42.3422	26418	41.9822	15633
42.2822	18071	41.9992	23692	42.0192	17149	42.3622	26200	42.0022	15703
42.3023	17792	42.0193	23781	42.0393	17307	42.3823	26373	42.0223	15557
42.3223	17942	42.0393	23548	42.0593	16895	42.4023	26128	42.0423	15305
42.3424	17956	42.0594	23693	42.0794	17066	42.4224	26273	42.0624	15651
42.3624	18034	42.0794	23681	42.0994	16955	42.4424	26220	42.0824	15484
42.3825	18299	42.0995	23685	42.1195	17002	42.4625	26131	42.1025	15209
42.4025	18318	42.1195	23343	42.1395	16847	42.4825	26409	42.1225	15196
42.4226	18182	42.1396	22994	42.1596	16892	42.5026	26276	42.1426	15212
42.4426	18375	42.1596	23467	42.1796	16972	42.5226	26340	42.1626	15124
42.4627	18061	42.1797	23800	42.1997	16543	42.5427	26644	42.1827	15117
42.4827	18097	42.1997	23504	42.2197	17055	42.5627	26517	42.2027	15159
42.5028	18298	42.2198	23461	42.2398	17043	42.5828	26594	42.2228	14966
42.5228	17901	42.2398	23535	42.2598	16644	42.6028	26979	42.2428	15173
42.5429	17732	42.2599	23298	42.2799	16812	42.6229	26752	42.2629	14892
42.563	17996	42.28	23537	42.3	16933	42.643	26378	42.283	15029
42.583	17742	42.3	23567	42.32	16968	42.663	26582	42.303	14874
42.6031	17789	42.3201	23358	42.3401	16905	42.6831	26387	42.3231	14862
42.6231	17852	42.3401	23275	42.3601	16715	42.7031	26276	42.3431	15115
42.6432	17776	42.3602	23323	42.3802	16807	42.7232	26149	42.3632	15074
42.6632	17809	42.3802	23520	42.4002	17039	42.7432	26207	42.3832	15016
42.6833	17638	42.4003	23510	42.4203	17203	42.7633	26246	42.4033	14988
42.7033	17448	42.4203	23504	42.4403	16815	42.7833	26269	42.4233	15109
42.7234	17702	42.4404	23471	42.4604	16901	42.8034	25805	42.4434	15129
42.7434	17555	42.4604	23317	42.4804	17264	42.8234	26082	42.4634	14994
42.7635	17837	42.4805	23860	42.5005	17016	42.8435	25838	42.4835	15230
42.7835	17544	42.5005	23386	42.5205	16968	42.8635	26021	42.5035	15126
42.8036	17659	42.5206	23664	42.5406	16956	42.8836	26009	42.5236	15160
42.8236	17639	42.5406	23459	42.5606	16990	42.9036	26066	42.5436	15395
42.8437	17712	42.5607	23347	42.5807	17070	42.9237	25927	42.5637	15149
42.8637	17754	42.5807	23603	42.6007	17006	42.9437	25793	42.5837	15015
42.8838	17559	42.6008	23613	42.6208	16972	42.9638	25713	42.6038	15159
42.9039	17619	42.6209	23328	42.6409	16842	42.9839	25897	42.6239	15121
42.9239	17649	42.6409	23482	42.6609	16807	43.0039	26025	42.6439	15003
42.944	17936	42.661	23473	42.681	16759	43.024	25941	42.664	15271
42.964	17684	42.681	23330	42.701	16733	43.044	25876	42.684	14832
42.9841	17948	42.7011	23431	42.7211	17046	43.0641	25559	42.7041	15011
43.0041	18209	42.7211	23119	42.7411	16821	43.0841	26205	42.7241	15056
43.0242	18148	42.7412	23146	42.7612	17001	43.1042	26183	42.7442	14926
43.0442	18178	42.7612	23198	42.7812	16856	43.1242	25990	42.7642	14944
43.0643	18496	42.7813	23222	42.8013	16939	43.1443	26180	42.7843	15099
43.0843	18740	42.8013	22989	42.8213	16919	43.1643	26316	42.8043	14537
43.1044	18726	42.8214	23426	42.8414	16799	43.1844	26747	42.8244	15172
43.1244	18768	42.8415	23153	42.8615	16810	43.2044	26744	42.8444	14980
43.1445	18269	42.8615	23264	42.8815	16494	43.2245	26842	42.8645	15033
43.1646	18560	42.8815	23247	42.9015	16733	43.2446	26709	42.8846	14769
43.1846	18288	42.9016	23231	42.9216	16793	43.2646	27241	42.9046	14773
43.2047	18267	42.9217	23222	42.9417	16706	43.2847	26987	42.9247	14729
43.2247	18241	42.9417	23261	42.9617	16708	43.3047	27360	42.9447	14710
43.2448	18120	42.9618	22987	42.9818	16680	43.3248	26918	42.9648	14898
43.2648	17870	42.9818	23099	43.0018	16930	43.3448	27137	42.9848	14956
43.2849	17671	43.0019	23295	43.0219	16711	43.3649	26679	43.0049	14788
43.3049	17812	43.0219	23449	43.0419	16886	43.3849	26617	43.0249	14782
43.325	17745	43.042	23346	43.062	17093	43.405	26105	43.045	14788
43.345	17435	43.062	23660	43.082	16954	43.425	26279	43.065	14837
43.3651	17443	43.0821	23349	43.1021	17020	43.4451	26085	43.0851	15062
43.3851	17847	43.1021	23232	43.1221	17075	43.4651	25874	43.1051	15056
43.4052	17496	43.1222	23413	43.1422	17157	43.4852	26014	43.1252	14983
43.4253	17376	43.1422	23498	43.1622	17131	43.5053	25880	43.1453	15011
43.4453	17302	43.1623	23393	43.1823	17166	43.5253	25750	43.1653	15199
43.4654	17229	43.1824	23795	43.2024	17375	43.5454	25644	43.1854	15147
43.4854	17294	43.2024	23614	43.2224	17256	43.5654	25935	43.2054	15453
43.5055	17493	43.2225	23912	43.2425	17063	43.5855	25894	43.2255	15189
43.5255	17483	43.2425	24077	43.2625	16868	43.6055	25569	43.2455	15387
43.5456	17284	43.2626	23759	43.2826	17129	43.6256	26234	43.2656	15467
43.5656	17438	43.2826	23910	43.3026	17076	43.6456	25889	43.2856	15261
43.5857	17499	43.3027	23828	43.3227	17059	43.6657	25497	43.3057	15562
43.6057	17291	43.3227	23851	43.3427	16676	43.6857	25994	43.3257	15405
43.6258	17295	43.3428	23761	43.3628	16963	43.7058	25801	43.3458	15351
43.6458	16908	43.3628	23704	43.3828	16751	43.7258	25678	43.3658	15032
43.6659	17124	43.3829	23301	43.4029	16867	43.7459	25206	43.3859	14854
43.686	17477	43.4029	23450	43.4229	16560	43.766	25957	43.406	15052
43.706	17343	43.423	23217	43.443	16460	43.786	25976	43.426	14764
43.7261	17507	43.4431	23204	43.4631	16734	43.8061	26184	43.4461	14934
43.7461	17699	43.4631	22921	43.4831	16550	43.8261	25696	43.4661	14792
43.7662	17587	43.4832	22918	43.5032	16535	43.8462	25765	43.4862	14585
43.7862	17455	43.5032	22961	43.5232	16447	43.8662	25950	43.5062	14854
43.8063	17505	43.5233	22740	43.5433	16606	43.8863	25536	43.5263	14874
43.8263	17610	43.5433	23088	43.5633	16661	43.9063	25857	43.5463	14371
43.8464	17414	43.5634	23066	43.5834	16430	43.9264	25854	43.5664	14728
43.8664	17508	43.5834	22916	43.6034	16691	43.9464	25996	43.5864	14813
43.8865	17337	43.6035	22715	43.6235	16739	43.9665	25914	43.6065	14771
43.9065	17336	43.6235	23258	43.6435	16323	43.9865	26014	43.6265	14617
43.9266	17429	43.6436	22971	43.6636	16570	44.0066	25884	43.6466	14586
43.9466	17409	43.6636	23079	43.6836	16543	44.0266	25795	43.6666	14619
43.9667	17304	43.6837	22849	43.7037	16304	44.0467	25564	43.6867	14759
43.9868	17175	43.7038	22967	43.7238	16450	44.0668	25456	43.7068	14333
44.0068	17213	43.7238	22713	43.7438	16503	44.0868	25945	43.7268	14498
44.0269	17309	43.7439	23039	43.7639	16458	44.1069	25645	43.7469	14395
44.0469	17247	43.7639	22821	43.7839	16731	44.1269	25812	43.7669	14518
44.067	17277	43.784	23035	43.804	16690	44.147	25399	43.787	14768
44.087	17163	43.804	22879	43.824	16335	44.167	25334	43.807	14773
44.1071	17379	43.8241	22820	43.8441	16608	44.1871	25485	43.8271	14762
44.1271	17221	43.8441	22959	43.8641	16685	44.2071	25394	43.8471	14624
44.1472	17167	43.8642	22628	43.8842	16549	44.2272	25745	43.8672	14509
44.1672	17336	43.8842	23022	43.9042	16806	44.2472	25541	43.8872	14435
44.1873	16951	43.9043	22986	43.9243	16679	44.2673	25251	43.9073	14432
44.2073	17021	43.9243	22745	43.9443	16412	44.2873	25692	43.9273	14567
44.2274	17069	43.9444	22867	43.9644	16374	44.3074	25312	43.9474	14677
44.2474	16965	43.9644	22928	43.9844	16459	44.3274	25364	43.9674	14470
44.2675	17255	43.9845	23129	44.0045	16643	44.3475	25571	43.9875	14723
44.2875	17296	44.0046	22986	44.0246	16389	44.3675	25468	44.0075	14617
44.3076	17245	44.0246	23149	44.0446	16559	44.3876	25297	44.0276	14592
44.3277	17078	44.0447	22642	44.0647	16503	44.4077	25862	44.0477	14532
44.3477	17327	44.0647	23059	44.0847	16249	44.4277	25779	44.0677	14508
44.3678	17536	44.0848	22492	44.1048	16380	44.4478	25296	44.0878	14489
44.3878	17724	44.1048	22668	44.1248	16442	44.4678	25713	44.1078	14544
44.4079	17838	44.1249	22892	44.1449	16322	44.4879	25804	44.1279	14640
44.4279	18120	44.1449	22515	44.1649	16232	44.5079	25785	44.1479	14525
44.448	17933	44.165	22869	44.185	16733	44.528	25827	44.168	14519
44.468	18034	44.185	22511	44.205	16218	44.548	25712	44.188	14653
44.4881	17894	44.2051	22702	44.2251	16585	44.5681	26000	44.2081	14730
44.5081	17649	44.2251	22536	44.2451	16503	44.5881	26195	44.2281	14700
44.5282	17774	44.2452	22687	44.2652	16218	44.6082	26052	44.2482	14684
44.5482	17748	44.2653	22812	44.2853	16282	44.6282	26120	44.2682	14603
44.5683	17636	44.2853	22684	44.3053	16503	44.6483	26256	44.2883	14468
44.5884	17729	44.3053	22319	44.3253	16585	44.6684	26375	44.3084	14344
44.6084	17171	44.3254	22913	44.3454	16471	44.6884	26109	44.3284	14368
44.6285	17243	44.3455	22738	44.3655	16453	44.7085	26310	44.3485	14300
44.6485	17238	44.3655	22536	44.3855	16524	44.7285	25706	44.3685	14250
44.6686	17134	44.3856	22943	44.4056	16419	44.7486	26013	44.3886	14510
44.6886	17238	44.4056	22858	44.4256	16448	44.7686	25666	44.4086	14506
44.7087	17076	44.4257	22418	44.4457	16643	44.7887	25693	44.4287	14373
44.7287	17200	44.4457	22881	44.4657	16723	44.8087	26159	44.4487	14653
44.7488	17303	44.4658	22912	44.4858	16566	44.8288	25568	44.4688	14562
44.7688	17065	44.4858	22781	44.5058	16595	44.8488	25482	44.4888	14666
44.7889	17091	44.5059	23335	44.5259	16445	44.8689	25908	44.5089	14520
44.8089	17079	44.5259	22913	44.5459	16781	44.8889	25416	44.5289	14375
44.829	17003	44.546	22991	44.566	16650	44.909	25380	44.549	14521
44.8491	16603	44.566	23024	44.586	16815	44.9291	25369	44.5691	14636
44.8691	17028	44.5861	23079	44.6061	16599	44.9491	25492	44.5891	14788
44.8892	16822	44.6062	23040	44.6262	16506	44.9692	25492	44.6092	14807
44.9092	17023	44.6262	22994	44.6462	16270	44.9892	25168	44.6292	14425
44.9293	16791	44.6463	22866	44.6663	16599	45.0093	25183	44.6493	14579
44.9493	16535	44.6663	22982	44.6863	16665	45.0293	25625	44.6693	14567
44.9694	17115	44.6864	22924	44.7064	16478	45.0494	25302	44.6894	14652
44.9894	17076	44.7064	22678	44.7264	16454	45.0694	25392	44.7094	14745
45.0095	17295	44.7265	22658	44.7465	16227	45.0895	25543	44.7295	14710
45.0295	16985	44.7465	22754	44.7665	16354	45.1095	25217	44.7495	14582
45.0496	17247	44.7666	22735	44.7866	16203	45.1296	25759	44.7696	14471
45.0696	17393	44.7866	22655	44.8066	16361	45.1496	25826	44.7896	14707
45.0897	17288	44.8067	22811	44.8267	15845	45.1697	25722	44.8097	14644
45.1098	17615	44.8267	22663	44.8467	16292	45.1898	25604	44.8298	14312
45.1298	17414	44.8468	22506	44.8668	16280	45.2098	25731	44.8498	14502
45.1499	17211	44.8669	22549	44.8869	16076	45.2299	25548	44.8699	14232
45.1699	17335	44.8869	22385	44.9069	16155	45.2499	25697	44.8899	14267
45.19	17255	44.907	22492	44.927	16184	45.27	25744	44.91	14609
[truncated: 245 more rows]

## Sheet: Fig. 1d
A-ZIF		AB-ZIF		AC-ZIF		AD-ZIF		AE-ZIF
4000	98.8	4000	97.09	4000	100.48	4000	100.4	4000	97.07
3999	98.8	3999	97.09	3999	100.47	3999	100.4	3999	97.07
3998	98.8	3998	97.08	3998	100.47	3998	100.4	3998	97.06
3997	98.8	3997	97.08	3997	100.47	3997	100.41	3997	97.05
3996	98.8	3996	97.08	3996	100.46	3996	100.41	3996	97.05
3995	98.8	3995	97.08	3995	100.46	3995	100.41	3995	97.04
3994	98.8	3994	97.08	3994	100.45	3994	100.4	3994	97.04
3993	98.81	3993	97.09	3993	100.45	3993	100.4	3993	97.05
3992	98.81	3992	97.09	3992	100.45	3992	100.4	3992	97.05
3991	98.82	3991	97.09	3991	100.45	3991	100.4	3991	97.06
3990	98.82	3990	97.1	3990	100.45	3990	100.4	3990	97.06
3989	98.81	3989	97.1	3989	100.44	3989	100.39	3989	97.06
3988	98.81	3988	97.1	3988	100.44	3988	100.39	3988	97.06
3987	98.8	3987	97.1	3987	100.43	3987	100.39	3987	97.06
3986	98.8	3986	97.09	3986	100.42	3986	100.39	3986	97.06
3985	98.79	3985	97.09	3985	100.41	3985	100.39	3985	97.05
3984	98.79	3984	97.09	3984	100.41	3984	100.39	3984	97.05
3983	98.79	3983	97.09	3983	100.42	3983	100.39	3983	97.05
3982	98.79	3982	97.09	3982	100.42	3982	100.39	3982	97.05
3981	98.79	3981	97.09	3981	100.43	3981	100.39	3981	97.06
3980	98.79	3980	97.09	3980	100.43	3980	100.4	3980	97.07
3979	98.8	3979	97.09	3979	100.44	3979	100.4	3979	97.08
3978	98.81	3978	97.09	3978	100.44	3978	100.4	3978	97.08
3977	98.82	3977	97.09	3977	100.45	3977	100.41	3977	97.09
3976	98.83	3976	97.09	3976	100.45	3976	100.4	3976	97.09
3975	98.83	3975	97.09	3975	100.45	3975	100.4	3975	97.08
3974	98.83	3974	97.09	3974	100.45	3974	100.41	3974	97.08
3973	98.83	3973	97.09	3973	100.45	3973	100.41	3973	97.08
3972	98.83	3972	97.09	3972	100.45	3972	100.41	3972	97.08
3971	98.84	3971	97.09	3971	100.45	3971	100.42	3971	97.08
3970	98.83	3970	97.09	3970	100.45	3970	100.42	3970	97.08
3969	98.83	3969	97.08	3969	100.45	3969	100.42	3969	97.08
3968	98.83	3968	97.09	3968	100.45	3968	100.41	3968	97.08
3967	98.83	3967	97.09	3967	100.45	3967	100.41	3967	97.08
3966	98.83	3966	97.09	3966	100.45	3966	100.41	3966	97.08
3965	98.84	3965	97.1	3965	100.45	3965	100.41	3965	97.09
3964	98.85	3964	97.1	3964	100.45	3964	100.41	3964	97.1
3963	98.85	3963	97.1	3963	100.44	3963	100.41	3963	97.11
3962	98.85	3962	97.1	3962	100.44	3962	100.41	3962	97.12
3961	98.85	3961	97.1	3961	100.43	3961	100.41	3961	97.12
3960	98.84	3960	97.1	3960	100.43	3960	100.41	3960	97.11
3959	98.84	3959	97.1	3959	100.44	3959	100.41	3959	97.11
3958	98.83	3958	97.1	3958	100.44	3958	100.41	3958	97.1
3957	98.83	3957	97.1	3957	100.44	3957	100.41	3957	97.09
3956	98.82	3956	97.1	3956	100.44	3956	100.42	3956	97.09
3955	98.82	3955	97.11	3955	100.45	3955	100.42	3955	97.09
3954	98.82	3954	97.11	3954	100.45	3954	100.42	3954	97.09
3953	98.82	3953	97.1	3953	100.45	3953	100.42	3953	97.09
3952	98.82	3952	97.1	3952	100.45	3952	100.42	3952	97.09
3951	98.83	3951	97.1	3951	100.46	3951	100.42	3951	97.1
3950	98.85	3950	97.1	3950	100.46	3950	100.42	3950	97.13
3949	98.89	3949	97.1	3949	100.46	3949	100.42	3949	97.17
3948	98.93	3948	97.1	3948	100.46	3948	100.42	3948	97.21
3947	98.96	3947	97.1	3947	100.46	3947	100.42	3947	97.24
3946	98.96	3946	97.1	3946	100.47	3946	100.42	3946	97.24
3945	98.95	3945	97.1	3945	100.47	3945	100.42	3945	97.21
3944	98.91	3944	97.1	3944	100.47	3944	100.42	3944	97.17
3943	98.87	3943	97.1	3943	100.46	3943	100.41	3943	97.12
3942	98.84	3942	97.1	3942	100.46	3942	100.41	3942	97.09
3941	98.85	3941	97.11	3941	100.45	3941	100.41	3941	97.09
3940	98.87	3940	97.11	3940	100.45	3940	100.42	3940	97.11
3939	98.89	3939	97.1	3939	100.45	3939	100.43	3939	97.13
3938	98.89	3938	97.11	3938	100.45	3938	100.43	3938	97.14
3937	98.89	3937	97.11	3937	100.46	3937	100.43	3937	97.14
3936	98.9	3936	97.11	3936	100.46	3936	100.43	3936	97.15
3935	98.93	3935	97.1	3935	100.46	3935	100.43	3935	97.19
3934	98.97	3934	97.1	3934	100.47	3934	100.44	3934	97.24
3933	99	3933	97.1	3933	100.47	3933	100.43	3933	97.27
3932	99	3932	97.1	3932	100.48	3932	100.43	3932	97.27
3931	98.98	3931	97.1	3931	100.48	3931	100.44	3931	97.24
3930	98.95	3930	97.1	3930	100.48	3930	100.45	3930	97.2
3929	98.93	3929	97.1	3929	100.47	3929	100.46	3929	97.17
3928	98.91	3928	97.1	3928	100.47	3928	100.47	3928	97.14
3927	98.89	3927	97.1	3927	100.47	3927	100.47	3927	97.12
3926	98.87	3926	97.1	3926	100.47	3926	100.47	3926	97.09
3925	98.84	3925	97.1	3925	100.48	3925	100.46	3925	97.07
3924	98.84	3924	97.1	3924	100.49	3924	100.46	3924	97.07
3923	98.87	3923	97.1	3923	100.5	3923	100.46	3923	97.11
3922	98.92	3922	97.1	3922	100.5	3922	100.46	3922	97.17
3921	98.98	3921	97.1	3921	100.5	3921	100.46	3921	97.22
3920	99.03	3920	97.1	3920	100.5	3920	100.45	3920	97.27
3919	99.07	3919	97.1	3919	100.5	3919	100.45	3919	97.31
3918	99.09	3918	97.1	3918	100.49	3918	100.45	3918	97.34
3917	99.08	3917	97.09	3917	100.49	3917	100.45	3917	97.34
3916	99.05	3916	97.09	3916	100.49	3916	100.46	3916	97.31
3915	99	3915	97.09	3915	100.48	3915	100.46	3915	97.26
3914	98.95	3914	97.1	3914	100.48	3914	100.46	3914	97.21
3913	98.92	3913	97.1	3913	100.48	3913	100.46	3913	97.18
3912	98.9	3912	97.1	3912	100.47	3912	100.45	3912	97.16
3911	98.88	3911	97.11	3911	100.47	3911	100.45	3911	97.15
3910	98.86	3910	97.11	3910	100.47	3910	100.45	3910	97.14
3909	98.85	3909	97.11	3909	100.48	3909	100.46	3909	97.13
3908	98.85	3908	97.12	3908	100.49	3908	100.47	3908	97.13
3907	98.87	3907	97.12	3907	100.5	3907	100.48	3907	97.15
3906	98.91	3906	97.12	3906	100.51	3906	100.49	3906	97.19
3905	99.01	3905	97.12	3905	100.52	3905	100.49	3905	97.27
3904	99.15	3904	97.11	3904	100.53	3904	100.49	3904	97.39
3903	99.3	3903	97.11	3903	100.53	3903	100.49	3903	97.53
3902	99.4	3902	97.1	3902	100.54	3902	100.5	3902	97.61
3901	99.42	3901	97.09	3901	100.53	3901	100.49	3901	97.61
3900	99.36	3900	97.09	3900	100.52	3900	100.48	3900	97.54
3899	99.25	3899	97.1	3899	100.51	3899	100.47	3899	97.45
3898	99.16	3898	97.11	3898	100.51	3898	100.47	3898	97.38
3897	99.11	3897	97.12	3897	100.51	3897	100.47	3897	97.34
3896	99.09	3896	97.12	3896	100.51	3896	100.48	3896	97.33
3895	99.08	3895	97.12	3895	100.51	3895	100.48	3895	97.33
3894	99.07	3894	97.12	3894	100.51	3894	100.48	3894	97.31
3893	99.05	3893	97.12	3893	100.52	3893	100.49	3893	97.3
3892	99.04	3892	97.12	3892	100.52	3892	100.48	3892	97.29
3891	99.05	3891	97.12	3891	100.52	3891	100.48	3891	97.31
3890	99.08	3890	97.12	3890	100.52	3890	100.48	3890	97.33
3889	99.11	3889	97.12	3889	100.53	3889	100.49	3889	97.37
3888	99.16	3888	97.11	3888	100.53	3888	100.5	3888	97.41
3887	99.21	3887	97.1	3887	100.52	3887	100.5	3887	97.45
3886	99.21	3886	97.11	3886	100.51	3886	100.49	3886	97.45
3885	99.16	3885	97.12	3885	100.5	3885	100.48	3885	97.4
3884	99.1	3884	97.13	3884	100.51	3884	100.48	3884	97.35
3883	99.07	3883	97.12	3883	100.52	3883	100.49	3883	97.34
3882	99.06	3882	97.11	3882	100.51	3882	100.5	3882	97.34
3881	99.05	3881	97.11	3881	100.5	3881	100.49	3881	97.32
3880	99.02	3880	97.12	3880	100.5	3880	100.48	3880	97.29
3879	99.03	3879	97.13	3879	100.51	3879	100.48	3879	97.29
3878	99.06	3878	97.14	3878	100.52	3878	100.5	3878	97.31
3877	99.09	3877	97.14	3877	100.52	3877	100.51	3877	97.34
3876	99.09	3876	97.13	3876	100.52	3876	100.51	3876	97.34
3875	99.05	3875	97.13	3875	100.51	3875	100.5	3875	97.3
3874	98.99	3874	97.13	3874	100.51	3874	100.49	3874	97.25
3873	98.98	3873	97.12	3873	100.53	3873	100.5	3873	97.25
3872	99.05	3872	97.11	3872	100.54	3872	100.52	3872	97.32
3871	99.18	3871	97.11	3871	100.54	3871	100.53	3871	97.44
3870	99.28	3870	97.11	3870	100.52	3870	100.52	3870	97.51
3869	99.3	3869	97.13	3869	100.52	3869	100.51	3869	97.53
3868	99.29	3868	97.14	3868	100.53	3868	100.52	3868	97.52
3867	99.31	3867	97.14	3867	100.54	3867	100.54	3867	97.54
3866	99.34	3866	97.13	3866	100.53	3866	100.54	3866	97.58
3865	99.32	3865	97.12	3865	100.51	3865	100.52	3865	97.57
3864	99.26	3864	97.12	3864	100.51	3864	100.51	3864	97.52
3863	99.22	3863	97.12	3863	100.51	3863	100.5	3863	97.49
3862	99.24	3862	97.12	3862	100.52	3862	100.5	3862	97.49
3861	99.27	3861	97.13	3861	100.52	3861	100.5	3861	97.51
3860	99.28	3860	97.14	3860	100.52	3860	100.5	3860	97.51
3859	99.24	3859	97.15	3859	100.52	3859	100.5	3859	97.47
3858	99.16	3858	97.15	3858	100.53	3858	100.51	3858	97.39
3857	99.06	3857	97.15	3857	100.54	3857	100.53	3857	97.3
3856	99	3856	97.15	3856	100.57	3856	100.57	3856	97.24
3855	99.02	3855	97.14	3855	100.6	3855	100.6	3855	97.25
3854	99.09	3854	97.14	3854	100.6	3854	100.59	3854	97.31
3853	99.18	3853	97.14	3853	100.58	3853	100.56	3853	97.4
3852	99.23	3852	97.13	3852	100.58	3852	100.54	3852	97.45
3851	99.23	3851	97.13	3851	100.59	3851	100.55	3851	97.44
3850	99.23	3850	97.12	3850	100.58	3850	100.56	3850	97.45
3849	99.24	3849	97.12	3849	100.55	3849	100.53	3849	97.46
3848	99.25	3848	97.13	3848	100.52	3848	100.5	3848	97.48
3847	99.23	3847	97.14	3847	100.5	3847	100.49	3847	97.47
3846	99.2	3846	97.15	3846	100.5	3846	100.5	3846	97.45
3845	99.16	3845	97.15	3845	100.51	3845	100.51	3845	97.42
3844	99.12	3844	97.16	3844	100.52	3844	100.52	3844	97.38
3843	99.11	3843	97.16	3843	100.52	3843	100.52	3843	97.37
3842	99.12	3842	97.16	3842	100.53	3842	100.53	3842	97.38
3841	99.15	3841	97.15	3841	100.54	3841	100.54	3841	97.41
3840	99.19	3840	97.15	3840	100.55	3840	100.55	3840	97.43
3839	99.21	3839	97.16	3839	100.55	3839	100.55	3839	97.45
3838	99.23	3838	97.16	3838	100.55	3838	100.55	3838	97.47
3837	99.25	3837	97.16	3837	100.55	3837	100.55	3837	97.49
3836	99.26	3836	97.16	3836	100.56	3836	100.56	3836	97.51
3835	99.26	3835	97.16	3835	100.57	3835	100.57	3835	97.52
3834	99.26	3834	97.15	3834	100.56	3834	100.56	3834	97.53
3833	99.26	3833	97.14	3833	100.55	3833	100.55	3833	97.53
3832	99.26	3832	97.14	3832	100.53	3832	100.53	3832	97.52
3831	99.24	3831	97.15	3831	100.53	3831	100.51	3831	97.49
3830	99.22	3830	97.16	3830	100.53	3830	100.5	3830	97.47
3829	99.19	3829	97.16	3829	100.53	3829	100.5	3829	97.44
3828	99.16	3828	97.16	3828	100.52	3828	100.5	3828	97.41
3827	99.13	3827	97.16	3827	100.51	3827	100.49	3827	97.39
3826	99.11	3826	97.16	3826	100.5	3826	100.49	3826	97.37
3825	99.12	3825	97.16	3825	100.51	3825	100.51	3825	97.39
3824	99.2	3824	97.16	3824	100.52	3824	100.53	3824	97.47
3823	99.3	3823	97.15	3823	100.53	3823	100.55	3823	97.56
3822	99.35	3822	97.14	3822	100.54	3822	100.55	3822	97.61
3821	99.33	3821	97.14	3821	100.55	3821	100.53	3821	97.59
3820	99.28	3820	97.16	3820	100.57	3820	100.53	3820	97.55
3819	99.26	3819	97.16	3819	100.59	3819	100.55	3819	97.52
3818	99.27	3818	97.16	3818	100.59	3818	100.57	3818	97.52
3817	99.28	3817	97.15	3817	100.57	3817	100.56	3817	97.51
3816	99.23	3816	97.16	3816	100.54	3816	100.54	3816	97.47
3815	99.16	3815	97.17	3815	100.53	3815	100.52	3815	97.4
3814	99.1	3814	97.18	3814	100.54	3814	100.52	3814	97.35
3813	99.09	3813	97.18	3813	100.55	3813	100.52	3813	97.34
3812	99.1	3812	97.18	3812	100.54	3812	100.52	3812	97.35
3811	99.09	3811	97.18	3811	100.54	3811	100.51	3811	97.35
3810	99.08	3810	97.18	3810	100.54	3810	100.52	3810	97.34
3809	99.07	3809	97.18	3809	100.54	3809	100.53	3809	97.35
3808	99.09	3808	97.18	3808	100.54	3808	100.54	3808	97.38
3807	99.12	3807	97.18	3807	100.54	3807	100.54	3807	97.4
3806	99.15	3806	97.19	3806	100.55	3806	100.54	3806	97.42
3805	99.17	3805	97.18	3805	100.57	3805	100.56	3805	97.44
3804	99.2	3804	97.17	3804	100.58	3804	100.57	3804	97.47
3803	99.24	3803	97.15	3803	100.57	3803	100.57	3803	97.48
3802	99.23	3802	97.15	3802	100.54	3802	100.54	3802	97.44
3801	99.18	3801	97.17	3801	100.53	3801	100.52	3801	97.37
3800	99.14	3800	97.19	3800	100.53	3800	100.52	3800	97.34
3799	99.17	3799	97.19	3799	100.55	3799	100.55	3799	97.38
3798	99.22	3798	97.19	3798	100.54	3798	100.56	3798	97.45
3797	99.24	3797	97.19	3797	100.53	3797	100.55	3797	97.48
3796	99.21	3796	97.19	3796	100.51	3796	100.53	3796	97.47
3795	99.16	3795	97.2	3795	100.51	3795	100.51	3795	97.43
3794	99.1	3794	97.2	3794	100.52	3794	100.51	3794	97.38
3793	99.06	3793	97.2	3793	100.51	3793	100.51	3793	97.33
3792	99.01	3792	97.2	3792	100.5	3792	100.5	3792	97.28
3791	98.97	3791	97.21	3791	100.5	3791	100.5	3791	97.24
3790	98.93	3790	97.22	3790	100.5	3790	100.51	3790	97.21
3789	98.92	3789	97.23	3789	100.51	3789	100.51	3789	97.19
3788	98.92	3788	97.23	3788	100.51	3788	100.51	3788	97.2
3787	98.92	3787	97.23	3787	100.52	3787	100.52	3787	97.21
3786	98.91	3786	97.22	3786	100.52	3786	100.52	3786	97.22
3785	98.91	3785	97.22	3785	100.52	3785	100.52	3785	97.22
3784	98.91	3784	97.22	3784	100.53	3784	100.52	3784	97.23
3783	98.93	3783	97.22	3783	100.53	3783	100.53	3783	97.24
3782	98.96	3782	97.22	3782	100.54	3782	100.55	3782	97.26
3781	98.98	3781	97.22	3781	100.53	3781	100.55	3781	97.27
3780	98.98	3780	97.22	3780	100.52	3780	100.54	3780	97.27
3779	98.97	3779	97.23	3779	100.52	3779	100.53	3779	97.26
3778	98.96	3778	97.23	3778	100.51	3778	100.52	3778	97.27
3777	98.97	3777	97.23	3777	100.51	3777	100.52	3777	97.28
3776	98.99	3776	97.23	3776	100.51	3776	100.52	3776	97.3
3775	99	3775	97.22	3775	100.5	3775	100.52	3775	97.3
3774	99.01	3774	97.23	3774	100.51	3774	100.51	3774	97.3
3773	99.01	3773	97.23	3773	100.52	3773	100.52	3773	97.3
3772	99.04	3772	97.23	3772	100.53	3772	100.52	3772	97.32
3771	99.08	3771	97.23	3771	100.53	3771	100.53	3771	97.36
3770	99.11	3770	97.23	3770	100.54	3770	100.53	3770	97.39
3769	99.14	3769	97.23	3769	100.54	3769	100.53	3769	97.42
3768	99.16	3768	97.22	3768	100.55	3768	100.53	3768	97.45
3767	99.19	3767	97.21	3767	100.54	3767	100.54	3767	97.47
3766	99.21	3766	97.21	3766	100.53	3766	100.53	3766	97.48
3765	99.19	3765	97.21	3765	100.51	3765	100.52	3765	97.47
3764	99.17	3764	97.22	3764	100.51	3764	100.51	3764	97.45
3763	99.16	3763	97.22	3763	100.52	3763	100.51	3763	97.45
3762	99.17	3762	97.22	3762	100.53	3762	100.52	3762	97.46
3761	99.18	3761	97.21	3761	100.53	3761	100.52	3761	97.47
3760	99.16	3760	97.22	3760	100.54	3760	100.52	3760	97.45
3759	99.15	3759	97.22	3759	100.55	3759	100.52	3759	97.44
3758	99.17	3758	97.23	3758	100.55	3758	100.53	3758	97.46
3757	99.22	3757	97.23	3757	100.56	3757	100.54	3757	97.5
3756	99.27	3756	97.23	3756	100.57	3756	100.56	3756	97.54
3755	99.32	3755	97.23	3755	100.57	3755	100.58	3755	97.57
3754	99.37	3754	97.24	3754	100.58	3754	100.61	3754	97.61
3753	99.44	3753	97.24	3753	100.59	3753	100.63	3753	97.68
3752	99.54	3752	97.25	3752	100.6	3752	100.64	3752	97.78
3751	99.68	3751	97.24	3751	100.6	3751	100.63	3751	97.94
3750	99.83	3750	97.23	3750	100.59	3750	100.61	3750	98.09
3749	99.91	3749	97.21	3749	100.6	3749	100.6	3749	98.16
3748	99.89	3748	97.2	3748	100.61	3748	100.62	3748	98.13
3747	99.83	3747	97.19	3747	100.62	3747	100.64	3747	98.06
3746	99.77	3746	97.18	3746	100.6	3746	100.66	3746	97.99
3745	99.72	3745	97.19	3745	100.57	3745	100.66	3745	97.92
3744	99.65	3744	97.21	3744	100.55	3744	100.64	3744	97.83
3743	99.57	3743	97.23	3743	100.56	3743	100.63	3743	97.75
3742	99.54	3742	97.24	3742	100.59	3742	100.65	3742	97.73
3741	99.58	3741	97.23	3741	100.6	3741	100.65	3741	97.78
3740	99.65	3740	97.23	3740	100.58	3740	100.63	3740	97.87
3739	99.72	3739	97.23	3739	100.57	3739	100.61	3739	97.95
3738	99.78	3738	97.24	3738	100.58	3738	100.6	3738	98.01
3737	99.81	3737	97.25	3737	100.6	3737	100.61	3737	98.04
3736	99.78	3736	97.25	3736	100.6	3736	100.6	3736	98.02
3735	99.73	3735	97.24	3735	100.59	3735	100.59	3735	97.97
3734	99.71	3734	97.22	3734	100.57	3734	100.59	3734	97.94
3733	99.73	3733	97.2	3733	100.55	3733	100.6	3733	97.96
3732	99.74	3732	97.2	3732	100.55	3732	100.59	3732	97.96
3731	99.68	3731	97.21	3731	100.55	3731	100.57	3731	97.91
3730	99.61	3730	97.23	3730	100.56	3730	100.56	3730	97.85
3729	99.56	3729	97.24	3729	100.56	3729	100.56	3729	97.82
3728	99.56	3728	97.25	3728	100.55	3728	100.56	3728	97.81
3727	99.55	3727	97.26	3727	100.54	3727	100.55	3727	97.8
3726	99.51	3726	97.26	3726	100.54	3726	100.54	3726	97.77
3725	99.46	3725	97.26	3725	100.55	3725	100.54	3725	97.73
3724	99.41	3724	97.26	3724	100.55	3724	100.54	3724	97.71
3723	99.39	3723	97.25	3723	100.54	3723	100.54	3723	97.69
3722	99.36	3722	97.25	3722	100.52	3722	100.54	3722	97.66
3721	99.32	3721	97.26	3721	100.5	3721	100.54	3721	97.63
3720	99.3	3720	97.26	3720	100.5	3720	100.54	3720	97.6
3719	99.27	3719	97.27	3719	100.5	3719	100.55	3719	97.57
3718	99.25	3718	97.28	3718	100.51	3718	100.55	3718	97.55
3717	99.24	3717	97.29	3717	100.52	3717	100.55	3717	97.53
3716	99.24	3716	97.3	3716	100.53	3716	100.56	3716	97.53
3715	99.26	3715	97.3	3715	100.54	3715	100.56	3715	97.55
3714	99.31	3714	97.3	3714	100.55	3714	100.57	3714	97.59
3713	99.35	3713	97.3	3713	100.56	3713	100.57	3713	97.63
3712	99.37	3712	97.3	3712	100.56	3712	100.57	3712	97.66
3711	99.38	3711	97.28	3711	100.56	3711	100.57	3711	97.68
3710	99.39	3710	97.27	3710	100.56	3710	100.57	3710	97.7
3709	99.4	3709	97.26	3709	100.55	3709	100.57	3709	97.71
3708	99.39	3708	97.27	3708	100.55	3708	100.57	3708	97.7
3707	99.36	3707	97.28	3707	100.54	3707	100.55	3707	97.67
3706	99.31	3706	97.3	3706	100.53	3706	100.54	3706	97.62
3705	99.26	3705	97.31	3705	100.53	3705	100.54	3705	97.57
3704	99.22	3704	97.32	3704	100.52	3704	100.54	3704	97.52
3703	99.17	3703	97.33	3703	100.51	3703	100.55	3703	97.47
3702	99.13	3702	97.33	3702	100.51	3702	100.55	3702	97.42
3701	99.11	3701	97.33	3701	100.51	3701	100.55	3701	97.39
3700	99.11	3700	97.33	3700	100.51	3700	100.56	3700	97.4
3699	99.14	3699	97.32	3699	100.52	3699	100.56	3699	97.43
3698	99.17	3698	97.33	3698	100.52	3698	100.57	3698	97.46
3697	99.19	3697	97.33	3697	100.52	3697	100.56	3697	97.48
3696	99.19	3696	97.33	3696	100.52	3696	100.56	3696	97.49
3695	99.18	3695	97.33	3695	100.52	3695	100.57	3695	97.49
3694	99.19	3694	97.33	3694	100.54	3694	100.58	3694	97.5
3693	99.2	3693	97.33	3693	100.55	3693	100.59	3693	97.5
3692	99.19	3692	97.33	3692	100.57	3692	100.6	3692	97.48
3691	99.18	3691	97.32	3691	100.58	3691	100.61	3691	97.45
3690	99.2	3690	97.32	3690	100.58	3690	100.61	3690	97.46
3689	99.28	3689	97.32	3689	100.57	3689	100.61	3689	97.53
3688	99.37	3688	97.32	3688	100.56	3688	100.61	3688	97.61
3687	99.4	3687	97.32	3687	100.56	3687	100.62	3687	97.64
3686	99.38	3686	97.32	3686	100.56	3686	100.62	3686	97.64
3685	99.37	3685	97.32	3685	100.56	3685	100.61	3685	97.62
3684	99.36	3684	97.32	3684	100.55	3684	100.59	3684	97.62
3683	99.35	3683	97.33	3683	100.53	3683	100.58	3683	97.61
3682	99.34	3682	97.33	3682	100.52	3682	100.59	3682	97.61
3681	99.33	3681	97.33	3681	100.52	3681	100.59	3681	97.59
3680	99.31	3680	97.33	3680	100.52	3680	100.6	3680	97.58
3679	99.31	3679	97.33	3679	100.53	3679	100.6	3679	97.58
3678	99.35	3678	97.32	3678	100.54	3678	100.62	3678	97.62
3677	99.43	3677	97.31	3677	100.55	3677	100.62	3677	97.7
3676	99.5	3676	97.31	3676	100.54	3676	100.61	3676	97.76
3675	99.52	3675	97.32	3675	100.53	3675	100.59	3675	97.77
3674	99.53	3674	97.32	3674	100.55	3674	100.6	3674	97.76
3673	99.56	3673	97.31	3673	100.58	3673	100.63	3673	97.79
3672	99.63	3672	97.3	3672	100.58	3672	100.64	3672	97.86
3671	99.68	3671	97.28	3671	100.57	3671	100.63	3671	97.92
3670	99.65	3670	97.28	3670	100.55	3670	100.61	3670	97.9
3669	99.57	3669	97.28	3669	100.54	3669	100.59	3669	97.82
3668	99.5	3668	97.29	3668	100.54	3668	100.59	3668	97.75
3667	99.46	3667	97.29	3667	100.53	3667	100.6	3667	97.7
3666	99.43	3666	97.3	3666	100.51	3666	100.59	3666	97.65
3665	99.39	3665	97.31	3665	100.5	3665	100.57	3665	97.61
3664	99.34	3664	97.32	3664	100.49	3664	100.56	3664	97.57
3663	99.3	3663	97.33	3663	100.48	3663	100.56	3663	97.54
3662	99.27	3662	97.34	3662	100.48	3662	100.56	3662	97.51
3661	99.27	3661	97.34	3661	100.49	3661	100.56	3661	97.5
3660	99.29	3660	97.33	3660	100.49	3660	100.56	3660	97.52
3659	99.33	3659	97.33	3659	100.49	3659	100.57	3659	97.56
3658	99.39	3658	97.31	3658	100.49	3658	100.57	3658	97.62
3657	99.46	3657	97.31	3657	100.49	3657	100.56	3657	97.67
3656	99.5	3656	97.3	3656	100.5	3656	100.56	3656	97.7
3655	99.51	3655	97.3	3655	100.51	3655	100.56	3655	97.7
3654	99.52	3654	97.29	3654	100.53	3654	100.59	3654	97.71
3653	99.56	3653	97.28	3653	100.54	3653	100.62	3653	97.75
3652	99.62	3652	97.26	3652	100.55	3652	100.64	3652	97.81
3651	99.67	3651	97.26	3651	100.56	3651	100.65	3651	97.86
3650	99.73	3650	97.26	3650	100.57	3650	100.64	3650	97.92
3649	99.79	3649	97.26	3649	100.55	3649	100.61	3649	98
3648	99.81	3648	97.26	3648	100.53	3648	100.6	3648	98.03
3647	99.76	3647	97.25	3647	100.51	3647	100.61	3647	97.97
3646	99.68	3646	97.26	3646	100.5	3646	100.62	3646	97.88
3645	99.62	3645	97.26	3645	100.5	3645	100.61	3645	97.82
3644	99.59	3644	97.26	3644	100.48	3644	100.59	3644	97.79
3643	99.55	3643	97.26	3643	100.47	3643	100.58	3643	97.76
3642	99.5	3642	97.27	3642	100.47	3642	100.57	3642	97.72
3641	99.44	3641	97.28	3641	100.47	3641	100.57	3641	97.66
3640	99.4	3640	97.28	3640	100.47	3640	100.57	3640	97.63
3639	99.38	3639	97.28	3639	100.47	3639	100.58	3639	97.61
3638	99.38	3638	97.28	3638	100.46	3638	100.58	3638	97.6
3637	99.39	3637	97.27	3637	100.46	3637	100.58	3637	97.6
3636	99.42	3636	97.27	3636	100.47	3636	100.58	3636	97.62
3635	99.46	3635	97.28	3635	100.48	3635	100.57	3635	97.64
3634	99.5	3634	97.28	3634	100.49	3634	100.56	3634	97.68
3633	99.54	3633	97.27	3633	100.51	3633	100.56	3633	97.73
3632	99.63	3632	97.26	3632	100.52	3632	100.59	3632	97.81
3631	99.76	3631	97.25	3631	100.53	3631	100.61	3631	97.94
3630	99.91	3630	97.24	3630	100.52	3630	100.62	3630	98.07
3629	99.98	3629	97.23	3629	100.51	3629	100.6	3629	98.13
3628	99.98	3628	97.23	3628	100.5	3628	100.59	3628	98.12
3627	99.92	3627	97.23	3627	100.5	3627	100.59	3627	98.06
3626	99.87	3626	97.23	3626	100.51	3626	100.6	3626	98
3625	99.82	3625	97.23	3625	100.49	3625	100.6	3625	97.96
3624	99.79	3624	97.23	3624	100.48	3624	100.59	3624	97.93
3623	99.76	3623	97.23	3623	100.48	3623	100.58	3623	97.9
3622	99.74	3622	97.22	3622	100.49	3622	100.59	3622	97.88
3621	99.72	3621	97.22	3621	100.51	3621	100.61	3621	97.86
3620	99.69	3620	97.21	3620	100.52	3620	100.61	3620	97.82
3619	99.67	3619	97.2	3619	100.52	3619	100.6	3619	97.8
3618	99.67	3618	97.2	3618	100.52	3618	100.59	3618	97.81
3617	99.7	3617	97.19	3617	100.53	3617	100.6	3617	97.86
3616	99.76	3616	97.18	3616	100.53	3616	100.6	3616	97.91
3615	99.81	3615	97.17	3615	100.53	3615	100.6	3615	97.96
3614	99.86	3614	97.17	3614	100.53	3614	100.59	3614	97.99
3613	99.89	3613	97.17	3613	100.52	3613	100.58	3613	98.02
3612	99.94	3612	97.17	3612	100.52	3612	100.58	3612	98.06
3611	100.01	3611	97.17	3611	100.52	3611	100.59	3611	98.13
3610	100.06	3610	97.17	3610	100.52	3610	100.59	3610	98.18
3609	100.04	3609	97.16	3609	100.52	3609	100.59	3609	98.17
3608	99.94	3608	97.16	3608	100.52	3608	100.59	3608	98.07
3607	99.79	3607	97.16	3607	100.51	3607	100.59	3607	97.94
3606	99.69	3606	97.16	3606	100.5	3606	100.59	3606	97.83
3605	99.65	3605	97.17	3605	100.48	3605	100.59	3605	97.79
3604	99.63	3604	97.17	3604	100.48	3604	100.59	3604	97.78
3603	99.62	3603	97.18	3603	100.48	3603	100.58	3603	97.77
3602	99.6	3602	97.18	3602	100.48	3602	100.59	3602	97.75
3601	99.58	3601	97.17	3601	100.49	3601	100.59	3601	97.73
3600	99.57	3600	97.17	3600	100.49	3600	100.59	3600	97.72
3599	99.58	3599	97.17	3599	100.49	3599	100.59	3599	97.73
3598	99.59	3598	97.17	3598	100.49	3598	100.59	3598	97.74
3597	99.61	3597	97.17	3597	100.5	3597	100.59	3597	97.76
3596	99.61	3596	97.17	3596	100.5	3596	100.6	3596	97.77
3595	99.59	3595	97.18	3595	100.49	3595	100.6	3595	97.77
3594	99.59	3594	97.18	3594	100.49	3594	100.61	3594	97.77
3593	99.61	3593	97.18	3593	100.49	3593	100.62	3593	97.79
3592	99.65	3592	97.18	3592	100.49	3592	100.63	3592	97.82
3591	99.72	3591	97.17	3591	100.49	3591	100.64	3591	97.87
3590	99.78	3590	97.17	3590	100.5	3590	100.64	3590	97.92
3589	99.8	3589	97.17	3589	100.5	3589	100.64	3589	97.94
3588	99.77	3588	97.17	3588	100.5	3588	100.64	3588	97.9
3587	99.72	3587	97.16	3587	100.5	3587	100.64	3587	97.85
3586	99.68	3586	97.16	3586	100.5	3586	100.64	3586	97.82
3585	99.68	3585	97.15	3585	100.5	3585	100.65	3585	97.81
3584	99.68	3584	97.15	3584	100.5	3584	100.65	3584	97.79
3583	99.65	3583	97.15	3583	100.49	3583	100.65	3583	97.77
3582	99.61	3582	97.16	3582	100.49	3582	100.64	3582	97.73
3581	99.57	3581	97.16	3581	100.48	3581	100.64	3581	97.69
3580	99.52	3580	97.17	3580	100.48	3580	100.64	3580	97.66
3579	99.49	3579	97.17	3579	100.48	3579	100.65	3579	97.64
3578	99.47	3578	97.16	3578	100.47	3578	100.65	3578	97.63
3577	99.46	3577	97.17	3577	100.47	3577	100.65	3577	97.63
3576	99.45	3576	97.17	3576	100.47	3576	100.65	3576	97.63
3575	99.45	3575	97.17	3575	100.47	3575	100.64	3575	97.63
3574	99.46	3574	97.17	3574	100.47	3574	100.64	3574	97.63
3573	99.47	3573	97.17	3573	100.47	3573	100.63	3573	97.65
3572	99.49	3572	97.17	3572	100.47	3572	100.64	3572	97.67
3571	99.52	3571	97.17	3571	100.48	3571	100.65	3571	97.7
3570	99.56	3570	97.16	3570	100.49	3570	100.66	3570	97.74
3569	99.62	3569	97.15	3569	100.51	3569	100.66	3569	97.78
3568	99.66	3568	97.14	3568	100.51	3568	100.65	3568	97.81
3567	99.67	3567	97.12	3567	100.5	3567	100.63	3567	97.81
3566	99.65	3566	97.11	3566	100.48	3566	100.62	3566	97.79
3565	99.63	3565	97.1	3565	100.46	3565	100.62	3565	97.77
3564	99.63	3564	97.11	3564	100.46	3564	100.63	3564	97.77
3563	99.63	3563	97.11	3563	100.46	3563	100.64	3563	97.77
3562	99.61	3562	97.12	3562	100.46	3562	100.64	3562	97.76
3561	99.57	3561	97.13	3561	100.47	3561	100.63	3561	97.74
3560	99.53	3560	97.13	3560	100.46	3560	100.63	3560	97.7
3559	99.49	3559	97.14	3559	100.46	3559	100.63	3559	97.66
3558	99.47	3558	97.13	3558	100.46	3558	100.63	3558	97.64
3557	99.45	3557	97.13	3557	100.46	3557	100.63	3557	97.63
3556	99.45	3556	97.12	3556	100.46	3556	100.63	3556	97.63
3555	99.44	3555	97.11	3555	100.46	3555	100.63	3555	97.63
3554	99.44	3554	97.11	3554	100.47	3554	100.63	3554	97.63
3553	99.44	3553	97.11	3553	100.48	3553	100.64	3553	97.63
3552	99.44	3552	97.12	3552	100.48	3552	100.64	3552	97.63
3551	99.47	3551	97.12	3551	100.49	3551	100.65	3551	97.65
3550	99.52	3550	97.12	3550	100.49	3550	100.66	3550	97.69
3549	99.58	3549	97.12	3549	100.49	3549	100.67	3549	97.73
3548	99.63	3548	97.11	3548	100.48	3548	100.67	3548	97.77
3547	99.66	3547	97.11	3547	100.47	3547	100.67	3547	97.8
3546	99.65	3546	97.1	3546	100.47	3546	100.66	3546	97.79
3545	99.62	3545	97.1	3545	100.47	3545	100.66	3545	97.77
3544	99.58	3544	97.09	3544	100.46	3544	100.66	3544	97.74
3543	99.54	3543	97.09	3543	100.46	3543	100.66	3543	97.71
3542	99.5	3542	97.09	3542	100.46	3542	100.66	3542	97.69
3541	99.46	3541	97.09	3541	100.45	3541	100.66	3541	97.66
3540	99.43	3540	97.1	3540	100.45	3540	100.66	3540	97.64
3539	99.4	3539	97.1	3539	100.45	3539	100.67	3539	97.61
3538	99.38	3538	97.1	3538	100.46	3538	100.67	3538	97.59
3537	99.38	3537	97.1	3537	100.46	3537	100.67	3537	97.58
3536	99.39	3536	97.09	3536	100.47	3536	100.67	3536	97.57
3535	99.41	3535	97.08	3535	100.47	3535	100.66	3535	97.58
3534	99.43	3534	97.07	3534	100.46	3534	100.65	3534	97.59
3533	99.44	3533	97.06	3533	100.46	3533	100.65	3533	97.59
3532	99.44	3532	97.06	3532	100.46	3532	100.65	3532	97.6
3531	99.44	3531	97.06	3531	100.46	3531	100.66	3531	97.61
3530	99.43	3530	97.05	3530	100.46	3530	100.66	3530	97.62
3529	99.45	3529	97.05	3529	100.47	3529	100.66	3529	97.64
3528	99.48	3528	97.05	3528	100.47	3528	100.67	3528	97.68
3527	99.52	3527	97.04	3527	100.47	3527	100.67	3527	97.72
3526	99.56	3526	97.04	3526	100.47	3526	100.67	3526	97.76
3525	99.59	3525	97.04	3525	100.48	3525	100.67	3525	97.79
3524	99.58	3524	97.04	3524	100.48	3524	100.68	3524	97.78
3523	99.56	3523	97.04	3523	100.48	3523	100.67	3523	97.74
3522	99.51	3522	97.04	3522	100.48	3522	100.67	3522	97.7
3521	99.48	3521	97.05	3521	100.48	3521	100.67	3521	97.67
3520	99.45	3520	97.05	3520	100.47	3520	100.67	3520	97.65
3519	99.42	3519	97.05	3519	100.47	3519	100.67	3519	97.63
3518	99.4	3518	97.05	3518	100.46	3518	100.67	3518	97.61
3517	99.38	3517	97.05	3517	100.46	3517	100.66	3517	97.6
3516	99.37	3516	97.05	3516	100.45	3516	100.66	3516	97.59
3515	99.36	3515	97.04	3515	100.45	3515	100.66	3515	97.59
3514	99.36	3514	97.04	3514	100.45	3514	100.67	3514	97.58
3513	99.36	3513	97.03	3513	100.46	3513	100.67	3513	97.57
3512	99.37	3512	97.02	3512	100.46	3512	100.67	3512	97.56
3511	99.39	3511	97.01	3511	100.47	3511	100.67	3511	97.57
3510	99.41	3510	97	3510	100.46	3510	100.67	3510	97.57
3509	99.42	3509	97	3509	100.46	3509	100.67	3509	97.58
3508	99.42	3508	97	3508	100.46	3508	100.67	3508	97.6
3507	99.43	3507	97	3507	100.46	3507	100.67	3507	97.61
3506	99.43	3506	97.01	3506	100.46	3506	100.69	3506	97.63
3505	99.44	3505	97	3505	100.46	3505	100.69	3505	97.63
3504	99.44	3504	96.99	3504	100.47	3504	100.69	3504	97.63
3503	99.45	3503	96.98	3503	100.47	3503	100.69	3503	97.62
3502	99.45	3502	96.97	3502	100.46	3502	100.68	3502	97.61
3501	99.44	3501	96.95	3501	100.46	3501	100.68	3501	97.6
3500	99.43	3500	96.95	3500	100.46	3500	100.68	3500	97.59
3499	99.42	3499	96.94	3499	100.46	3499	100.68	3499	97.56
3498	99.4	3498	96.94	3498	100.46	3498	100.69	3498	97.54
3497	99.39	3497	96.94	3497	100.46	3497	100.69	3497	97.52
3496	99.39	3496	96.94	3496	100.46	3496	100.69	3496	97.49
3495	99.39	3495	96.94	3495	100.46	3495	100.69	3495	97.48
3494	99.39	3494	96.93	3494	100.46	3494	100.69	3494	97.47
3493	99.39	3493	96.93	3493	100.46	3493	100.69	3493	97.46
3492	99.38	3492	96.92	3492	100.46	3492	100.68	3492	97.45
3491	99.37	3491	96.91	3491	100.45	3491	100.68	3491	97.44
3490	99.36	3490	96.9	3490	100.45	3490	100.68	3490	97.42
3489	99.36	3489	96.89	3489	100.45	3489	100.67	3489	97.41
3488	99.36	3488	96.88	3488	100.45	3488	100.67	3488	97.39
3487	99.37	3487	96.87	3487	100.44	3487	100.67	3487	97.37
3486	99.38	3486	96.86	3486	100.44	3486	100.68	3486	97.35
3485	99.39	3485	96.85	3485	100.44	3485	100.68	3485	97.33
3484	99.41	3484	96.84	3484	100.44	3484	100.69	3484	97.31
3483	99.42	3483	96.84	3483	100.44	3483	100.69	3483	97.28
3482	99.42	3482	96.83	3482	100.45	3482	100.69	3482	97.25
3481	99.42	3481	96.83	3481	100.45	3481	100.69	3481	97.22
3480	99.42	3480	96.82	3480	100.46	3480	100.69	3480	97.2
3479	99.41	3479	96.81	3479	100.46	3479	100.69	3479	97.17
3478	99.4	3478	96.79	3478	100.47	3478	100.69	3478	97.14
3477	99.39	3477	96.76	3477	100.47	3477	100.69	3477	97.11
3476	99.37	3476	96.74	3476	100.47	3476	100.7	3476	97.07
3475	99.35	3475	96.73	3475	100.47	3475	100.7	3475	97.04
3474	99.34	3474	96.72	3474	100.47	3474	100.7	3474	97.02
3473	99.34	3473	96.72	3473	100.47	3473	100.7	3473	97
3472	99.35	3472	96.71	3472	100.47	3472	100.7	3472	96.99
3471	99.36	3471	96.7	3471	100.46	3471	100.7	3471	96.98
3470	99.37	3470	96.69	3470	100.46	3470	100.7	3470	96.97
3469	99.38	3469	96.69	3469	100.45	3469	100.7	3469	96.98
3468	99.38	3468	96.68	3468	100.45	3468	100.69	3468	96.97
3467	99.38	3467	96.67	3467	100.45	3467	100.69	3467	96.96
3466	99.38	3466	96.66	3466	100.45	3466	100.69	3466	96.94
3465	99.38	3465	96.65	3465	100.45	3465	100.69	3465	96.92
3464	99.38	3464	96.64	3464	100.45	3464	100.69	3464	96.9
3463	99.37	3463	96.63	3463	100.46	3463	100.69	3463	96.88
3462	99.37	3462	96.63	3462	100.46	3462	100.68	3462	96.86
3461	99.36	3461	96.62	3461	100.46	3461	100.68	3461	96.84
3460	99.36	3460	96.61	3460	100.46	3460	100.68	3460	96.83
3459	99.35	3459	96.6	3459	100.46	3459	100.69	3459	96.81
3458	99.35	3458	96.59	3458	100.46	3458	100.69	3458	96.8
3457	99.35	3457	96.57	3457	100.46	3457	100.69	3457	96.79
3456	99.34	3456	96.55	3456	100.46	3456	100.7	3456	96.79
3455	99.34	3455	96.53	3455	100.45	3455	100.7	3455	96.8
3454	99.33	3454	96.52	3454	100.44	3454	100.7	3454	96.81
3453	99.32	3453	96.49	3453	100.43	3453	100.7	3453	96.83
3452	99.32	3452	96.47	3452	100.42	3452	100.69	3452	96.85
3451	99.32	3451	96.44	3451	100.43	3451	100.69	3451	96.88
3450	99.33	3450	96.41	3450	100.44	3450	100.69	3450	96.92
3449	99.34	3449	96.37	3449	100.44	3449	100.69	3449	96.96
3448	99.35	3448	96.33	3448	100.45	3448	100.69	3448	96.99
3447	99.35	3447	96.29	3447	100.45	3447	100.68	3447	97.03
3446	99.36	3446	96.27	3446	100.45	3446	100.68	3446	97.06
3445	99.37	3445	96.25	3445	100.44	3445	100.68	3445	97.09
3444	99.37	3444	96.25	3444	100.44	3444	100.68	3444	97.11
3443	99.37	3443	96.25	3443	100.44	3443	100.69	3443	97.11
3442	99.35	3442	96.26	3442	100.43	3442	100.69	3442	97.11
3441	99.34	3441	96.28	3441	100.42	3441	100.69	3441	97.12
3440	99.34	3440	96.3	3440	100.42	3440	100.69	3440	97.12
3439	99.34	3439	96.32	3439	100.43	3439	100.7	3439	97.14
3438	99.34	3438	96.34	3438	100.43	3438	100.7	3438	97.15
3437	99.34	3437	96.35	3437	100.44	3437	100.71	3437	97.15
3436	99.34	3436	96.35	3436	100.44	3436	100.71	3436	97.16
3435	99.33	3435	96.35	3435	100.43	3435	100.7	3435	97.17
3434	99.33	3434	96.35	3434	100.43	3434	100.7	3434	97.18
3433	99.33	3433	96.35	3433	100.43	3433	100.69	3433	97.18
3432	99.33	3432	96.35	3432	100.43	3432	100.68	3432	97.18
3431	99.34	3431	96.35	3431	100.43	3431	100.68	3431	97.19
3430	99.34	3430	96.35	3430	100.43	3430	100.68	3430	97.2
3429	99.35	3429	96.35	3429	100.43	3429	100.68	3429	97.21
3428	99.35	3428	96.36	3428	100.42	3428	100.69	3428	97.21
3427	99.34	3427	96.36	3427	100.42	3427	100.69	3427	97.21
3426	99.34	3426	96.36	3426	100.42	3426	100.69	3426	97.21
3425	99.34	3425	96.36	3425	100.41	3425	100.69	3425	97.22
3424	99.34	3424	96.35	3424	100.41	3424	100.7	3424	97.23
3423	99.34	3423	96.35	3423	100.4	3423	100.7	3423	97.23
3422	99.34	3422	96.34	3422	100.4	3422	100.7	3422	97.23
3421	99.34	3421	96.33	3421	100.39	3421	100.69	3421	97.23
3420	99.34	3420	96.32	3420	100.39	3420	100.69	3420	97.23
3419	99.34	3419	96.33	3419	100.39	3419	100.68	3419	97.24
3418	99.33	3418	96.34	3418	100.4	3418	100.67	3418	97.24
3417	99.33	3417	96.34	3417	100.4	3417	100.67	3417	97.23
3416	99.31	3416	96.35	3416	100.4	3416	100.67	3416	97.23
3415	99.3	3415	96.34	3415	100.4	3415	100.68	3415	97.22
3414	99.3	3414	96.34	3414	100.39	3414	100.69	3414	97.22
3413	99.3	3413	96.33	3413	100.39	3413	100.69	3413	97.22
3412	99.3	3412	96.33	3412	100.39	3412	100.69	3412	97.22
3411	99.31	3411	96.33	3411	100.39	3411	100.69	3411	97.22
3410	99.31	3410	96.33	3410	100.4	3410	100.69	3410	97.22
3409	99.31	3409	96.33	3409	100.4	3409	100.68	3409	97.21
3408	99.31	3408	96.33	3408	100.4	3408	100.68	3408	97.21
3407	99.32	3407	96.32	3407	100.4	3407	100.68	3407	97.21
3406	99.32	3406	96.3	3406	100.39	3406	100.68	3406	97.22
3405	99.32	3405	96.28	3405	100.38	3405	100.69	3405	97.22
3404	99.31	3404	96.27	3404	100.38	3404	100.69	3404	97.23
3403	99.31	3403	96.26	3403	100.38	3403	100.69	3403	97.23
3402	99.31	3402	96.25	3402	100.38	3402	100.69	3402	97.22
3401	99.3	3401	96.25	3401	100.39	3401	100.68	3401	97.21
3400	99.31	3400	96.24	3400	100.4	3400	100.67	3400	97.2
3399	99.31	3399	96.24	3399	100.4	3399	100.67	3399	97.19
3398	99.32	3398	96.23	3398	100.4	3398	100.66	3398	97.18
3397	99.32	3397	96.23	3397	100.39	3397	100.66	3397	97.16
3396	99.32	3396	96.23	3396	100.39	3396	100.67	3396	97.14
3395	99.32	3395	96.22	3395	100.38	3395	100.67	3395	97.12
3394	99.32	3394	96.22	3394	100.38	3394	100.67	3394	97.1
3393	99.31	3393	96.21	3393	100.37	3393	100.67	3393	97.08
3392	99.31	3392	96.2	3392	100.37	3392	100.67	3392	97.05
3391	99.31	3391	96.19	3391	100.37	3391	100.67	3391	97.03
3390	99.32	3390	96.18	3390	100.36	3390	100.67	3390	97
3389	99.31	3389	96.18	3389	100.35	3389	100.67	3389	96.97
3388	99.3	3388	96.18	3388	100.35	3388	100.68	3388	96.93
3387	99.29	3387	96.17	3387	100.35	3387	100.68	3387	96.89
3386	99.27	3386	96.17	3386	100.34	3386	100.68	3386	96.86
3385	99.25	3385	96.16	3385	100.34	3385	100.68	3385	96.84
3384	99.25	3384	96.15	3384	100.34	3384	100.67	3384	96.82
3383	99.25	3383	96.14	3383	100.35	3383	100.67	3383	96.8
3382	99.26	3382	96.13	3382	100.35	3382	100.67	3382	96.78
3381	99.27	3381	96.12	3381	100.34	3381	100.68	3381	96.76
3380	99.28	3380	96.11	3380	100.34	3380	100.68	3380	96.74
3379	99.28	3379	96.1	3379	100.34	3379	100.68	3379	96.72
3378	99.28	3378	96.09	3378	100.34	3378	100.68	3378	96.71
3377	99.28	3377	96.08	3377	100.34	3377	100.68	3377	96.69
3376	99.28	3376	96.06	3376	100.34	3376	100.68	3376	96.67
3375	99.28	3375	96.05	3375	100.34	3375	100.68	3375	96.65
3374	99.27	3374	96.04	3374	100.33	3374	100.68	3374	96.64
3373	99.27	3373	96.03	3373	100.33	3373	100.68	3373	96.64
3372	99.28	3372	96.02	3372	100.33	3372	100.68	3372	96.65
3371	99.28	3371	96.01	3371	100.33	3371	100.68	3371	96.67
3370	99.29	3370	96	3370	100.33	3370	100.67	3370	96.69
3369	99.28	3369	95.98	3369	100.32	3369	100.66	3369	96.71
3368	99.27	3368	95.96	3368	100.32	3368	100.66	3368	96.72
3367	99.27	3367	95.94	3367	100.32	3367	100.66	3367	96.74
3366	99.27	3366	95.91	3366	100.33	3366	100.67	3366	96.76
3365	99.27	3365	95.88	3365	100.33	3365	100.68	3365	96.78
3364	99.27	3364	95.86	3364	100.33	3364	100.68	3364	96.79
3363	99.27	3363	95.84	3363	100.32	3363	100.69	3363	96.8
3362	99.27	3362	95.83	3362	100.32	3362	100.7	3362	96.81
3361	99.26	3361	95.82	3361	100.32	3361	100.69	3361	96.82
3360	99.26	3360	95.82	3360	100.32	3360	100.69	3360	96.83
3359	99.25	3359	95.83	3359	100.32	3359	100.68	3359	96.84
3358	99.25	3358	95.84	3358	100.33	3358	100.68	3358	96.85
3357	99.24	3357	95.85	3357	100.33	3357	100.67	3357	96.86
3356	99.24	3356	95.85	3356	100.33	3356	100.67	3356	96.86
3355	99.23	3355	95.85	3355	100.32	3355	100.67	3355	96.86
3354	99.23	3354	95.84	3354	100.32	3354	100.67	3354	96.87
3353	99.24	3353	95.84	3353	100.32	3353	100.68	3353	96.88
3352	99.24	3352	95.83	3352	100.32	3352	100.68	3352	96.89
3351	99.25	3351	95.83	3351	100.32	3351	100.68	3351	96.9
3350	99.25	3350	95.83	3350	100.32	3350	100.68	3350	96.9
3349	99.24	3349	95.82	3349	100.31	3349	100.68	3349	96.91
3348	99.24	3348	95.82	3348	100.31	3348	100.67	3348	96.91
3347	99.24	3347	95.82	3347	100.31	3347	100.67	3347	96.91
3346	99.24	3346	95.82	3346	100.3	3346	100.67	3346	96.92
3345	99.24	3345	95.82	3345	100.3	3345	100.67	3345	96.93
3344	99.25	3344	95.82	3344	100.3	3344	100.66	3344	96.94
3343	99.25	3343	95.81	3343	100.3	3343	100.66	3343	96.96
3342	99.25	3342	95.8	3342	100.3	3342	100.65	3342	96.97
3341	99.24	3341	95.79	3341	100.29	3341	100.65	3341	96.98
3340	99.24	3340	95.79	3340	100.29	3340	100.65	3340	96.98
3339	99.24	3339	95.79	3339	100.29	3339	100.65	3339	96.98
3338	99.24	3338	95.79	3338	100.28	3338	100.66	3338	96.99
3337	99.24	3337	95.78	3337	100.28	3337	100.66	3337	97
3336	99.24	3336	95.77	3336	100.27	3336	100.67	3336	97
3335	99.24	3335	95.76	3335	100.27	3335	100.66	3335	97.01
3334	99.23	3334	95.75	3334	100.27	3334	100.66	3334	97.02
3333	99.23	3333	95.74	3333	100.28	3333	100.66	3333	97.03
3332	99.23	3332	95.74	3332	100.29	3332	100.66	3332	97.03
3331	99.22	3331	95.74	3331	100.29	3331	100.66	3331	97.04
3330	99.23	3330	95.74	3330	100.29	3330	100.67	3330	97.04
3329	99.23	3329	95.74	3329	100.28	3329	100.67	3329	97.04
3328	99.24	3328	95.73	3328	100.28	3328	100.67	3328	97.03
3327	99.24	3327	95.72	3327	100.27	3327	100.67	3327	97.04
3326	99.24	3326	95.72	3326	100.27	3326	100.67	3326	97.04
3325	99.23	3325	95.71	3325	100.27	3325	100.68	3325	97.05
3324	99.22	3324	95.7	3324	100.26	3324	100.68	3324	97.06
3323	99.21	3323	95.7	3323	100.26	3323	100.68	3323	97.07
3322	99.21	3322	95.7	3322	100.25	3322	100.67	3322	97.07
3321	99.22	3321	95.7	3321	100.25	3321	100.66	3321	97.07
3320	99.23	3320	95.69	3320	100.25	3320	100.66	3320	97.06
3319	99.23	3319	95.69	3319	100.26	3319	100.66	3319	97.06
3318	99.24	3318	95.69	3318	100.26	3318	100.66	3318	97.06
3317	99.24	3317	95.69	3317	100.25	3317	100.67	3317	97.07
3316	99.24	3316	95.69	3316	100.25	3316	100.67	3316	97.08
3315	99.25	3315	95.69	3315	100.25	3315	100.67	3315	97.09
3314	99.24	3314	95.69	3314	100.26	3314	100.67	3314	97.1
3313	99.24	3313	95.69	3313	100.26	3313	100.66	3313	97.12
3312	99.24	3312	95.7	3312	100.26	3312	100.66	3312	97.13
3311	99.24	3311	95.7	3311	100.25	3311	100.65	3311	97.14
3310	99.25	3310	95.7	3310	100.23	3310	100.64	3310	97.15
3309	99.25	3309	95.7	3309	100.23	3309	100.64	3309	97.16
3308	99.25	3308	95.71	3308	100.22	3308	100.65	3308	97.16
3307	99.25	3307	95.71	3307	100.22	3307	100.65	3307	97.16
3306	99.25	3306	95.72	3306	100.22	3306	100.66	3306	97.16
3305	99.25	3305	95.72	3305	100.22	3305	100.66	3305	97.16
3304	99.25	3304	95.71	3304	100.21	3304	100.66	3304	97.16
3303	99.24	3303	95.71	3303	100.21	3303	100.65	3303	97.15
3302	99.24	3302	95.71	3302	100.21	3302	100.66	3302	97.15
3301	99.23	3301	95.71	3301	100.22	3301	100.66	3301	97.14
3300	99.23	3300	95.71	3300	100.22	3300	100.66	3300	97.15
3299	99.23	3299	95.71	3299	100.22	3299	100.66	3299	97.16
3298	99.24	3298	95.71	3298	100.21	3298	100.66	3298	97.18
3297	99.24	3297	95.71	3297	100.21	3297	100.65	3297	97.18
3296	99.24	3296	95.71	3296	100.21	3296	100.64	3296	97.19
3295	99.24	3295	95.72	3295	100.2	3295	100.63	3295	97.18
3294	99.24	3294	95.73	3294	100.2	3294	100.63	3294	97.19
3293	99.24	3293	95.73	3293	100.19	3293	100.62	3293	97.19
3292	99.24	3292	95.74	3292	100.19	3292	100.62	3292	97.2
3291	99.24	3291	95.73	3291	100.19	3291	100.62	3291	97.21
3290	99.24	3290	95.73	3290	100.19	3290	100.63	3290	97.21
3289	99.24	3289	95.72	3289	100.19	3289	100.64	3289	97.2
3288	99.23	3288	95.72	3288	100.18	3288	100.64	3288	97.19
3287	99.22	3287	95.72	3287	100.18	3287	100.65	3287	97.19
3286	99.22	3286	95.72	3286	100.18	3286	100.65	3286	97.19
3285	99.22	3285	95.72	3285	100.17	3285	100.65	3285	97.2
3284	99.22	3284	95.72	3284	100.17	3284	100.64	3284	97.21
3283	99.23	3283	95.71	3283	100.16	3283	100.64	3283	97.21
3282	99.23	3282	95.71	3282	100.15	3282	100.64	3282	97.22
3281	99.24	3281	95.7	3281	100.15	3281	100.63	3281	97.22
3280	99.24	3280	95.7	3280	100.15	3280	100.63	3280	97.23
3279	99.25	3279	95.7	3279	100.14	3279	100.63	3279	97.24
3278	99.26	3278	95.7	3278	100.14	3278	100.63	3278	97.25
3277	99.26	3277	95.7	3277	100.13	3277	100.63	3277	97.26
3276	99.26	3276	95.7	3276	100.13	3276	100.62	3276	97.26
3275	99.26	3275	95.71	3275	100.13	3275	100.62	3275	97.27
3274	99.25	3274	95.71	3274	100.13	3274	100.62	3274	97.27
3273	99.25	3273	95.71	3273	100.13	3273	100.62	3273	97.27
3272	99.26	3272	95.7	3272	100.13	3272	100.63	3272	97.28
3271	99.26	3271	95.7	3271	100.13	3271	100.63	3271	97.29
3270	99.27	3270	95.71	3270	100.13	3270	100.63	3270	97.29
3269	99.27	3269	95.71	3269	100.12	3269	100.63	3269	97.29
3268	99.27	3268	95.71	3268	100.11	3268	100.62	3268	97.28
3267	99.26	3267	95.71	3267	100.11	3267	100.61	3267	97.27
3266	99.25	3266	95.71	3266	100.1	3266	100.6	3266	97.26
3265	99.23	3265	95.7	3265	100.09	3265	100.6	3265	97.25
3264	99.22	3264	95.7	3264	100.09	3264	100.6	3264	97.25
3263	99.22	3263	95.69	3263	100.08	3263	100.6	3263	97.25
3262	99.23	3262	95.69	3262	100.07	3262	100.6	3262	97.26
3261	99.24	3261	95.69	3261	100.06	3261	100.6	3261	97.27
3260	99.24	3260	95.7	3260	100.05	3260	100.6	3260	97.27
3259	99.25	3259	95.71	3259	100.05	3259	100.59	3259	97.28
3258	99.25	3258	95.71	3258	100.06	3258	100.59	3258	97.28
3257	99.25	3257	95.71	3257	100.06	3257	100.59	3257	97.28
3256	99.25	3256	95.71	3256	100.06	3256	100.58	3256	97.28
3255	99.25	3255	95.71	3255	100.06	3255	100.58	3255	97.28
3254	99.25	3254	95.71	3254	100.05	3254	100.58	3254	97.27
3253	99.26	3253	95.71	3253	100.05	3253	100.58	3253	97.27
3252	99.25	3252	95.71	3252	100.04	3252	100.58	3252	97.27
3251	99.25	3251	95.71	3251	100.04	3251	100.58	3251	97.27
3250	99.25	3250	95.71	3250	100.04	3250	100.59	3250	97.28
3249	99.26	3249	95.7	3249	100.03	3249	100.59	3249	97.29
3248	99.27	3248	95.7	3248	100.03	3248	100.6	3248	97.31
3247	99.28	3247	95.69	3247	100.02	3247	100.6	3247	97.32
3246	99.28	3246	95.69	3246	100.02	3246	100.61	3246	97.33
3245	99.29	3245	95.69	3245	100.01	3245	100.61	3245	97.33
3244	99.28	3244	95.69	3244	100.01	3244	100.6	3244	97.33
3243	99.28	3243	95.69	3243	100.01	3243	100.6	3243	97.32
3242	99.27	3242	95.69	3242	100	3242	100.6	3242	97.31
3241	99.25	3241	95.69	3241	100	3241	100.59	3241	97.3
3240	99.24	3240	95.69	3240	100	3240	100.59	3240	97.28
3239	99.24	3239	95.69	3239	99.99	3239	100.58	3239	97.27
3238	99.25	3238	95.69	3238	99.99	3238	100.58	3238	97.28
3237	99.26	3237	95.69	3237	99.99	3237	100.58	3237	97.3
3236	99.28	3236	95.69	3236	99.98	3236	100.58	3236	97.33
3235	99.28	3235	95.69	3235	99.98	3235	100.58	3235	97.34
3234	99.28	3234	95.69	3234	99.98	3234	100.58	3234	97.35
3233	99.28	3233	95.69	3233	99.98	3233	100.58	3233	97.34
3232	99.28	3232	95.69	3232	99.98	3232	100.58	3232	97.32
3231	99.28	3231	95.68	3231	99.98	3231	100.57	3231	97.31
3230	99.28	3230	95.68	3230	99.97	3230	100.57	3230	97.3
3229	99.27	3229	95.67	3229	99.96	3229	100.58	3229	97.29
3228	99.26	3228	95.67	3228	99.95	3228	100.58	3228	97.28
3227	99.25	3227	95.67	3227	99.94	3227	100.59	3227	97.27
3226	99.24	3226	95.66	3226	99.93	3226	100.59	3226	97.27
3225	99.25	3225	95.66	3225	99.93	3225	100.59	3225	97.28
3224	99.25	3224	95.65	3224	99.93	3224	100.58	3224	97.3
3223	99.27	3223	95.65	3223	99.93	3223	100.58	3223	97.31
3222	99.28	3222	95.65	3222	99.92	3222	100.57	3222	97.33
3221	99.29	3221	95.65	3221	99.92	3221	100.57	3221	97.34
3220	99.29	3220	95.65	3220	99.91	3220	100.56	3220	97.34
3219	99.29	3219	95.64	3219	99.9	3219	100.55	3219	97.33
3218	99.28	3218	95.64	3218	99.9	3218	100.54	3218	97.32
3217	99.28	3217	95.64	3217	99.9	3217	100.53	3217	97.31
3216	99.28	3216	95.63	3216	99.9	3216	100.53	3216	97.32
3215	99.29	3215	95.63	3215	99.9	3215	100.54	3215	97.32
3214	99.29	3214	95.63	3214	99.89	3214	100.54	3214	97.32
3213	99.29	3213	95.63	3213	99.89	3213	100.54	3213	97.33
3212	99.28	3212	95.63	3212	99.89	3212	100.54	3212	97.33
3211	99.27	3211	95.62	3211	99.89	3211	100.55	3211	97.33
3210	99.26	3210	95.62	3210	99.89	3210	100.55	3210	97.33
3209	99.25	3209	95.62	3209	99.88	3209	100.56	3209	97.33
3208	99.25	3208	95.61	3208	99.88	3208	100.56	3208	97.32
3207	99.25	3207	95.61	3207	99.87	3207	100.56	3207	97.31
3206	99.25	3206	95.61	3206	99.87	3206	100.56	3206	97.31
3205	99.25	3205	95.61	3205	99.87	3205	100.56	3205	97.31
3204	99.24	3204	95.61	3204	99.87	3204	100.55	3204	97.31
3203	99.24	3203	95.6	3203	99.87	3203	100.55	3203	97.3
3202	99.24	3202	95.6	3202	99.87	3202	100.55	3202	97.29
3201	99.25	3201	95.59	3201	99.86	3201	100.55	3201	97.29
3200	99.25	3200	95.59	3200	99.86	3200	100.55	3200	97.28
3199	99.25	3199	95.6	3199	99.85	3199	100.56	3199	97.29
3198	99.26	3198	95.6	3198	99.85	3198	100.56	3198	97.3
3197	99.26	3197	95.6	3197	99.84	3197	100.56	3197	97.32
3196	99.26	3196	95.6	3196	99.83	3196	100.55	3196	97.33
3195	99.26	3195	95.59	3195	99.82	3195	100.54	3195	97.33
3194	99.25	3194	95.59	3194	99.82	3194	100.54	3194	97.32
3193	99.25	3193	95.59	3193	99.82	3193	100.53	3193	97.31
3192	99.25	3192	95.6	3192	99.82	3192	100.54	3192	97.31
3191	99.26	3191	95.61	3191	99.82	3191	100.54	3191	97.31
3190	99.26	3190	95.61	3190	99.82	3190	100.54	3190	97.31
3189	99.27	3189	95.62	3189	99.82	3189	100.54	3189	97.31
3188	99.27	3188	95.62	3188	99.81	3188	100.54	3188	97.32
3187	99.26	3187	95.62	3187	99.81	3187	100.53	3187	97.32
3186	99.26	3186	95.62	3186	99.81	3186	100.53	3186	97.32
3185	99.25	3185	95.61	3185	99.82	3185	100.53	3185	97.31
3184	99.24	3184	95.61	3184	99.82	3184	100.53	3184	97.3
3183	99.23	3183	95.6	3183	99.83	3183	100.53	3183	97.29
3182	99.22	3182	95.6	3182	99.82	3182	100.53	3182	97.28
3181	99.22	3181	95.6	3181	99.82	3181	100.53	3181	97.28
3180	99.22	3180	95.6	3180	99.81	3180	100.54	3180	97.29
3179	99.23	3179	95.6	3179	99.81	3179	100.55	3179	97.3
3178	99.23	3178	95.6	3178	99.82	3178	100.56	3178	97.31
3177	99.24	3177	95.61	3177	99.82	3177	100.56	3177	97.32
3176	99.24	3176	95.61	3176	99.83	3176	100.56	3176	97.32
3175	99.25	3175	95.61	3175	99.83	3175	100.55	3175	97.32
3174	99.26	3174	95.61	3174	99.82	3174	100.55	3174	97.32
3173	99.27	3173	95.6	3173	99.82	3173	100.55	3173	97.32
3172	99.26	3172	95.6	3172	99.82	3172	100.54	3172	97.32
3171	99.25	3171	95.6	3171	99.82	3171	100.54	3171	97.32
3170	99.23	3170	95.6	3170	99.83	3170	100.54	3170	97.32
3169	99.22	3169	95.6	3169	99.84	3169	100.54	3169	97.32
3168	99.21	3168	95.6	3168	99.84	3168	100.54	3168	97.32
3167	99.2	3167	95.6	3167	99.85	3167	100.54	3167	97.32
3166	99.2	3166	95.6	3166	99.85	3166	100.54	3166	97.32
3165	99.21	3165	95.6	3165	99.85	3165	100.55	3165	97.32
3164	99.21	3164	95.6	3164	99.85	3164	100.55	3164	97.31
3163	99.22	3163	95.61	3163	99.86	3163	100.54	3163	97.31
3162	99.22	3162	95.62	3162	99.86	3162	100.54	3162	97.3
3161	99.23	3161	95.63	3161	99.87	3161	100.53	3161	97.31
3160	99.22	3160	95.63	3160	99.88	3160	100.53	3160	97.31
3159	99.22	3159	95.62	3159	99.89	3159	100.53	3159	97.31
3158	99.21	3158	95.61	3158	99.89	3158	100.53	3158	97.32
3157	99.21	3157	95.61	3157	99.89	3157	100.53	3157	97.32
3156	99.21	3156	95.61	3156	99.89	3156	100.53	3156	97.32
3155	99.22	3155	95.62	3155	99.9	3155	100.53	3155	97.32
3154	99.22	3154	95.63	3154	99.91	3154	100.53	3154	97.32
3153	99.23	3153	95.64	3153	99.92	3153	100.54	3153	97.32
3152	99.23	3152	95.64	3152	99.93	3152	100.54	3152	97.32
3151	99.24	3151	95.64	3151	99.94	3151	100.55	3151	97.31
3150	99.23	3150	95.63	3150	99.95	3150	100.55	3150	97.31
3149	99.23	3149	95.62	3149	99.95	3149	100.56	3149	97.31
3148	99.21	3148	95.62	3148	99.95	3148	100.56	3148	97.3
3147	99.2	3147	95.62	3147	99.95	3147	100.55	3147	97.3
3146	99.18	3146	95.62	3146	99.95	3146	100.54	3146	97.3
3145	99.17	3145	95.61	3145	99.94	3145	100.54	3145	97.29
3144	99.16	3144	95.61	3144	99.93	3144	100.53	3144	97.29
3143	99.15	3143	95.6	3143	99.93	3143	100.52	3143	97.29
3142	99.13	3142	95.6	3142	99.91	3142	100.51	3142	97.28
3141	99.11	3141	95.59	3141	99.9	3141	100.5	3141	97.28
3140	99.06	3140	95.58	3140	99.88	3140	100.48	3140	97.27
3139	98.96	3139	95.55	3139	99.85	3139	100.46	3139	97.25
3138	98.8	3138	95.5	3138	99.83	3138	100.41	3138	97.23
3137	98.61	3137	95.44	3137	99.82	3137	100.35	3137	97.21
3136	98.43	3136	95.36	3136	99.8	3136	100.28	3136	97.18
3135	98.34	3135	95.31	3135	99.79	3135	100.22	3135	97.16
3134	98.37	3134	95.3	3134	99.78	3134	100.2	3134	97.14
3133	98.5	3133	95.33	3133	99.78	3133	100.22	3133	97.14
3132	98.65	3132	95.39	3132	99.78	3132	100.27	3132	97.15
3131	98.79	3131	95.45	3131	99.77	3131	100.34	3131	97.17
3130	98.89	3130	95.5	3130	99.77	3130	100.39	3130	97.19
3129	98.95	3129	95.53	3129	99.77	3129	100.43	3129	97.21
3128	98.98	3128	95.55	3128	99.78	3128	100.46	3128	97.22
3127	99.01	3127	95.56	3127	99.79	3127	100.47	3127	97.23
3126	99.04	3126	95.57	3126	99.8	3126	100.48	3126	97.24
3125	99.07	3125	95.58	3125	99.8	3125	100.48	3125	97.25
3124	99.09	3124	95.59	3124	99.79	3124	100.47	3124	97.25
3123	99.12	3123	95.61	3123	99.79	3123	100.46	3123	97.26
3122	99.13	3122	95.62	3122	99.78	3122	100.44	3122	97.26
3121	99.14	3121	95.63	3121	99.77	3121	100.4	3121	97.25
3120	99.15	3120	95.63	3120	99.76	3120	100.35	3120	97.24
3119	99.14	3119	95.64	3119	99.75	3119	100.3	3119	97.22
3118	99.14	3118	95.65	3118	99.74	3118	100.25	3118	97.2
3117	99.13	3117	95.66	3117	99.73	3117	100.23	3117	97.18
3116	99.12	3116	95.67	3116	99.73	3116	100.24	3116	97.17
3115	99.11	3115	95.67	3115	99.72	3115	100.27	3115	97.16
3114	99.11	3114	95.68	3114	99.71	3114	100.32	3114	97.17
3113	99.11	3113	95.68	3113	99.7	3113	100.38	3113	97.19
3112	99.11	3112	95.69	3112	99.69	3112	100.42	3112	97.21
3111	99.11	3111	95.7	3111	99.69	3111	100.45	3111	97.23
3110	99.11	3110	95.71	3110	99.68	3110	100.47	3110	97.24
3109	99.11	3109	95.71	3109	99.68	3109	100.49	3109	97.25
3108	99.11	3108	95.72	3108	99.68	3108	100.5	3108	97.24
3107	99.11	3107	95.72	3107	99.68	3107	100.5	3107	97.24
3106	99.12	3106	95.72	3106	99.68	3106	100.51	3106	97.24
3105	99.13	3105	95.72	3105	99.68	3105	100.52	3105	97.25
3104	99.13	3104	95.72	3104	99.68	3104	100.52	3104	97.27
3103	99.14	3103	95.72	3103	99.68	3103	100.52	3103	97.28
3102	99.16	3102	95.73	3102	99.68	3102	100.52	3102	97.29
3101	99.17	3101	95.75	3101	99.68	3101	100.53	3101	97.29
3100	99.17	3100	95.76	3100	99.68	3100	100.53	3100	97.3
3099	99.17	3099	95.77	3099	99.68	3099	100.54	3099	97.3
3098	99.17	3098	95.78	3098	99.68	3098	100.54	3098	97.3
3097	99.16	3097	95.79	3097	99.67	3097	100.54	3097	97.3
3096	99.16	3096	95.8	3096	99.66	3096	100.54	3096	97.3
3095	99.16	3095	95.81	3095	99.65	3095	100.53	3095	97.3
3094	99.17	3094	95.81	3094	99.65	3094	100.53	3094	97.3
3093	99.17	3093	95.82	3093	99.65	3093	100.52	3093	97.29
3092	99.17	3092	95.83	3092	99.64	3092	100.51	3092	97.28
3091	99.17	3091	95.84	3091	99.64	3091	100.51	3091	97.27
3090	99.18	3090	95.85	3090	99.63	3090	100.5	3090	97.26
3089	99.18	3089	95.85	3089	99.61	3089	100.49	3089	97.25
3088	99.18	3088	95.86	3088	99.59	3088	100.48	3088	97.25
3087	99.18	3087	95.86	3087	99.57	3087	100.46	3087	97.24
3086	99.18	3086	95.86	3086	99.55	3086	100.44	3086	97.23
3085	99.18	3085	95.86	3085	99.53	3085	100.42	3085	97.23
3084	99.19	3084	95.86	3084	99.52	3084	100.4	3084	97.22
3083	99.19	3083	95.87	3083	99.5	3083	100.4	3083	97.22
3082	99.2	3082	95.87	3082	99.5	3082	100.4	3082	97.23
3081	99.21	3081	95.88	3081	99.49	3081	100.4	3081	97.24
3080	99.22	3080	95.88	3080	99.49	3080	100.39	3080	97.24
3079	99.22	3079	95.89	3079	99.49	3079	100.38	3079	97.24
3078	99.22	3078	95.89	3078	99.49	3078	100.35	3078	97.24
3077	99.22	3077	95.9	3077	99.51	3077	100.31	3077	97.23
3076	99.22	3076	95.91	3076	99.52	3076	100.27	3076	97.22
3075	99.21	3075	95.92	3075	99.54	3075	100.24	3075	97.22
3074	99.2	3074	95.92	3074	99.56	3074	100.23	3074	97.22
3073	99.2	3073	95.92	3073	99.58	3073	100.23	3073	97.23
3072	99.2	3072	95.93	3072	99.59	3072	100.23	3072	97.24
3071	99.2	3071	95.94	3071	99.6	3071	100.25	3071	97.24
3070	99.21	3070	95.95	3070	99.61	3070	100.26	3070	97.25
3069	99.2	3069	95.96	3069	99.62	3069	100.27	3069	97.24
3068	99.2	3068	95.97	3068	99.63	3068	100.29	3068	97.24
3067	99.19	3067	95.98	3067	99.63	3067	100.3	3067	97.23
3066	99.19	3066	95.99	3066	99.63	3066	100.32	3066	97.23
3065	99.19	3065	95.99	3065	99.64	3065	100.33	3065	97.24
3064	99.19	3064	95.98	3064	99.63	3064	100.35	3064	97.24
3063	99.18	3063	95.98	3063	99.63	3063	100.35	3063	97.23
3062	99.17	3062	95.99	3062	99.62	3062	100.36	3062	97.22
3061	99.16	3061	95.99	3061	99.61	3061	100.35	3061	97.2
3060	99.16	3060	96	3060	99.6	3060	100.31	3060	97.18
3059	99.16	3059	96.01	3059	99.59	3059	100.26	3059	97.16
3058	99.17	3058	96.02	3058	99.59	3058	100.19	3058	97.13
3057	99.18	3057	96.02	3057	99.58	3057	100.13	3057	97.1
3056	99.17	3056	96.02	3056	99.57	3056	100.09	3056	97.06
3055	99.17	3055	96.02	3055	99.55	3055	100.09	3055	97.04
3054	99.18	3054	96.02	3054	99.54	3054	100.12	3054	97.04
3053	99.18	3053	96.01	3053	99.53	3053	100.16	3053	97.06
3052	99.19	3052	96.01	3052	99.53	3052	100.21	3052	97.1
3051	99.18	3051	96.02	3051	99.52	3051	100.26	3051	97.13
3050	99.17	3050	96.02	3050	99.53	3050	100.31	3050	97.16
3049	99.16	3049	96.02	3049	99.53	3049	100.35	3049	97.18
3048	99.16	3048	96.03	3048	99.54	3048	100.38	3048	97.19
3047	99.15	3047	96.04	3047	99.55	3047	100.4	3047	97.2
3046	99.15	3046	96.05	3046	99.57	3046	100.43	3046	97.2
3045	99.15	3045	96.06	3045	99.58	3045	100.44	3045	97.21
3044	99.15	3044	96.06	3044	99.61	3044	100.45	3044	97.22
3043	99.15	3043	96.07	3043	99.63	3043	100.46	3043	97.24
3042	99.15	3042	96.07	3042	99.65	3042	100.46	3042	97.24
3041	99.14	3041	96.07	3041	99.67	3041	100.46	3041	97.25
3040	99.13	3040	96.07	3040	99.68	3040	100.46	3040	97.25
3039	99.12	3039	96.06	3039	99.68	3039	100.46	3039	97.24
3038	99.12	3038	96.06	3038	99.69	3038	100.45	3038	97.24
3037	99.13	3037	96.07	3037	99.69	3037	100.45	3037	97.25
3036	99.14	3036	96.07	3036	99.69	3036	100.44	3036	97.26
3035	99.15	3035	96.08	3035	99.69	3035	100.44	3035	97.27
3034	99.16	3034	96.08	3034	99.69	3034	100.45	3034	97.27
3033	99.16	3033	96.09	3033	99.69	3033	100.45	3033	97.28
3032	99.16	3032	96.1	3032	99.68	3032	100.45	3032	97.28
3031	99.16	3031	96.1	3031	99.67	3031	100.44	3031	97.28
3030	99.15	3030	96.1	3030	99.67	3030	100.44	3030	97.27
3029	99.14	3029	96.1	3029	99.67	3029	100.44	3029	97.26
3028	99.12	3028	96.1	3028	99.67	3028	100.44	3028	97.26
3027	99.11	3027	96.11	3027	99.68	3027	100.44	3027	97.25
3026	99.1	3026	96.11	3026	99.7	3026	100.44	3026	97.25
3025	99.1	3025	96.12	3025	99.72	3025	100.44	3025	97.25
3024	99.1	3024	96.12	3024	99.74	3024	100.44	3024	97.25
3023	99.1	3023	96.12	3023	99.76	3023	100.42	3023	97.24
3022	99.11	3022	96.13	3022	99.77	3022	100.4	3022	97.24
3021	99.12	3021	96.13	3021	99.79	3021	100.38	3021	97.24
3020	99.12	3020	96.13	3020	99.8	3020	100.36	3020	97.24
3019	99.12	3019	96.13	3019	99.81	3019	100.36	3019	97.25
3018	99.13	3018	96.14	3018	99.82	3018	100.36	3018	97.26
3017	99.12	3017	96.14	3017	99.83	3017	100.38	3017	97.27
3016	99.12	3016	96.14	3016	99.85	3016	100.4	3016	97.28
3015	99.12	3015	96.15	3015	99.86	3015	100.41	3015	97.28
3014	99.12	3014	96.15	3014	99.88	3014	100.42	3014	97.28
3013	99.11	3013	96.15	3013	99.89	3013	100.43	3013	97.28
3012	99.11	3012	96.14	3012	99.91	3012	100.44	3012	97.28
3011	99.1	3011	96.14	3011	99.93	3011	100.44	3011	97.27
3010	99.09	3010	96.14	3010	99.95	3010	100.44	3010	97.26
3009	99.08	3009	96.14	3009	99.97	3009	100.44	3009	97.25
3008	99.07	3008	96.14	3008	99.99	3008	100.44	3008	97.25
3007	99.07	3007	96.15	3007	100.01	3007	100.44	3007	97.25
3006	99.07	3006	96.15	3006	100.03	3006	100.44	3006	97.25
3005	99.06	3005	96.16	3005	100.04	3005	100.44	3005	97.25
3004	99.05	3004	96.16	3004	100.06	3004	100.44	3004	97.24
3003	99.04	3003	96.16	3003	100.07	3003	100.43	3003	97.23
3002	99.03	3002	96.16	3002	100.08	3002	100.43	3002	97.22
3001	99.03	3001	96.17	3001	100.08	3001	100.42	3001	97.21
3000	99.03	3000	96.17	3000	100.08	3000	100.41	3000	97.22
2999	99.03	2999	96.17	2999	100.09	2999	100.4	2999	97.22
2998	99.02	2998	96.18	2998	100.09	2998	100.4	2998	97.22
2997	99	2997	96.18	2997	100.09	2997	100.4	2997	97.22
2996	98.99	2996	96.18	2996	100.1	2996	100.4	2996	97.21
2995	98.98	2995	96.19	2995	100.1	2995	100.4	2995	97.2
2994	98.97	2994	96.19	2994	100.11	2994	100.4	2994	97.2
2993	98.97	2993	96.19	2993	100.11	2993	100.39	2993	97.2
2992	98.97	2992	96.19	2992	100.12	2992	100.39	2992	97.19
2991	98.97	2991	96.19	2991	100.11	2991	100.4	2991	97.19
2990	98.96	2990	96.19	2990	100.11	2990	100.41	2990	97.18
2989	98.95	2989	96.19	2989	100.11	2989	100.42	2989	97.16
2988	98.95	2988	96.19	2988	100.1	2988	100.42	2988	97.15
2987	98.94	2987	96.2	2987	100.1	2987	100.43	2987	97.14
2986	98.94	2986	96.21	2986	100.11	2986	100.43	2986	97.13
2985	98.94	2985	96.21	2985	100.11	2985	100.43	2985	97.14
2984	98.94	2984	96.22	2984	100.12	2984	100.44	2984	97.14
2983	98.94	2983	96.22	2983	100.12	2983	100.44	2983	97.15
2982	98.94	2982	96.23	2982	100.12	2982	100.45	2982	97.16
2981	98.94	2981	96.23	2981	100.12	2981	100.45	2981	97.16
2980	98.94	2980	96.23	2980	100.11	2980	100.45	2980	97.15
2979	98.95	2979	96.23	2979	100.11	2979	100.46	2979	97.15
2978	98.96	2978	96.23	2978	100.1	2978	100.47	2978	97.14
2977	98.96	2977	96.23	2977	100.1	2977	100.47	2977	97.14
2976	98.95	2976	96.23	2976	100.09	2976	100.47	2976	97.13
2975	98.93	2975	96.22	2975	100.07	2975	100.46	2975	97.13
2974	98.92	2974	96.22	2974	100.06	2974	100.45	2974	97.12
2973	98.92	2973	96.21	2973	100.05	2973	100.45	2973	97.11
2972	98.92	2972	96.2	2972	100.03	2972	100.45	2972	97.11
2971	98.92	2971	96.18	2971	100.02	2971	100.45	2971	97.1
2970	98.92	2970	96.17	2970	100.01	2970	100.44	2970	97.1
2969	98.92	2969	96.16	2969	100.01	2969	100.43	2969	97.09
2968	98.91	2968	96.16	2968	100	2968	100.42	2968	97.09
2967	98.91	2967	96.16	2967	100	2967	100.41	2967	97.09
2966	98.9	2966	96.16	2966	99.99	2966	100.4	2966	97.09
2965	98.89	2965	96.16	2965	99.99	2965	100.39	2965	97.1
2964	98.88	2964	96.15	2964	99.99	2964	100.38	2964	97.1
2963	98.87	2963	96.14	2963	99.99	2963	100.38	2963	97.09
2962	98.87	2962	96.13	2962	99.99	2962	100.37	2962	97.09
2961	98.86	2961	96.12	2961	100	2961	100.36	2961	97.08
2960	98.84	2960	96.11	2960	100.01	2960	100.35	2960	97.06
2959	98.83	2959	96.1	2959	100.02	2959	100.34	2959	97.05
2958	98.82	2958	96.1	2958	100.03	2958	100.32	2958	97.05
2957	98.82	2957	96.1	2957	100.05	2957	100.31	2957	97.06
2956	98.82	2956	96.11	2956	100.07	2956	100.3	2956	97.06
2955	98.83	2955	96.11	2955	100.09	2955	100.31	2955	97.07
2954	98.84	2954	96.11	2954	100.1	2954	100.31	2954	97.08
2953	98.85	2953	96.12	2953	100.12	2953	100.32	2953	97.09
2952	98.85	2952	96.12	2952	100.13	2952	100.33	2952	97.09
2951	98.85	2951	96.12	2951	100.14	2951	100.34	2951	97.1
2950	98.85	2950	96.13	2950	100.14	2950	100.35	2950	97.11
2949	98.85	2949	96.13	2949	100.15	2949	100.36	2949	97.12
2948	98.85	2948	96.13	2948	100.15	2948	100.37	2948	97.12
2947	98.86	2947	96.13	2947	100.16	2947	100.38	2947	97.12
2946	98.87	2946	96.13	2946	100.17	2946	100.39	2946	97.13
2945	98.88	2945	96.14	2945	100.18	2945	100.39	2945	97.13
2944	98.88	2944	96.14	2944	100.19	2944	100.39	2944	97.14
2943	98.88	2943	96.13	2943	100.19	2943	100.38	2943	97.14
2942	98.89	2942	96.13	2942	100.19	2942	100.37	2942	97.15
2941	98.88	2941	96.12	2941	100.18	2941	100.36	2941	97.14
2940	98.88	2940	96.11	2940	100.18	2940	100.35	2940	97.13
2939	98.87	2939	96.11	2939	100.18	2939	100.35	2939	97.12
2938	98.86	2938	96.1	2938	100.18	2938	100.33	2938	97.12
2937	98.85	2937	96.08	2937	100.18	2937	100.32	2937	97.11
2936	98.83	2936	96.07	2936	100.18	2936	100.3	2936	97.11
2935	98.81	2935	96.06	2935	100.17	2935	100.28	2935	97.1
2934	98.77	2934	96.04	2934	100.17	2934	100.25	2934	97.09
2933	98.74	2933	96.02	2933	100.16	2933	100.22	2933	97.08
2932	98.71	2932	95.99	2932	100.15	2932	100.18	2932	97.07
2931	98.68	2931	95.97	2931	100.14	2931	100.15	2931	97.06
2930	98.65	2930	95.95	2930	100.13	2930	100.11	2930	97.05
2929	98.63	2929	95.93	2929	100.13	2929	100.06	2929	97.03
2928	98.61	2928	95.91	2928	100.12	2928	100.02	2928	97
2927	98.61	2927	95.89	2927	100.11	2927	99.99	2927	96.98
2926	98.62	2926	95.88	2926	100.09	2926	99.97	2926	96.96
2925	98.65	2925	95.87	2925	100.08	2925	99.97	2925	96.96
2924	98.68	2924	95.86	2924	100.07	2924	99.98	2924	96.97
2923	98.71	2923	95.86	2923	100.06	2923	99.99	2923	96.98
2922	98.76	2922	95.86	2922	100.06	2922	100.01	2922	97
2921	98.8	2921	95.86	2921	100.06	2921	100.04	2921	97.02
2920	98.84	2920	95.86	2920	100.06	2920	100.06	2920	97.05
2919	98.87	2919	95.87	2919	100.07	2919	100.09	2919	97.08
2918	98.9	2918	95.89	2918	100.07	2918	100.13	2918	97.1
2917	98.92	2917	95.92	2917	100.07	2917	100.16	2917	97.12
2916	98.94	2916	95.95	2916	100.08	2916	100.2	2916	97.13
2915	98.95	2915	95.98	2915	100.09	2915	100.24	2915	97.14
2914	98.96	2914	96.01	2914	100.09	2914	100.28	2914	97.15
2913	98.96	2913	96.04	2913	100.09	2913	100.33	2913	97.15
2912	98.96	2912	96.07	2912	100.09	2912	100.36	2912	97.15
2911	98.97	2911	96.1	2911	100.09	2911	100.39	2911	97.15
2910	98.98	2910	96.12	2910	100.09	2910	100.41	2910	97.15
2909	98.99	2909	96.14	2909	100.1	2909	100.43	2909	97.15
2908	99	2908	96.16	2908	100.1	2908	100.43	2908	97.16
2907	99.01	2907	96.18	2907	100.11	2907	100.43	2907	97.16
2906	99.02	2906	96.19	2906	100.11	2906	100.44	2906	97.17
2905	99.03	2905	96.21	2905	100.12	2905	100.45	2905	97.19
2904	99.04	2904	96.22	2904	100.13	2904	100.47	2904	97.2
2903	99.04	2903	96.22	2903	100.14	2903	100.48	2903	97.2
2902	99.04	2902	96.23	2902	100.14	2902	100.49	2902	97.2
2901	99.04	2901	96.24	2901	100.14	2901	100.49	2901	97.19
2900	99.04	2900	96.25	2900	100.14	2900	100.49	2900	97.19
2899	99.04	2899	96.26	2899	100.13	2899	100.5	2899	97.2
2898	99.05	2898	96.27	2898	100.14	2898	100.51	2898	97.21
2897	99.05	2897	96.28	2897	100.14	2897	100.52	2897	97.21
2896	99.04	2896	96.3	2896	100.15	2896	100.53	2896	97.22
2895	99.04	2895	96.31	2895	100.16	2895	100.53	2895	97.23
2894	99.03	2894	96.32	2894	100.16	2894	100.53	2894	97.23
2893	99.03	2893	96.33	2893	100.17	2893	100.52	2893	97.23
2892	99.03	2892	96.33	2892	100.17	2892	100.52	2892	97.24
2891	99.04	2891	96.33	2891	100.17	2891	100.52	2891	97.24
2890	99.05	2890	96.33	2890	100.18	2890	100.52	2890	97.25
2889	99.05	2889	96.34	2889	100.18	2889	100.53	2889	97.26
2888	99.06	2888	96.35	2888	100.19	2888	100.53	2888	97.26
2887	99.07	2887	96.36	2887	100.19	2887	100.54	2887	97.27
2886	99.07	2886	96.37	2886	100.18	2886	100.54	2886	97.27
2885	99.07	2885	96.36	2885	100.18	2885	100.54	2885	97.27
2884	99.07	2884	96.36	2884	100.18	2884	100.54	2884	97.28
2883	99.06	2883	96.36	2883	100.18	2883	100.55	2883	97.28
2882	99.05	2882	96.36	2882	100.19	2882	100.55	2882	97.28
2881	99.05	2881	96.37	2881	100.19	2881	100.56	2881	97.28
2880	99.04	2880	96.37	2880	100.19	2880	100.56	2880	97.28
2879	99.04	2879	96.38	2879	100.19	2879	100.57	2879	97.28
2878	99.04	2878	96.38	2878	100.19	2878	100.56	2878	97.28
2877	99.05	2877	96.39	2877	100.19	2877	100.56	2877	97.28
2876	99.05	2876	96.39	2876	100.19	2876	100.56	2876	97.28
2875	99.06	2875	96.4	2875	100.19	2875	100.56	2875	97.29
2874	99.07	2874	96.4	2874	100.2	2874	100.57	2874	97.29
2873	99.07	2873	96.41	2873	100.19	2873	100.58	2873	97.29
2872	99.07	2872	96.41	2872	100.19	2872	100.58	2872	97.29
2871	99.07	2871	96.4	2871	100.18	2871	100.58	2871	97.28
2870	99.07	2870	96.4	2870	100.17	2870	100.58	2870	97.27
2869	99.07	2869	96.39	2869	100.17	2869	100.59	2869	97.27
2868	99.09	2868	96.4	2868	100.17	2868	100.59	2868	97.27
2867	99.1	2867	96.4	2867	100.17	2867	100.59	2867	97.27
2866	99.11	2866	96.41	2866	100.17	2866	100.59	2866	97.28
2865	99.11	2865	96.41	2865	100.17	2865	100.58	2865	97.29
2864	99.12	2864	96.42	2864	100.17	2864	100.57	2864	97.3
2863	99.12	2863	96.42	2863	100.17	2863	100.57	2863	97.31
2862	99.14	2862	96.41	2862	100.18	2862	100.57	2862	97.32
2861	99.15	2861	96.41	2861	100.18	2861	100.57	2861	97.34
2860	99.16	2860	96.4	2860	100.18	2860	100.57	2860	97.34
2859	99.18	2859	96.4	2859	100.19	2859	100.57	2859	97.35
2858	99.19	2858	96.41	2858	100.19	2858	100.56	2858	97.36
2857	99.2	2857	96.4	2857	100.2	2857	100.55	2857	97.37
2856	99.22	2856	96.4	2856	100.21	2856	100.54	2856	97.38
2855	99.23	2855	96.39	2855	100.21	2855	100.54	2855	97.4
2854	99.24	2854	96.38	2854	100.22	2854	100.54	2854	97.41
2853	99.25	2853	96.37	2853	100.22	2853	100.54	2853	97.41
2852	99.24	2852	96.36	2852	100.22	2852	100.53	2852	97.41
2851	99.23	2851	96.36	2851	100.22	2851	100.53	2851	97.4
2850	99.22	2850	96.36	2850	100.21	2850	100.53	2850	97.4
2849	99.21	2849	96.38	2849	100.2	2849	100.53	2849	97.4
2848	99.2	2848	96.39	2848	100.19	2848	100.54	2848	97.4
2847	99.2	2847	96.41	2847	100.17	2847	100.55	2847	97.4
2846	99.19	2846	96.42	2846	100.16	2846	100.57	2846	97.4
2845	99.18	2845	96.44	2845	100.15	2845	100.59	2845	97.39
2844	99.17	2844	96.46	2844	100.14	2844	100.6	2844	97.39
2843	99.16	2843	96.47	2843	100.14	2843	100.6	2843	97.38
2842	99.15	2842	96.49	2842	100.15	2842	100.61	2842	97.39
2841	99.16	2841	96.5	2841	100.15	2841	100.61	2841	97.4
2840	99.17	2840	96.51	2840	100.16	2840	100.61	2840	97.42
2839	99.18	2839	96.52	2839	100.17	2839	100.61	2839	97.43
2838	99.18	2838	96.53	2838	100.18	2838	100.62	2838	97.43
2837	99.17	2837	96.53	2837	100.18	2837	100.62	2837	97.43
2836	99.17	2836	96.53	2836	100.18	2836	100.62	2836	97.43
2835	99.16	2835	96.53	2835	100.18	2835	100.62	2835	97.43
2834	99.17	2834	96.53	2834	100.18	2834	100.62	2834	97.43
2833	99.17	2833	96.54	2833	100.19	2833	100.61	2833	97.43
2832	99.17	2832	96.54	2832	100.2	2832	100.61	2832	97.43
2831	99.16	2831	96.54	2831	100.21	2831	100.6	2831	97.43
2830	99.15	2830	96.54	2830	100.21	2830	100.59	2830	97.42
2829	99.13	2829	96.54	2829	100.21	2829	100.58	2829	97.42
2828	99.12	2828	96.54	2828	100.22	2828	100.58	2828	97.41
2827	99.11	2827	96.54	2827	100.22	2827	100.57	2827	97.4
2826	99.1	2826	96.54	2826	100.23	2826	100.56	2826	97.4
2825	99.1	2825	96.54	2825	100.23	2825	100.56	2825	97.4
2824	99.09	2824	96.54	2824	100.24	2824	100.56	2824	97.4
2823	99.09	2823	96.55	2823	100.24	2823	100.56	2823	97.4
2822	99.1	2822	96.55	2822	100.24	2822	100.56	2822	97.4
2821	99.11	2821	96.55	2821	100.24	2821	100.57	2821	97.4
2820	99.11	2820	96.55	2820	100.24	2820	100.56	2820	97.4
2819	99.11	2819	96.55	2819	100.24	2819	100.57	2819	97.4
2818	99.11	2818	96.56	2818	100.24	2818	100.57	2818	97.39
2817	99.11	2817	96.57	2817	100.24	2817	100.57	2817	97.39
2816	99.11	2816	96.58	2816	100.25	2816	100.58	2816	97.38
2815	99.11	2815	96.59	2815	100.25	2815	100.58	2815	97.38
2814	99.12	2814	96.6	2814	100.25	2814	100.59	2814	97.39
2813	99.12	2813	96.61	2813	100.25	2813	100.59	2813	97.4
2812	99.13	2812	96.61	2812	100.26	2812	100.59	2812	97.41
2811	99.13	2811	96.61	2811	100.26	2811	100.6	2811	97.41
2810	99.13	2810	96.62	2810	100.26	2810	100.6	2810	97.42
2809	99.13	2809	96.62	2809	100.26	2809	100.6	2809	97.42
2808	99.12	2808	96.62	2808	100.26	2808	100.6	2808	97.43
2807	99.11	2807	96.62	2807	100.27	2807	100.6	2807	97.43
2806	99.1	2806	96.62	2806	100.26	2806	100.59	2806	97.43
2805	99.09	2805	96.61	2805	100.26	2805	100.57	2805	97.43
2804	99.09	2804	96.62	2804	100.26	2804	100.56	2804	97.43
2803	99.08	2803	96.62	2803	100.26	2803	100.55	2803	97.42
2802	99.09	2802	96.63	2802	100.26	2802	100.54	2802	97.41
2801	99.09	2801	96.63	2801	100.26	2801	100.54	2801	97.41
2800	99.11	2800	96.64	2800	100.26	2800	100.54	2800	97.41
2799	99.12	2799	96.64	2799	100.26	2799	100.55	2799	97.42
2798	99.13	2798	96.64	2798	100.26	2798	100.56	2798	97.43
2797	99.14	2797	96.64	2797	100.25	2797	100.57	2797	97.44
2796	99.15	2796	96.65	2796	100.25	2796	100.58	2796	97.44
2795	99.15	2795	96.65	2795	100.25	2795	100.59	2795	97.44
2794	99.16	2794	96.65	2794	100.25	2794	100.6	2794	97.44
2793	99.16	2793	96.66	2793	100.24	2793	100.61	2793	97.45
2792	99.17	2792	96.66	2792	100.24	2792	100.62	2792	97.45
2791	99.19	2791	96.66	2791	100.24	2791	100.63	2791	97.46
2790	99.2	2790	96.66	2790	100.24	2790	100.64	2790	97.47
2789	99.2	2789	96.66	2789	100.24	2789	100.64	2789	97.48
2788	99.21	2788	96.67	2788	100.24	2788	100.64	2788	97.48
2787	99.21	2787	96.68	2787	100.24	2787	100.64	2787	97.48
2786	99.21	2786	96.68	2786	100.23	2786	100.64	2786	97.48
2785	99.21	2785	96.69	2785	100.23	2785	100.64	2785	97.48
2784	99.21	2784	96.69	2784	100.24	2784	100.64	2784	97.48
2783	99.21	2783	96.69	2783	100.24	2783	100.64	2783	97.48
2782	99.21	2782	96.7	2782	100.24	2782	100.64	2782	97.48
2781	99.21	2781	96.7	2781	100.25	2781	100.64	2781	97.48
2780	99.21	2780	96.7	2780	100.25	2780	100.64	2780	97.48
2779	99.21	2779	96.7	2779	100.25	2779	100.65	2779	97.49
2778	99.22	2778	96.7	2778	100.25	2778	100.65	2778	97.5
2777	99.22	2777	96.7	2777	100.26	2777	100.66	2777	97.51
2776	99.23	2776	96.71	2776	100.26	2776	100.66	2776	97.52
2775	99.23	2775	96.71	2775	100.26	2775	100.67	2775	97.52
2774	99.22	2774	96.72	2774	100.26	2774	100.67	2774	97.51
2773	99.21	2773	96.73	2773	100.27	2773	100.66	2773	97.51
2772	99.21	2772	96.73	2772	100.26	2772	100.66	2772	97.5
2771	99.2	2771	96.73	2771	100.26	2771	100.65	2771	97.5
2770	99.2	2770	96.72	2770	100.26	2770	100.64	2770	97.49
2769	99.19	2769	96.72	2769	100.26	2769	100.63	2769	97.49
2768	99.19	2768	96.72	2768	100.26	2768	100.62	2768	97.49
2767	99.18	2767	96.71	2767	100.25	2767	100.62	2767	97.49
2766	99.17	2766	96.71	2766	100.25	2766	100.61	2766	97.49
2765	99.15	2765	96.7	2765	100.24	2765	100.61	2765	97.47
2764	99.13	2764	96.69	2764	100.24	2764	100.6	2764	97.46
2763	99.11	2763	96.69	2763	100.24	2763	100.59	2763	97.45
2762	99.09	2762	96.68	2762	100.23	2762	100.57	2762	97.45
2761	99.08	2761	96.67	2761	100.23	2761	100.55	2761	97.45
2760	99.07	2760	96.67	2760	100.22	2760	100.54	2760	97.45
2759	99.07	2759	96.66	2759	100.22	2759	100.53	2759	97.45
2758	99.07	2758	96.66	2758	100.21	2758	100.52	2758	97.45
2757	99.07	2757	96.66	2757	100.2	2757	100.52	2757	97.44
2756	99.08	2756	96.66	2756	100.19	2756	100.52	2756	97.44
2755	99.09	2755	96.67	2755	100.19	2755	100.53	2755	97.44
2754	99.1	2754	96.67	2754	100.19	2754	100.55	2754	97.44
2753	99.12	2753	96.67	2753	100.19	2753	100.56	2753	97.44
2752	99.13	2752	96.68	2752	100.18	2752	100.57	2752	97.45
2751	99.14	2751	96.69	2751	100.18	2751	100.58	2751	97.45
2750	99.15	2750	96.69	2750	100.18	2750	100.6	2750	97.45
2749	99.15	2749	96.7	2749	100.18	2749	100.61	2749	97.45
2748	99.15	2748	96.71	2748	100.18	2748	100.61	2748	97.46
2747	99.16	2747	96.71	2747	100.19	2747	100.61	2747	97.47
2746	99.17	2746	96.72	2746	100.19	2746	100.62	2746	97.48
2745	99.18	2745	96.72	2745	100.2	2745	100.62	2745	97.5
2744	99.19	2744	96.73	2744	100.2	2744	100.63	2744	97.51
2743	99.2	2743	96.73	2743	100.2	2743	100.63	2743	97.51
2742	99.2	2742	96.73	2742	100.21	2742	100.63	2742	97.51
2741	99.2	2741	96.74	2741	100.21	2741	100.63	2741	97.51
2740	99.2	2740	96.75	2740	100.22	2740	100.63	2740	97.51
2739	99.2	2739	96.75	2739	100.23	2739	100.64	2739	97.51
2738	99.21	2738	96.76	2738	100.24	2738	100.65	2738	97.51
2737	99.22	2737	96.77	2737	100.24	2737	100.66	2737	97.52
2736	99.22	2736	96.77	2736	100.24	2736	100.67	2736	97.52
2735	99.22	2735	96.78	2735	100.24	2735	100.67	2735	97.53
2734	99.23	2734	96.79	2734	100.24	2734	100.68	2734	97.53
2733	99.24	2733	96.8	2733	100.23	2733	100.69	2733	97.53
2732	99.24	2732	96.8	2732	100.23	2732	100.69	2732	97.52
2731	99.24	2731	96.8	2731	100.23	2731	100.7	2731	97.51
2730	99.23	2730	96.8	2730	100.23	2730	100.7	2730	97.51
2729	99.23	2729	96.8	2729	100.23	2729	100.69	2729	97.51
2728	99.23	2728	96.8	2728	100.23	2728	100.69	2728	97.51
2727	99.24	2727	96.8	2727	100.23	2727	100.69	2727	97.51
2726	99.24	2726	96.81	2726	100.23	2726	100.69	2726	97.52
2725	99.24	2725	96.81	2725	100.23	2725	100.7	2725	97.52
2724	99.24	2724	96.82	2724	100.23	2724	100.7	2724	97.53
2723	99.24	2723	96.81	2723	100.23	2723	100.7	2723	97.53
2722	99.24	2722	96.81	2722	100.22	2722	100.71	2722	97.54
2721	99.25	2721	96.81	2721	100.22	2721	100.71	2721	97.54
2720	99.25	2720	96.81	2720	100.22	2720	100.71	2720	97.54
2719	99.26	2719	96.82	2719	100.22	2719	100.71	2719	97.55
2718	99.27	2718	96.82	2718	100.23	2718	100.71	2718	97.55
2717	99.27	2717	96.82	2717	100.23	2717	100.71	2717	97.54
2716	99.27	2716	96.82	2716	100.24	2716	100.71	2716	97.54
2715	99.27	2715	96.83	2715	100.24	2715	100.71	2715	97.53
2714	99.26	2714	96.83	2714	100.24	2714	100.71	2714	97.52
2713	99.26	2713	96.84	2713	100.24	2713	100.71	2713	97.52
2712	99.27	2712	96.84	2712	100.25	2712	100.71	2712	97.52
2711	99.27	2711	96.84	2711	100.25	2711	100.71	2711	97.52
2710	99.27	2710	96.84	2710	100.26	2710	100.71	2710	97.53
2709	99.27	2709	96.85	2709	100.27	2709	100.72	2709	97.53
2708	99.27	2708	96.85	2708	100.28	2708	100.72	2708	97.53
2707	99.27	2707	96.85	2707	100.28	2707	100.72	2707	97.54
2706	99.27	2706	96.85	2706	100.28	2706	100.73	2706	97.54
2705	99.27	2705	96.85	2705	100.28	2705	100.73	2705	97.54
2704	99.27	2704	96.85	2704	100.29	2704	100.73	2704	97.55
2703	99.27	2703	96.85	2703	100.29	2703	100.73	2703	97.55
2702	99.27	2702	96.85	2702	100.3	2702	100.73	2702	97.55
2701	99.27	2701	96.85	2701	100.3	2701	100.73	2701	97.55
2700	99.27	2700	96.85	2700	100.3	2700	100.73	2700	97.54
2699	99.27	2699	96.85	2699	100.3	2699	100.73	2699	97.54
2698	99.27	2698	96.85	2698	100.3	2698	100.72	2698	97.54
2697	99.27	2697	96.85	2697	100.3	2697	100.72	2697	97.54
2696	99.27	2696	96.85	2696	100.31	2696	100.72	2696	97.54
2695	99.26	2695	96.85	2695	100.31	2695	100.71	2695	97.54
2694	99.26	2694	96.85	2694	100.31	2694	100.71	2694	97.54
2693	99.25	2693	96.85	2693	100.31	2693	100.7	2693	97.53
2692	99.24	2692	96.86	2692	100.31	2692	100.7	2692	97.53
2691	99.22	2691	96.86	2691	100.31	2691	100.7	2691	97.52
2690	99.22	2690	96.86	2690	100.32	2690	100.69	2690	97.51
2689	99.21	2689	96.86	2689	100.32	2689	100.69	2689	97.51
2688	99.2	2688	96.86	2688	100.32	2688	100.68	2688	97.51
2687	99.2	2687	96.86	2687	100.32	2687	100.67	2687	97.51
2686	99.2	2686	96.86	2686	100.33	2686	100.67	2686	97.51
2685	99.2	2685	96.86	2685	100.34	2685	100.67	2685	97.52
2684	99.2	2684	96.86	2684	100.34	2684	100.67	2684	97.53
2683	99.21	2683	96.87	2683	100.35	2683	100.67	2683	97.55
2682	99.22	2682	96.87	2682	100.35	2682	100.68	2682	97.55
2681	99.22	2681	96.87	2681	100.36	2681	100.68	2681	97.55
2680	99.22	2680	96.88	2680	100.36	2680	100.68	2680	97.55
2679	99.22	2679	96.88	2679	100.36	2679	100.68	2679	97.55
2678	99.23	2678	96.88	2678	100.36	2678	100.68	2678	97.55
2677	99.23	2677	96.88	2677	100.37	2677	100.68	2677	97.56
2676	99.23	2676	96.88	2676	100.37	2676	100.68	2676	97.56
2675	99.24	2675	96.88	2675	100.38	2675	100.68	2675	97.57
2674	99.24	2674	96.89	2674	100.38	2674	100.67	2674	97.58
2673	99.25	2673	96.89	2673	100.38	2673	100.67	2673	97.59
2672	99.25	2672	96.89	2672	100.39	2672	100.68	2672	97.59
2671	99.25	2671	96.9	2671	100.39	2671	100.68	2671	97.58
2670	99.25	2670	96.9	2670	100.39	2670	100.69	2670	97.58
2669	99.24	2669	96.9	2669	100.4	2669	100.7	2669	97.58
2668	99.24	2668	96.9	2668	100.4	2668	100.7	2668	97.57
2667	99.24	2667	96.91	2667	100.4	2667	100.71	2667	97.57
2666	99.24	2666	96.91	2666	100.4	2666	100.71	2666	97.56
2665	99.23	2665	96.9	2665	100.39	2665	100.72	2665	97.55
2664	99.22	2664	96.9	2664	100.4	2664	100.72	2664	97.54
2663	99.2	2663	96.9	2663	100.4	2663	100.72	2663	97.52
2662	99.18	2662	96.89	2662	100.4	2662	100.72	2662	97.51
2661	99.16	2661	96.89	2661	100.4	2661	100.71	2661	97.5
2660	99.15	2660	96.89	2660	100.4	2660	100.71	2660	97.49
2659	99.13	2659	96.88	2659	100.39	2659	100.71	2659	97.48
2658	99.13	2658	96.88	2658	100.39	2658	100.71	2658	97.48
2657	99.12	2657	96.88	2657	100.39	2657	100.71	2657	97.47
2656	99.11	2656	96.88	2656	100.39	2656	100.71	2656	97.46
2655	99.1	2655	96.88	2655	100.39	2655	100.71	2655	97.45
2654	99.09	2654	96.88	2654	100.4	2654	100.71	2654	97.43
2653	99.08	2653	96.89	2653	100.4	2653	100.71	2653	97.42
2652	99.07	2652	96.89	2652	100.4	2652	100.71	2652	97.41
2651	99.06	2651	96.88	2651	100.41	2651	100.71	2651	97.4
2650	99.06	2650	96.88	2650	100.41	2650	100.7	2650	97.4
2649	99.05	2649	96.88	2649	100.41	2649	100.7	2649	97.39
2648	99.04	2648	96.89	2648	100.41	2648	100.69	2648	97.4
2647	99.03	2647	96.9	2647	100.41	2647	100.69	2647	97.4
2646	99.03	2646	96.91	2646	100.41	2646	100.69	2646	97.4
2645	99.03	2645	96.92	2645	100.41	2645	100.68	2645	97.4
2644	99.03	2644	96.92	2644	100.41	2644	100.68	2644	97.4
2643	99.04	2643	96.93	2643	100.42	2643	100.68	2643	97.4
2642	99.04	2642	96.93	2642	100.42	2642	100.68	2642	97.39
2641	99.05	2641	96.94	2641	100.43	2641	100.69	2641	97.39
2640	99.06	2640	96.94	2640	100.43	2640	100.69	2640	97.39
2639	99.06	2639	96.95	2639	100.43	2639	100.69	2639	97.4
2638	99.06	2638	96.95	2638	100.43	2638	100.69	2638	97.4
2637	99.06	2637	96.95	2637	100.43	2637	100.69	2637	97.41
2636	99.06	2636	96.96	2636	100.43	2636	100.68	2636	97.42
2635	99.06	2635	96.96	2635	100.44	2635	100.68	2635	97.42
2634	99.05	2634	96.96	2634	100.44	2634	100.68	2634	97.42
2633	99.05	2633	96.96	2633	100.44	2633	100.68	2633	97.42
2632	99.04	2632	96.97	2632	100.44	2632	100.68	2632	97.41
2631	99.05	2631	96.97	2631	100.44	2631	100.68	2631	97.41
2630	99.05	2630	96.97	2630	100.44	2630	100.68	2630	97.41
2629	99.06	2629	96.97	2629	100.43	2629	100.68	2629	97.41
2628	99.06	2628	96.98	2628	100.43	2628	100.68	2628	97.42
2627	99.06	2627	96.99	2627	100.44	2627	100.68	2627	97.43
2626	99.06	2626	96.99	2626	100.44	2626	100.68	2626	97.43
2625	99.06	2625	97	2625	100.45	2625	100.69	2625	97.43
2624	99.06	2624	97.01	2624	100.45	2624	100.7	2624	97.43
2623	99.07	2623	97.01	2623	100.44	2623	100.72	2623	97.43
2622	99.07	2622	97.02	2622	100.44	2622	100.73	2622	97.43
2621	99.08	2621	97.03	2621	100.44	2621	100.73	2621	97.44
2620	99.09	2620	97.04	2620	100.44	2620	100.73	2620	97.45
2619	99.1	2619	97.04	2619	100.44	2619	100.72	2619	97.47
2618	99.11	2618	97.05	2618	100.44	2618	100.73	2618	97.48
2617	99.12	2617	97.05	2617	100.44	2617	100.73	2617	97.48
2616	99.12	2616	97.05	2616	100.43	2616	100.73	2616	97.48
2615	99.12	2615	97.05	2615	100.43	2615	100.72	2615	97.48
2614	99.12	2614	97.05	2614	100.43	2614	100.71	2614	97.48
2613	99.11	2613	97.06	2613	100.43	2613	100.7	2613	97.48
2612	99.1	2612	97.07	2612	100.43	2612	100.69	2612	97.48
2611	99.09	2611	97.07	2611	100.43	2611	100.69	2611	97.48
2610	99.08	2610	97.06	2610	100.43	2610	100.7	2610	97.47
2609	99.08	2609	97.06	2609	100.43	2609	100.7	2609	97.47
2608	99.09	2608	97.05	2608	100.43	2608	100.71	2608	97.48
2607	99.11	2607	97.05	2607	100.43	2607	100.7	2607	97.48
2606	99.12	2606	97.05	2606	100.43	2606	100.7	2606	97.49
2605	99.12	2605	97.05	2605	100.44	2605	100.69	2605	97.5
2604	99.12	2604	97.05	2604	100.44	2604	100.69	2604	97.51
2603	99.13	2603	97.06	2603	100.44	2603	100.69	2603	97.51
2602	99.13	2602	97.07	2602	100.43	2602	100.69	2602	97.51
2601	99.13	2601	97.07	2601	100.43	2601	100.7	2601	97.51
2600	99.13	2600	97.08	2600	100.42	2600	100.7	2600	97.51
2599	99.13	2599	97.09	2599	100.41	2599	100.7	2599	97.51
2598	99.14	2598	97.09	2598	100.41	2598	100.71	2598	97.52
2597	99.14	2597	97.09	2597	100.41	2597	100.71	2597	97.53
2596	99.15	2596	97.09	2596	100.41	2596	100.72	2596	97.54
2595	99.16	2595	97.1	2595	100.41	2595	100.73	2595	97.54
2594	99.16	2594	97.11	2594	100.41	2594	100.74	2594	97.55
2593	99.17	2593	97.11	2593	100.41	2593	100.74	2593	97.55
2592	99.17	2592	97.12	2592	100.41	2592	100.73	2592	97.55
2591	99.18	2591	97.12	2591	100.41	2591	100.73	2591	97.55
2590	99.2	2590	97.13	2590	100.42	2590	100.73	2590	97.56
2589	99.21	2589	97.14	2589	100.44	2589	100.75	2589	97.56
2588	99.22	2588	97.15	2588	100.45	2588	100.76	2588	97.56
2587	99.22	2587	97.16	2587	100.45	2587	100.77	2587	97.56
2586	99.22	2586	97.16	2586	100.46	2586	100.78	2586	97.56
2585	99.21	2585	97.16	2585	100.47	2585	100.78	2585	97.56
2584	99.21	2584	97.16	2584	100.47	2584	100.78	2584	97.56
2583	99.22	2583	97.16	2583	100.47	2583	100.78	2583	97.57
2582	99.24	2582	97.16	2582	100.47	2582	100.78	2582	97.58
2581	99.24	2581	97.17	2581	100.48	2581	100.78	2581	97.58
2580	99.24	2580	97.17	2580	100.48	2580	100.78	2580	97.58
2579	99.24	2579	97.17	2579	100.49	2579	100.78	2579	97.59
2578	99.23	2578	97.18	2578	100.49	2578	100.78	2578	97.59
2577	99.23	2577	97.19	2577	100.49	2577	100.78	2577	97.59
2576	99.23	2576	97.19	2576	100.49	2576	100.78	2576	97.6
2575	99.24	2575	97.2	2575	100.49	2575	100.77	2575	97.6
2574	99.24	2574	97.21	2574	100.49	2574	100.77	2574	97.6
2573	99.25	2573	97.22	2573	100.49	2573	100.77	2573	97.6
2572	99.26	2572	97.22	2572	100.49	2572	100.78	2572	97.61
2571	99.26	2571	97.22	2571	100.48	2571	100.78	2571	97.63
2570	99.27	2570	97.21	2570	100.47	2570	100.78	2570	97.64
2569	99.28	2569	97.21	2569	100.46	2569	100.78	2569	97.65
2568	99.29	2568	97.21	2568	100.45	2568	100.79	2568	97.65
2567	99.29	2567	97.21	2567	100.46	2567	100.79	2567	97.65
2566	99.28	2566	97.22	2566	100.47	2566	100.78	2566	97.64
2565	99.28	2565	97.23	2565	100.49	2565	100.77	2565	97.63
2564	99.29	2564	97.24	2564	100.5	2564	100.77	2564	97.63
2563	99.29	2563	97.25	2563	100.51	2563	100.76	2563	97.65
2562	99.31	2562	97.26	2562	100.51	2562	100.76	2562	97.66
2561	99.31	2561	97.26	2561	100.51	2561	100.77	2561	97.67
2560	99.3	2560	97.26	2560	100.51	2560	100.78	2560	97.67
2559	99.29	2559	97.25	2559	100.5	2559	100.78	2559	97.66
2558	99.29	2558	97.25	2558	100.5	2558	100.79	2558	97.66
2557	99.29	2557	97.25	2557	100.51	2557	100.8	2557	97.66
2556	99.29	2556	97.26	2556	100.52	2556	100.8	2556	97.66
2555	99.3	2555	97.27	2555	100.53	2555	100.81	2555	97.68
2554	99.32	2554	97.29	2554	100.53	2554	100.81	2554	97.7
2553	99.33	2553	97.3	2553	100.53	2553	100.8	2553	97.7
2552	99.33	2552	97.29	2552	100.52	2552	100.81	2552	97.7
2551	99.33	2551	97.28	2551	100.51	2551	100.81	2551	97.7
2550	99.33	2550	97.28	2550	100.52	2550	100.81	2550	97.69
2549	99.33	2549	97.28	2549	100.52	2549	100.82	2549	97.7
2548	99.32	2548	97.28	2548	100.53	2548	100.82	2548	97.7
2547	99.32	2547	97.28	2547	100.53	2547	100.82	2547	97.71
2546	99.33	2546	97.28	2546	100.53	2546	100.82	2546	97.71
2545	99.34	2545	97.29	2545	100.52	2545	100.82	2545	97.71
2544	99.35	2544	97.29	2544	100.51	2544	100.83	2544	97.71
2543	99.35	2543	97.3	2543	100.5	2543	100.84	2543	97.7
2542	99.35	2542	97.3	2542	100.5	2542	100.84	2542	97.69
2541	99.35	2541	97.3	2541	100.5	2541	100.84	2541	97.69
2540	99.34	2540	97.3	2540	100.5	2540	100.84	2540	97.7
2539	99.35	2539	97.3	2539	100.49	2539	100.83	2539	97.71
2538	99.36	2538	97.31	2538	100.49	2538	100.83	2538	97.73
2537	99.37	2537	97.32	2537	100.5	2537	100.83	2537	97.74
2536	99.37	2536	97.33	2536	100.51	2536	100.82	2536	97.75
2535	99.36	2535	97.33	2535	100.51	2535	100.82	2535	97.75
2534	99.35	2534	97.33	2534	100.51	2534	100.81	2534	97.75
2533	99.35	2533	97.33	2533	100.51	2533	100.8	2533	97.74
2532	99.34	2532	97.33	2532	100.5	2532	100.79	2532	97.72
2531	99.33	2531	97.33	2531	100.5	2531	100.78	2531	97.71
2530	99.33	2530	97.33	2530	100.5	2530	100.78	2530	97.72
2529	99.35	2529	97.33	2529	100.5	2529	100.79	2529	97.74
2528	99.37	2528	97.33	2528	100.5	2528	100.8	2528	97.76
2527	99.38	2527	97.33	2527	100.5	2527	100.81	2527	97.77
2526	99.39	2526	97.34	2526	100.48	2526	100.81	2526	97.78
2525	99.39	2525	97.34	2525	100.47	2525	100.81	2525	97.77
2524	99.38	2524	97.34	2524	100.46	2524	100.81	2524	97.75
2523	99.37	2523	97.35	2523	100.45	2523	100.81	2523	97.74
2522	99.36	2522	97.35	2522	100.44	2522	100.81	2522	97.75
2521	99.35	2521	97.36	2521	100.43	2521	100.82	2521	97.75
2520	99.36	2520	97.36	2520	100.42	2520	100.81	2520	97.76
2519	99.36	2519	97.36	2519	100.41	2519	100.81	2519	97.76
2518	99.37	2518	97.36	2518	100.41	2518	100.8	2518	97.76
2517	99.38	2517	97.35	2517	100.41	2517	100.8	2517	97.76
2516	99.38	2516	97.34	2516	100.41	2516	100.8	2516	97.76
2515	99.38	2515	97.33	2515	100.41	2515	100.8	2515	97.76
2514	99.38	2514	97.33	2514	100.4	2514	100.81	2514	97.76
2513	99.38	2513	97.33	2513	100.39	2513	100.81	2513	97.76
2512	99.38	2512	97.34	2512	100.4	2512	100.82	2512	97.76
2511	99.38	2511	97.35	2511	100.4	2511	100.83	2511	97.76
2510	99.39	2510	97.36	2510	100.41	2510	100.83	2510	97.76
2509	99.39	2509	97.37	2509	100.41	2509	100.83	2509	97.76
2508	99.39	2508	97.37	2508	100.42	2508	100.82	2508	97.76
2507	99.39	2507	97.38	2507	100.42	2507	100.82	2507	97.77
2506	99.39	2506	97.38	2506	100.43	2506	100.81	2506	97.77
2505	99.38	2505	97.38	2505	100.44	2505	100.81	2505	97.78
2504	99.37	2504	97.38	2504	100.45	2504	100.81	2504	97.77
2503	99.36	2503	97.37	2503	100.46	2503	100.82	2503	97.77
2502	99.35	2502	97.37	2502	100.46	2502	100.82	2502	97.76
2501	99.34	2501	97.37	2501	100.45	2501	100.83	2501	97.76
2500	99.34	2500	97.37	2500	100.45	2500	100.83	2500	97.75
2499	99.34	2499	97.37	2499	100.45	2499	100.82	2499	97.76
2498	99.35	2498	97.37	2498	100.45	2498	100.82	2498	97.76
2497	99.36	2497	97.37	2497	100.46	2497	100.81	2497	97.77
2496	99.36	2496	97.37	2496	100.48	2496	100.81	2496	97.78
2495	99.35	2495	97.39	2495	100.49	2495	100.8	2495	97.77
2494	99.34	2494	97.39	2494	100.49	2494	100.8	2494	97.76
2493	99.34	2493	97.39	2493	100.49	2493	100.79	2493	97.75
2492	99.33	2492	97.39	2492	100.49	2492	100.78	2492	97.75
2491	99.33	2491	97.38	2491	100.5	2491	100.78	2491	97.76
2490	99.33	2490	97.37	2490	100.5	2490	100.78	2490	97.76
2489	99.32	2489	97.37	2489	100.51	2489	100.78	2489	97.76
2488	99.3	2488	97.37	2488	100.52	2488	100.78	2488	97.75
2487	99.29	2487	97.37	2487	100.53	2487	100.78	2487	97.74
2486	99.29	2486	97.37	2486	100.53	2486	100.77	2486	97.75
2485	99.28	2485	97.36	2485	100.53	2485	100.77	2485	97.75
2484	99.28	2484	97.35	2484	100.53	2484	100.75	2484	97.75
2483	99.27	2483	97.35	2483	100.53	2483	100.74	2483	97.74
2482	99.25	2482	97.35	2482	100.53	2482	100.71	2482	97.74
2481	99.23	2481	97.36	2481	100.53	2481	100.68	2481	97.73
2480	99.21	2480	97.35	2480	100.53	2480	100.65	2480	97.72
2479	99.18	2479	97.33	2479	100.53	2479	100.62	2479	97.71
2478	99.16	2478	97.32	2478	100.53	2478	100.6	2478	97.71
2477	99.15	2477	97.31	2477	100.54	2477	100.58	2477	97.7
2476	99.15	2476	97.3	2476	100.54	2476	100.59	2476	97.69
2475	99.15	2475	97.3	2475	100.53	2475	100.6	2475	97.68
2474	99.16	2474	97.31	2474	100.53	2474	100.62	2474	97.69
2473	99.18	2473	97.32	2473	100.52	2473	100.64	2473	97.7
2472	99.2	2472	97.33	2472	100.51	2472	100.66	2472	97.72
2471	99.21	2471	97.34	2471	100.51	2471	100.68	2471	97.73
2470	99.23	2470	97.35	2470	100.51	2470	100.7	2470	97.73
2469	99.24	2469	97.35	2469	100.51	2469	100.71	2469	97.73
2468	99.25	2468	97.35	2468	100.51	2468	100.71	2468	97.73
2467	99.27	2467	97.35	2467	100.52	2467	100.73	2467	97.73
2466	99.28	2466	97.35	2466	100.54	2466	100.74	2466	97.74
2465	99.29	2465	97.36	2465	100.55	2465	100.76	2465	97.75
2464	99.3	2464	97.36	2464	100.55	2464	100.78	2464	97.76
2463	99.29	2463	97.37	2463	100.55	2463	100.78	2463	97.75
2462	99.28	2462	97.37	2462	100.54	2462	100.78	2462	97.75
2461	99.26	2461	97.37	2461	100.54	2461	100.78	2461	97.74
2460	99.25	2460	97.38	2460	100.53	2460	100.78	2460	97.74
2459	99.24	2459	97.38	2459	100.52	2459	100.79	2459	97.74
2458	99.23	2458	97.38	2458	100.52	2458	100.78	2458	97.74
2457	99.22	2457	97.37	2457	100.51	2457	100.77	2457	97.73
2456	99.21	2456	97.36	2456	100.52	2456	100.75	2456	97.72
2455	99.2	2455	97.35	2455	100.52	2455	100.73	2455	97.71
2454	99.18	2454	97.35	2454	100.53	2454	100.72	2454	97.7
2453	99.17	2453	97.35	2453	100.53	2453	100.7	2453	97.7
2452	99.16	2452	97.35	2452	100.53	2452	100.68	2452	97.7
2451	99.16	2451	97.35	2451	100.53	2451	100.65	2451	97.7
2450	99.16	2450	97.34	2450	100.54	2450	100.63	2450	97.7
2449	99.15	2449	97.34	2449	100.54	2449	100.61	2449	97.7
2448	99.14	2448	97.35	2448	100.55	2448	100.59	2448	97.69
2447	99.14	2447	97.35	2447	100.55	2447	100.59	2447	97.68
2446	99.14	2446	97.35	2446	100.54	2446	100.6	2446	97.68
2445	99.16	2445	97.35	2445	100.54	2445	100.62	2445	97.69
2444	99.17	2444	97.35	2444	100.54	2444	100.64	2444	97.7
2443	99.18	2443	97.35	2443	100.54	2443	100.66	2443	97.71
2442	99.2	2442	97.36	2442	100.55	2442	100.68	2442	97.72
2441	99.21	2441	97.37	2441	100.55	2441	100.7	2441	97.73
2440	99.22	2440	97.39	2440	100.56	2440	100.72	2440	97.74
2439	99.24	2439	97.4	2439	100.56	2439	100.73	2439	97.75
2438	99.26	2438	97.42	2438	100.57	2438	100.74	2438	97.76
2437	99.29	2437	97.43	2437	100.57	2437	100.76	2437	97.78
2436	99.32	2436	97.44	2436	100.57	2436	100.77	2436	97.79
2435	99.33	2435	97.45	2435	100.56	2435	100.78	2435	97.8
2434	99.35	2434	97.45	2434	100.56	2434	100.79	2434	97.81
2433	99.36	2433	97.45	2433	100.56	2433	100.8	2433	97.82
2432	99.37	2432	97.45	2432	100.57	2432	100.81	2432	97.83
2431	99.38	2431	97.45	2431	100.57	2431	100.82	2431	97.83
2430	99.39	2430	97.46	2430	100.58	2430	100.83	2430	97.84
2429	99.41	2429	97.46	2429	100.58	2429	100.84	2429	97.85
2428	99.43	2428	97.46	2428	100.58	2428	100.84	2428	97.87
2427	99.44	2427	97.47	2427	100.59	2427	100.85	2427	97.88
2426	99.44	2426	97.48	2426	100.59	2426	100.85	2426	97.88
2425	99.43	2425	97.49	2425	100.6	2425	100.85	2425	97.88
2424	99.42	2424	97.49	2424	100.6	2424	100.85	2424	97.89
2423	99.43	2423	97.49	2423	100.59	2423	100.86	2423	97.9
2422	99.44	2422	97.49	2422	100.58	2422	100.87	2422	97.91
2421	99.45	2421	97.49	2421	100.57	2421	100.88	2421	97.92
2420	99.46	2420	97.5	2420	100.57	2420	100.88	2420	97.91
2419	99.47	2419	97.5	2419	100.58	2419	100.88	2419	97.91
2418	99.47	2418	97.51	2418	100.58	2418	100.87	2418	97.9
2417	99.47	2417	97.51	2417	100.59	2417	100.87	2417	97.9
2416	99.46	2416	97.51	2416	100.6	2416	100.87	2416	97.9
2415	99.45	2415	97.51	2415	100.6	2415	100.87	2415	97.88
2414	99.43	2414	97.51	2414	100.6	2414	100.87	2414	97.87
2413	99.42	2413	97.52	2413	100.59	2413	100.87	2413	97.86
2412	99.41	2412	97.51	2412	100.58	2412	100.87	2412	97.86
2411	99.4	2411	97.51	2411	100.58	2411	100.87	2411	97.86
2410	99.4	2410	97.51	2410	100.58	2410	100.87	2410	97.87
2409	99.41	2409	97.51	2409	100.59	2409	100.86	2409	97.88
2408	99.42	2408	97.51	2408	100.6	2408	100.85	2408	97.9
2407	99.44	2407	97.51	2407	100.61	2407	100.85	2407	97.92
2406	99.47	2406	97.52	2406	100.61	2406	100.85	2406	97.95
2405	99.49	2405	97.53	2405	100.61	2405	100.86	2405	97.96
2404	99.49	2404	97.54	2404	100.61	2404	100.87	2404	97.97
2403	99.49	2403	97.54	2403	100.62	2403	100.88	2403	97.96
2402	99.48	2402	97.55	2402	100.62	2402	100.88	2402	97.96
2401	99.48	2401	97.54	2401	100.62	2401	100.88	2401	97.97
2400	99.48	2400	97.54	2400	100.62	2400	100.88	2400	97.97
2399	99.5	2399	97.54	2399	100.61	2399	100.88	2399	97.98
2398	99.51	2398	97.55	2398	100.61	2398	100.88	2398	97.99
2397	99.51	2397	97.55	2397	100.61	2397	100.88	2397	97.99
2396	99.51	2396	97.56	2396	100.61	2396	100.88	2396	98
2395	99.51	2395	97.57	2395	100.61	2395	100.89	2395	98.01
2394	99.52	2394	97.58	2394	100.61	2394	100.9	2394	98.01
2393	99.54	2393	97.58	2393	100.6	2393	100.9	2393	98
2392	99.55	2392	97.58	2392	100.59	2392	100.91	2392	98
2391	99.55	2391	97.58	2391	100.59	2391	100.91	2391	98
2390	99.55	2390	97.58	2390	100.58	2390	100.91	2390	98
2389	99.55	2389	97.58	2389	100.58	2389	100.92	2389	98
2388	99.56	2388	97.58	2388	100.58	2388	100.92	2388	98.01
2387	99.57	2387	97.58	2387	100.57	2387	100.93	2387	98.02
2386	99.59	2386	97.59	2386	100.57	2386	100.93	2386	98.04
2385	99.6	2385	97.61	2385	100.57	2385	100.94	2385	98.06
2384	99.61	2384	97.62	2384	100.58	2384	100.94	2384	98.07
2383	99.62	2383	97.64	2383	100.58	2383	100.95	2383	98.08
2382	99.64	2382	97.66	2382	100.58	2382	100.96	2382	98.08
2381	99.66	2381	97.67	2381	100.58	2381	100.97	2381	98.08
2380	99.68	2380	97.68	2380	100.57	2380	100.99	2380	98.08
2379	99.69	2379	97.7	2379	100.56	2379	100.99	2379	98.09
2378	99.71	2378	97.71	2378	100.55	2378	100.99	2378	98.1
2377	99.72	2377	97.73	2377	100.55	2377	100.98	2377	98.11
2376	99.73	2376	97.74	2376	100.55	2376	100.97	2376	98.11
2375	99.73	2375	97.74	2375	100.55	2375	100.96	2375	98.12
2374	99.73	2374	97.74	2374	100.56	2374	100.96	2374	98.12
2373	99.72	2373	97.75	2373	100.57	2373	100.97	2373	98.12
2372	99.7	2372	97.75	2372	100.57	2372	100.99	2372	98.11
2371	99.7	2371	97.75	2371	100.57	2371	101	2371	98.1
2370	99.71	2370	97.75	2370	100.57	2370	101.01	2370	98.09
2369	99.73	2369	97.76	2369	100.58	2369	101.02	2369	98.1
2368	99.75	2368	97.76	2368	100.59	2368	101.01	2368	98.11
2367	99.77	2367	97.76	2367	100.59	2367	100.99	2367	98.12
2366	99.78	2366	97.75	2366	100.59	2366	100.98	2366	98.13
2365	99.77	2365	97.74	2365	100.58	2365	100.97	2365	98.13
2364	99.75	2364	97.72	2364	100.58	2364	100.97	2364	98.12
2363	99.72	2363	97.71	2363	100.57	2363	100.97	2363	98.11
2362	99.7	2362	97.72	2362	100.56	2362	100.97	2362	98.11
2361	99.69	2361	97.72	2361	100.56	2361	100.97	2361	98.12
2360	99.69	2360	97.72	2360	100.56	2360	100.97	2360	98.11
2359	99.69	2359	97.71	2359	100.57	2359	100.97	2359	98.1
2358	99.69	2358	97.71	2358	100.57	2358	100.96	2358	98.09
2357	99.7	2357	97.7	2357	100.57	2357	100.96	2357	98.08
2356	99.71	2356	97.69	2356	100.57	2356	100.96	2356	98.08
2355	99.72	2355	97.68	2355	100.56	2355	100.96	2355	98.1
2354	99.74	2354	97.68	2354	100.55	2354	100.96	2354	98.13
2353	99.76	2353	97.67	2353	100.55	2353	100.96	2353	98.16
2352	99.76	2352	97.67	2352	100.55	2352	100.96	2352	98.17
2351	99.74	2351	97.68	2351	100.56	2351	100.96	2351	98.15
2350	99.71	2350	97.69	2350	100.57	2350	100.97	2350	98.11
2349	99.68	2349	97.7	2349	100.57	2349	100.97	2349	98.08
2348	99.65	2348	97.69	2348	100.58	2348	100.97	2348	98.05
2347	99.63	2347	97.68	2347	100.58	2347	100.96	2347	98.04
2346	99.63	2346	97.68	2346	100.58	2346	100.94	2346	98.04
2345	99.63	2345	97.68	2345	100.57	2345	100.92	2345	98.05
2344	99.63	2344	97.68	2344	100.57	2344	100.91	2344	98.05
2343	99.62	2343	97.67	2343	100.57	2343	100.91	2343	98.05
2342	99.62	2342	97.67	2342	100.58	2342	100.92	2342	98.04
2341	99.61	2341	97.66	2341	100.58	2341	100.93	2341	98.03
2340	99.61	2340	97.65	2340	100.59	2340	100.93	2340	98.01
2339	99.59	2339	97.64	2339	100.6	2339	100.93	2339	98
2338	99.58	2338	97.63	2338	100.59	2338	100.93	2338	97.99
2337	99.57	2337	97.63	2337	100.59	2337	100.92	2337	97.98
2336	99.55	2336	97.64	2336	100.58	2336	100.92	2336	97.97
2335	99.55	2335	97.64	2335	100.58	2335	100.91	2335	97.97
2334	99.55	2334	97.65	2334	100.58	2334	100.91	2334	97.98
2333	99.56	2333	97.66	2333	100.58	2333	100.92	2333	97.99
2332	99.57	2332	97.66	2332	100.58	2332	100.92	2332	98
2331	99.58	2331	97.67	2331	100.59	2331	100.93	2331	98
2330	99.6	2330	97.67	2330	100.59	2330	100.94	2330	98.02
2329	99.6	2329	97.65	2329	100.59	2329	100.95	2329	98.02
2328	99.57	2328	97.63	2328	100.59	2328	100.94	2328	97.99
2327	99.49	2327	97.58	2327	100.59	2327	100.91	2327	97.91
2326	99.37	2326	97.51	2326	100.58	2326	100.88	2326	97.79
2325	99.25	2325	97.45	2325	100.58	2325	100.85	2325	97.66
2324	99.16	2324	97.41	2324	100.57	2324	100.83	2324	97.56
2323	99.13	2323	97.4	2323	100.57	2323	100.84	2323	97.54
2322	99.16	2322	97.43	2322	100.58	2322	100.86	2322	97.58
2321	99.22	2321	97.47	2321	100.58	2321	100.88	2321	97.66
2320	99.29	2320	97.51	2320	100.59	2320	100.89	2320	97.74
2319	99.35	2319	97.54	2319	100.59	2319	100.9	2319	97.81
2318	99.39	2318	97.55	2318	100.6	2318	100.9	2318	97.86
2317	99.42	2317	97.55	2317	100.61	2317	100.89	2317	97.88
2316	99.42	2316	97.54	2316	100.62	2316	100.88	2316	97.89
2315	99.4	2315	97.54	2315	100.63	2315	100.87	2315	97.89
2314	99.39	2314	97.55	2314	100.63	2314	100.87	2314	97.89
2313	99.39	2313	97.56	2313	100.63	2313	100.86	2313	97.9
2312	99.39	2312	97.57	2312	100.63	2312	100.85	2312	97.91
2311	99.4	2311	97.58	2311	100.62	2311	100.86	2311	97.92
2310	99.4	2310	97.59	2310	100.62	2310	100.87	2310	97.93
2309	99.4	2309	97.6	2309	100.62	2309	100.89	2309	97.93
2308	99.39	2308	97.61	2308	100.62	2308	100.91	2308	97.92
2307	99.39	2307	97.61	2307	100.63	2307	100.92	2307	97.9
2306	99.4	2306	97.62	2306	100.64	2306	100.93	2306	97.9
2305	99.41	2305	97.62	2305	100.64	2305	100.93	2305	97.89
2304	99.4	2304	97.61	2304	100.65	2304	100.92	2304	97.89
2303	99.39	2303	97.61	2303	100.65	2303	100.91	2303	97.9
2302	99.38	2302	97.61	2302	100.66	2302	100.91	2302	97.91
2301	99.37	2301	97.6	2301	100.66	2301	100.91	2301	97.91
2300	99.36	2300	97.6	2300	100.66	2300	100.92	2300	97.9
2299	99.36	2299	97.59	2299	100.67	2299	100.93	2299	97.89
2298	99.36	2298	97.59	2298	100.67	2298	100.93	2298	97.87
2297	99.35	2297	97.6	2297	100.67	2297	100.94	2297	97.86
2296	99.33	2296	97.59	2296	100.66	2296	100.94	2296	97.84
2295	99.31	2295	97.59	2295	100.66	2295	100.93	2295	97.82
2294	99.28	2294	97.57	2294	100.65	2294	100.92	2294	97.79
2293	99.25	2293	97.56	2293	100.65	2293	100.91	2293	97.75
2292	99.22	2292	97.54	2292	100.65	2292	100.91	2292	97.72
2291	99.19	2291	97.53	2291	100.65	2291	100.91	2291	97.7
2290	99.17	2290	97.52	2290	100.65	2290	100.91	2290	97.69
2289	99.16	2289	97.51	2289	100.66	2289	100.91	2289	97.69
2288	99.13	2288	97.51	2288	100.67	2288	100.92	2288	97.67
2287	99.12	2287	97.5	2287	100.67	2287	100.93	2287	97.66
2286	99.1	2286	97.49	2286	100.68	2286	100.92	2286	97.66
2285	99.1	2285	97.48	2285	100.68	2285	100.91	2285	97.66
2284	99.09	2284	97.49	2284	100.68	2284	100.89	2284	97.66
2283	99.1	2283	97.5	2283	100.67	2283	100.88	2283	97.67
2282	99.11	2282	97.52	2282	100.67	2282	100.86	2282	97.69
2281	99.13	2281	97.55	2281	100.66	2281	100.86	2281	97.71
2280	99.15	2280	97.57	2280	100.65	2280	100.86	2280	97.73
2279	99.17	2279	97.58	2279	100.65	2279	100.86	2279	97.76
2278	99.19	2278	97.6	2278	100.67	2278	100.87	2278	97.78
2277	99.2	2277	97.61	2277	100.68	2277	100.88	2277	97.81
2276	99.23	2276	97.62	2276	100.69	2276	100.89	2276	97.84
2275	99.26	2275	97.62	2275	100.7	2275	100.89	2275	97.86
2274	99.28	2274	97.62	2274	100.7	2274	100.9	2274	97.87
2273	99.29	2273	97.62	2273	100.69	2273	100.91	2273	97.86
2272	99.29	2272	97.62	2272	100.68	2272	100.91	2272	97.84
2271	99.29	2271	97.62	2271	100.66	2271	100.91	2271	97.83
2270	99.29	2270	97.63	2270	100.66	2270	100.91	2270	97.83
2269	99.3	2269	97.64	2269	100.67	2269	100.9	2269	97.84
2268	99.29	2268	97.64	2268	100.68	2268	100.9	2268	97.85
2267	99.28	2267	97.64	2267	100.69	2267	100.9	2267	97.86
2266	99.27	2266	97.65	2266	100.69	2266	100.91	2266	97.87
2265	99.29	2265	97.65	2265	100.68	2265	100.92	2265	97.89
2264	99.31	2264	97.66	2264	100.67	2264	100.92	2264	97.91
2263	99.32	2263	97.65	2263	100.66	2263	100.92	2263	97.92
2262	99.33	2262	97.64	2262	100.67	2262	100.92	2262	97.92
2261	99.33	2261	97.62	2261	100.69	2261	100.92	2261	97.91
2260	99.32	2260	97.61	2260	100.71	2260	100.93	2260	97.91
2259	99.3	2259	97.6	2259	100.72	2259	100.93	2259	97.9
2258	99.28	2258	97.59	2258	100.73	2258	100.94	2258	97.9
2257	99.28	2257	97.59	2257	100.74	2257	100.96	2257	97.92
2256	99.31	2256	97.6	2256	100.74	2256	100.97	2256	97.95
2255	99.36	2255	97.63	2255	100.76	2255	100.98	2255	97.99
2254	99.41	2254	97.67	2254	100.78	2254	100.98	2254	98.02
2253	99.43	2253	97.71	2253	100.78	2253	100.98	2253	98.02
2252	99.44	2252	97.73	2252	100.78	2252	100.97	2252	98.02
2251	99.44	2251	97.74	2251	100.77	2251	100.97	2251	98.03
2250	99.45	2250	97.75	2250	100.76	2250	100.98	2250	98.04
2249	99.47	2249	97.75	2249	100.76	2249	100.98	2249	98.04
2248	99.48	2248	97.74	2248	100.74	2248	100.97	2248	98.03
2247	99.47	2247	97.73	2247	100.73	2247	100.95	2247	98.02
2246	99.45	2246	97.72	2246	100.71	2246	100.93	2246	98.02
2245	99.42	2245	97.71	2245	100.7	2245	100.92	2245	98.01
2244	99.39	2244	97.7	2244	100.7	2244	100.92	2244	97.99
2243	99.37	2243	97.69	2243	100.72	2243	100.94	2243	97.98
2242	99.38	2242	97.7	2242	100.74	2242	100.97	2242	97.98
2241	99.4	2241	97.72	2241	100.75	2241	100.98	2241	97.99
2240	99.41	2240	97.74	2240	100.76	2240	100.97	2240	98.01
2239	99.43	2239	97.74	2239	100.76	2239	100.96	2239	98.02
2238	99.43	2238	97.74	2238	100.76	2238	100.95	2238	98.03
2237	99.42	2237	97.74	2237	100.75	2237	100.96	2237	98.02
2236	99.42	2236	97.74	2236	100.74	2236	100.97	2236	98.02
2235	99.42	2235	97.74	2235	100.72	2235	100.97	2235	98.02
2234	99.44	2234	97.74	2234	100.71	2234	100.97	2234	98.05
2233	99.46	2233	97.75	2233	100.7	2233	100.96	2233	98.07
2232	99.46	2232	97.75	2232	100.69	2232	100.95	2232	98.06
2231	99.44	2231	97.75	2231	100.68	2231	100.96	2231	98.04
2230	99.41	2230	97.75	2230	100.67	2230	100.97	2230	98.02
2229	99.4	2229	97.75	2229	100.67	2229	100.98	2229	98.01
2228	99.4	2228	97.75	2228	100.69	2228	100.98	2228	98.02
2227	99.4	2227	97.74	2227	100.7	2227	100.97	2227	98.02
2226	99.41	2226	97.74	2226	100.72	2226	100.96	2226	98.03
2225	99.4	2225	97.73	2225	100.72	2225	100.95	2225	98.03
2224	99.4	2224	97.72	2224	100.72	2224	100.94	2224	98.04
2223	99.42	2223	97.72	2223	100.72	2223	100.95	2223	98.05
2222	99.46	2222	97.72	2222	100.74	2222	100.97	2222	98.07
2221	99.49	2221	97.72	2221	100.75	2221	100.98	2221	98.09
2220	99.49	2220	97.72	2220	100.77	2220	100.98	2220	98.09
2219	99.47	2219	97.72	2219	100.77	2219	100.97	2219	98.07
2218	99.43	2218	97.73	2218	100.75	2218	100.96	2218	98.05
2217	99.41	2217	97.74	2217	100.72	2217	100.95	2217	98.03
2216	99.41	2216	97.76	2216	100.69	2216	100.94	2216	98.02
2215	99.42	2215	97.78	2215	100.68	2215	100.94	2215	98.02
2214	99.43	2214	97.8	2214	100.69	2214	100.95	2214	98.03
2213	99.42	2213	97.81	2213	100.71	2213	100.96	2213	98.03
2212	99.4	2212	97.81	2212	100.71	2212	100.98	2212	98.03
2211	99.4	2211	97.79	2211	100.71	2211	101.01	2211	98.04
2210	99.44	2210	97.77	2210	100.71	2210	101.03	2210	98.08
2209	99.48	2209	97.77	2209	100.71	2209	101.04	2209	98.11
2208	99.5	2208	97.79	2208	100.71	2208	101.04	2208	98.1
2207	99.49	2207	97.82	2207	100.71	2207	101.02	2207	98.08
2206	99.48	2206	97.85	2206	100.71	2206	101	2206	98.06
2205	99.47	2205	97.87	2205	100.7	2205	100.98	2205	98.04
2204	99.47	2204	97.88	2204	100.69	2204	100.96	2204	98.03
2203	99.48	2203	97.87	2203	100.71	2203	100.95	2203	98.03
2202	99.49	2202	97.86	2202	100.74	2202	100.94	2202	98.02
2201	99.5	2201	97.84	2201	100.75	2201	100.93	2201	97.99
2200	99.5	2200	97.81	2200	100.74	2200	100.92	2200	97.95
2199	99.49	2199	97.79	2199	100.72	2199	100.93	2199	97.91
2198	99.46	2198	97.78	2198	100.71	2198	100.96	2198	97.91
2197	99.42	2197	97.78	2197	100.73	2197	100.99	2197	97.92
2196	99.39	2196	97.78	2196	100.75	2196	101.02	2196	97.92
2195	99.37	2195	97.79	2195	100.76	2195	101.04	2195	97.91
2194	99.36	2194	97.8	2194	100.78	2194	101.04	2194	97.89
2193	99.35	2193	97.81	2193	100.8	2193	101.03	2193	97.89
2192	99.33	2192	97.83	2192	100.81	2192	101	2192	97.91
2191	99.32	2191	97.83	2191	100.8	2191	100.95	2191	97.94
2190	99.32	2190	97.83	2190	100.77	2190	100.9	2190	97.98
2189	99.34	2189	97.82	2189	100.75	2189	100.87	2189	97.98
2188	99.35	2188	97.8	2188	100.76	2188	100.87	2188	97.94
2187	99.35	2187	97.79	2187	100.78	2187	100.88	2187	97.89
2186	99.33	2186	97.79	2186	100.8	2186	100.9	2186	97.85
2185	99.32	2185	97.79	2185	100.82	2185	100.92	2185	97.83
2184	99.32	2184	97.79	2184	100.81	2184	100.94	2184	97.86
2183	99.36	2183	97.82	2183	100.8	2183	100.95	2183	97.92
2182	99.45	2182	97.87	2182	100.77	2182	100.96	2182	98.02
2181	99.52	2181	97.9	2181	100.73	2181	100.97	2181	98.09
2180	99.55	2180	97.9	2180	100.72	2180	101	2180	98.1
2179	99.54	2179	97.87	2179	100.74	2179	101.05	2179	98.06
2178	99.51	2178	97.85	2178	100.78	2178	101.11	2178	97.99
2177	99.48	2177	97.87	2177	100.8	2177	101.15	2177	97.96
2176	99.49	2176	97.91	2176	100.81	2176	101.17	2176	97.99
2175	99.53	2175	97.96	2175	100.79	2175	101.16	2175	98.07
2174	99.57	2174	97.99	2174	100.78	2174	101.14	2174	98.14
2173	99.56	2173	97.97	2173	100.76	2173	101.1	2173	98.15
2172	99.51	2172	97.91	2172	100.74	2172	101.07	2172	98.09
2171	99.42	2171	97.84	2171	100.75	2171	101.04	2171	98
2170	99.33	2170	97.78	2170	100.76	2170	101.01	2170	97.91
2169	99.24	2169	97.73	2169	100.77	2169	100.99	2169	97.85
2168	99.17	2168	97.68	2168	100.77	2168	100.96	2168	97.79
2167	99.14	2167	97.64	2167	100.75	2167	100.96	2167	97.75
2166	99.14	2166	97.61	2166	100.74	2166	100.97	2166	97.71
2165	99.11	2165	97.61	2165	100.74	2165	100.99	2165	97.68
2164	99.05	2164	97.62	2164	100.76	2164	100.99	2164	97.64
2163	98.99	2163	97.64	2163	100.79	2163	100.96	2163	97.63
2162	98.97	2162	97.66	2162	100.82	2162	100.92	2162	97.66
2161	99.02	2161	97.72	2161	100.82	2161	100.91	2161	97.77
2160	99.22	2160	97.86	2160	100.8	2160	100.94	2160	98
2159	99.56	2159	98.07	2159	100.79	2159	101.02	2159	98.36
2158	99.96	2158	98.27	2158	100.78	2158	101.12	2158	98.72
2157	100.24	2157	98.38	2157	100.77	2157	101.19	2157	98.94
2156	100.33	2156	98.39	2156	100.76	2156	101.23	2156	99
2155	100.29	2155	98.35	2155	100.76	2155	101.23	2155	98.96
2154	100.23	2154	98.32	2154	100.76	2154	101.23	2154	98.9
2153	100.15	2153	98.29	2153	100.76	2153	101.21	2153	98.84
2152	100.07	2152	98.26	2152	100.75	2152	101.18	2152	98.77
2151	100.01	2151	98.24	2151	100.75	2151	101.16	2151	98.7
2150	99.98	2150	98.21	2150	100.75	2150	101.14	2150	98.65
2149	99.97	2149	98.19	2149	100.74	2149	101.11	2149	98.62
2148	99.98	2148	98.17	2148	100.73	2148	101.07	2148	98.61
2147	99.99	2147	98.16	2147	100.74	2147	101.03	2147	98.63
2146	100.02	2146	98.17	2146	100.76	2146	101.02	2146	98.67
2145	100.04	2145	98.18	2145	100.78	2145	101.02	2145	98.7
2144	100.03	2144	98.18	2144	100.78	2144	101.02	2144	98.69
2143	99.99	2143	98.19	2143	100.78	2143	101.03	2143	98.65
2142	99.95	2142	98.2	2142	100.78	2142	101.04	2142	98.61
2141	99.91	2141	98.19	2141	100.77	2141	101.07	2141	98.57
2140	99.88	2140	98.17	2140	100.76	2140	101.09	2140	98.53
2139	99.86	2139	98.15	2139	100.75	2139	101.11	2139	98.5
2138	99.86	2138	98.14	2138	100.74	2138	101.11	2138	98.51
2137	99.88	2137	98.15	2137	100.72	2137	101.1	2137	98.56
2136	99.92	2136	98.18	2136	100.7	2136	101.1	2136	98.64
2135	100	2135	98.23	2135	100.69	2135	101.12	2135	98.72
2134	100.1	2134	98.27	2134	100.7	2134	101.14	2134	98.8
2133	100.17	2133	98.27	2133	100.71	2133	101.15	2133	98.85
2132	100.19	2132	98.23	2132	100.72	2132	101.14	2132	98.85
2131	100.18	2131	98.18	2131	100.73	2131	101.13	2131	98.82
2130	100.15	2130	98.14	2130	100.74	2130	101.13	2130	98.78
2129	100.1	2129	98.12	2129	100.76	2129	101.12	2129	98.73
2128	100.03	2128	98.11	2128	100.77	2128	101.12	2128	98.68
2127	99.96	2127	98.11	2127	100.79	2127	101.11	2127	98.63
2126	99.92	2126	98.11	2126	100.8	2126	101.1	2126	98.58
2125	99.88	2125	98.1	2125	100.79	2125	101.08	2125	98.53
2124	99.85	2124	98.09	2124	100.77	2124	101.06	2124	98.49
2123	99.82	2123	98.08	2123	100.76	2123	101.04	2123	98.46
2122	99.8	2122	98.07	2122	100.75	2122	101.03	2122	98.45
2121	99.78	2121	98.05	2121	100.74	2121	101.02	2121	98.44
2120	99.74	2120	98.03	2120	100.73	2120	101.02	2120	98.41
2119	99.7	2119	98.01	2119	100.71	2119	101.03	2119	98.38
2118	99.66	2118	97.98	2118	100.69	2118	101.03	2118	98.34
2117	99.62	2117	97.96	2117	100.69	2117	101.02	2117	98.29
2116	99.58	2116	97.95	2116	100.7	2116	101	2116	98.22
2115	99.55	2115	97.94	2115	100.72	2115	100.99	2115	98.16
2114	99.54	2114	97.94	2114	100.72	2114	100.98	2114	98.14
2113	99.54	2113	97.95	2113	100.72	2113	100.98	2113	98.13
2112	99.55	2112	97.95	2112	100.71	2112	100.98	2112	98.14
2111	99.56	2111	97.95	2111	100.71	2111	101	2111	98.15
2110	99.57	2110	97.95	2110	100.71	2110	101.02	2110	98.16
2109	99.58	2109	97.95	2109	100.72	2109	101.03	2109	98.17
2108	99.58	2108	97.94	2108	100.72	2108	101.03	2108	98.17
2107	99.6	2107	97.94	2107	100.72	2107	101.02	2107	98.18
2106	99.62	2106	97.94	2106	100.72	2106	101.02	2106	98.19
2105	99.64	2105	97.95	2105	100.74	2105	101.02	2105	98.21
2104	99.64	2104	97.95	2104	100.76	2104	101.03	2104	98.21
2103	99.62	2103	97.95	2103	100.78	2103	101.04	2103	98.21
2102	99.58	2102	97.95	2102	100.79	2102	101.05	2102	98.2
2101	99.54	2101	97.94	2101	100.79	2101	101.06	2101	98.19
2100	99.51	2100	97.94	2100	100.79	2100	101.05	2100	98.18
2099	99.5	2099	97.94	2099	100.78	2099	101.05	2099	98.18
2098	99.53	2098	97.96	2098	100.77	2098	101.05	2098	98.19
2097	99.57	2097	97.98	2097	100.75	2097	101.05	2097	98.23
2096	99.63	2096	98.01	2096	100.74	2096	101.05	2096	98.28
2095	99.7	2095	98.03	2095	100.73	2095	101.03	2095	98.33
2094	99.76	2094	98.06	2094	100.73	2094	101.01	2094	98.37
2093	99.78	2093	98.05	2093	100.74	2093	101.01	2093	98.36
2092	99.76	2092	98.03	2092	100.74	2092	101.01	2092	98.32
2091	99.72	2091	98.01	2091	100.75	2091	101.02	2091	98.27
2090	99.67	2090	97.99	2090	100.74	2090	101.03	2090	98.24
2089	99.63	2089	97.97	2089	100.74	2089	101.02	2089	98.21
2088	99.6	2088	97.96	2088	100.73	2088	101.02	2088	98.18
2087	99.58	2087	97.95	2087	100.71	2087	101.03	2087	98.16
2086	99.56	2086	97.95	2086	100.7	2086	101.05	2086	98.16
2085	99.55	2085	97.96	2085	100.7	2085	101.07	2085	98.16
2084	99.53	2084	97.96	2084	100.7	2084	101.09	2084	98.16
2083	99.52	2083	97.95	2083	100.72	2083	101.09	2083	98.16
2082	99.51	2082	97.94	2082	100.74	2082	101.1	2082	98.16
2081	99.5	2081	97.94	2081	100.74	2081	101.09	2081	98.15
2080	99.48	2080	97.93	2080	100.74	2080	101.07	2080	98.13
2079	99.46	2079	97.92	2079	100.74	2079	101.05	2079	98.13
2078	99.46	2078	97.92	2078	100.75	2078	101.04	2078	98.15
2077	99.47	2077	97.92	2077	100.76	2077	101.04	2077	98.17
2076	99.49	2076	97.93	2076	100.77	2076	101.05	2076	98.2
2075	99.51	2075	97.93	2075	100.77	2075	101.06	2075	98.23
2074	99.54	2074	97.95	2074	100.76	2074	101.07	2074	98.25
2073	99.56	2073	97.96	2073	100.76	2073	101.07	2073	98.25
2072	99.58	2072	97.97	2072	100.75	2072	101.06	2072	98.24
2071	99.59	2071	97.98	2071	100.74	2071	101.05	2071	98.23
2070	99.61	2070	98	2070	100.74	2070	101.05	2070	98.24
2069	99.62	2069	98.02	2069	100.75	2069	101.06	2069	98.26
2068	99.63	2068	98.02	2068	100.75	2068	101.07	2068	98.27
2067	99.64	2067	98.02	2067	100.76	2067	101.07	2067	98.28
2066	99.65	2066	98.01	2066	100.77	2066	101.06	2066	98.3
2065	99.67	2065	98.01	2065	100.77	2065	101.05	2065	98.3
2064	99.67	2064	98.01	2064	100.76	2064	101.05	2064	98.3
2063	99.67	2063	98.01	2063	100.76	2063	101.06	2063	98.3
2062	99.67	2062	98	2062	100.77	2062	101.06	2062	98.29
2061	99.66	2061	98.01	2061	100.8	2061	101.06	2061	98.27
2060	99.64	2060	98.01	2060	100.81	2060	101.06	2060	98.24
2059	99.63	2059	98.01	2059	100.8	2059	101.05	2059	98.23
2058	99.61	2058	98.01	2058	100.78	2058	101.05	2058	98.23
2057	99.6	2057	98	2057	100.75	2057	101.06	2057	98.23
2056	99.58	2056	98	2056	100.72	2056	101.06	2056	98.22
2055	99.58	2055	98.01	2055	100.7	2055	101.06	2055	98.21
2054	99.54	2054	98.01	2054	100.69	2054	101.06	2054	98.19
2053	99.43	2053	97.99	2053	100.67	2053	101.04	2053	98.11
2052	99.26	2052	97.92	2052	100.65	2052	100.99	2052	97.99
2051	99.14	2051	97.86	2051	100.65	2051	100.95	2051	97.9
2050	99.15	2050	97.84	2050	100.67	2050	100.94	2050	97.92
2049	99.27	2049	97.88	2049	100.71	2049	100.98	2049	98.03
2048	99.42	2048	97.95	2048	100.74	2048	101.03	2048	98.15
2047	99.53	2047	98.02	2047	100.77	2047	101.08	2047	98.24
2046	99.6	2046	98.05	2046	100.8	2046	101.1	2046	98.27
2045	99.63	2045	98.05	2045	100.82	2045	101.1	2045	98.26
2044	99.59	2044	98.02	2044	100.84	2044	101.07	2044	98.21
2043	99.51	2043	98	2043	100.83	2043	101.05	2043	98.16
2042	99.43	2042	98.01	2042	100.8	2042	101.04	2042	98.15
2041	99.39	2041	98.02	2041	100.74	2041	101.04	2041	98.17
2040	99.38	2040	98.02	2040	100.7	2040	101.04	2040	98.18
2039	99.39	2039	98	2039	100.69	2039	101.03	2039	98.18
2038	99.43	2038	97.99	2038	100.71	2038	101.03	2038	98.19
2037	99.48	2037	97.98	2037	100.75	2037	101.04	2037	98.22
2036	99.53	2036	97.98	2036	100.77	2036	101.06	2036	98.27
2035	99.6	2035	98	2035	100.79	2035	101.08	2035	98.35
2034	99.72	2034	98.02	2034	100.81	2034	101.11	2034	98.46
2033	99.84	2033	98.04	2033	100.83	2033	101.13	2033	98.56
2032	99.9	2032	98.05	2032	100.82	2032	101.15	2032	98.59
2031	99.91	2031	98.07	2031	100.79	2031	101.16	2031	98.56
2030	99.87	2030	98.1	2030	100.76	2030	101.16	2030	98.5
2029	99.83	2029	98.11	2029	100.73	2029	101.16	2029	98.43
2028	99.8	2028	98.12	2028	100.72	2028	101.17	2028	98.39
2027	99.79	2027	98.12	2027	100.74	2027	101.18	2027	98.39
2026	99.81	2026	98.15	2026	100.77	2026	101.19	2026	98.43
2025	99.85	2025	98.2	2025	100.8	2025	101.19	2025	98.49
2024	99.89	2024	98.24	2024	100.82	2024	101.18	2024	98.54
2023	99.93	2023	98.27	2023	100.85	2023	101.16	2023	98.58
2022	99.97	2022	98.3	2022	100.86	2022	101.15	2022	98.6
2021	99.97	2021	98.29	2021	100.85	2021	101.15	2021	98.58
2020	99.92	2020	98.27	2020	100.82	2020	101.16	2020	98.53
2019	99.87	2019	98.25	2019	100.8	2019	101.18	2019	98.53
2018	99.85	2018	98.26	2018	100.82	2018	101.22	2018	98.59
2017	99.85	2017	98.27	2017	100.85	2017	101.25	2017	98.66
2016	99.85	2016	98.27	2016	100.88	2016	101.27	2016	98.67
2015	99.84	2015	98.25	2015	100.9	2015	101.29	2015	98.64
2014	99.86	2014	98.22	2014	100.9	2014	101.31	2014	98.61
2013	99.88	2013	98.19	2013	100.89	2013	101.29	2013	98.6
2012	99.89	2012	98.17	2012	100.88	2012	101.25	2012	98.57
2011	99.87	2011	98.16	2011	100.86	2011	101.21	2011	98.54
2010	99.86	2010	98.18	2010	100.84	2010	101.19	2010	98.51
2009	99.86	2009	98.2	2009	100.8	2009	101.19	2009	98.51
2008	99.89	2008	98.21	2008	100.77	2008	101.19	2008	98.54
2007	99.96	2007	98.24	2007	100.79	2007	101.19	2007	98.61
2006	100.05	2006	98.28	2006	100.83	2006	101.19	2006	98.7
2005	100.1	2005	98.31	2005	100.84	2005	101.19	2005	98.74
2004	100.1	2004	98.33	2004	100.84	2004	101.19	2004	98.74
2003	100.07	2003	98.33	2003	100.84	2003	101.2	2003	98.71
2002	100.05	2002	98.32	2002	100.86	2002	101.19	2002	98.68
[truncated: 1,602 more rows]

## Sheet: Fig. 1e
A-ZIF		AB-ZIF		AC-ZIF		AD-ZIF		AE-ZIF
2.20017	6.49531	2.20007	23.7294	2.20011	121.764	2.20003	147.615	2.2001	17.1353
2.20047	6.32719	2.20037	23.6785	2.20042	119.902	2.20033	146.5	2.20041	15.6544
2.20078	5.79071	2.20068	23.6276	2.20072	118.305	2.20064	145.386	2.20071	14.1734
2.20108	5.25423	2.20098	23.5767	2.20103	117.103	2.20094	144.271	2.20102	12.4842
2.20139	5.44181	2.20129	23.5258	2.20133	116.406	2.20125	143.157	2.20132	11.3924
2.20169	6.32448	2.20159	23.4748	2.20164	115.946	2.20155	142.042	2.20163	11.0225
2.202	7.40988	2.2019	23.3912	2.20194	115.486	2.20186	140.928	2.20193	11.25
2.2023	8.49529	2.2022	23.3076	2.20225	114.789	2.20216	139.813	2.20224	11.7763
2.20261	8.39324	2.20251	23.2239	2.20255	113.831	2.20247	138.698	2.20254	12.3026
2.20291	7.5961	2.20281	23.1403	2.20286	112.479	2.20277	137.11	2.20285	12.6048
2.20322	5.99526	2.20312	22.0621	2.20316	110.887	2.20308	135.522	2.20315	12.3096
2.20352	4.39442	2.20342	20.9839	2.20347	109.294	2.20338	133.809	2.20346	11.9397
2.20383	3.51763	2.20373	19.9057	2.20377	107.935	2.20369	132.368	2.20376	11.5698
2.20413	3.33594	2.20403	18.8275	2.20408	106.969	2.20399	131.291	2.20407	10.8638
2.20444	4.08104	2.20434	18.8453	2.20438	106.58	2.2043	130.667	2.20437	10.7553
2.20474	4.82614	2.20464	18.8631	2.20469	106.428	2.2046	130.321	2.20468	11.6985
2.20505	5.31057	2.20495	18.8809	2.20499	106.423	2.20491	129.975	2.20498	13.2392
2.20535	5.09992	2.20525	18.8986	2.2053	106.182	2.20521	129.565	2.20529	14.6118
2.20566	4.50189	2.20556	18.6285	2.2056	105.364	2.20552	128.701	2.20559	15.6857
2.20596	3.90387	2.20586	18.3584	2.20591	104.153	2.20582	127.338	2.2059	16.4527
2.20627	3.5665	2.20617	18.0883	2.20621	102.903	2.20613	125.702	2.2062	16.6223
2.20657	3.92423	2.20647	17.8182	2.20652	101.652	2.20643	123.749	2.20651	16.2816
2.20688	4.97706	2.20678	17.3471	2.20682	101.101	2.20674	121.796	2.20681	15.6421
2.20718	6.02988	2.20708	16.876	2.20713	100.944	2.20704	120.371	2.20712	14.9093
2.20749	6.35865	2.20739	17.6612	2.20743	101.043	2.20735	118.945	2.20742	14.1765
2.20779	5.99232	2.20769	18.4463	2.20774	101.142	2.20765	118.365	2.20773	14.0225
2.2081	4.62679	2.208	19.7288	2.20804	101	2.20796	117.785	2.20803	13.8685
2.2084	3.26127	2.2083	21.0113	2.20835	100.463	2.20826	117.204	2.20834	13.6616
2.20871	1.96815	2.20861	22.2938	2.20865	99.4569	2.20857	116.624	2.20864	13.4546
2.20901	1.83352	2.20891	23.5763	2.20896	98.2141	2.20887	115.942	2.20895	13.2477
2.20932	2.72705	2.20922	22.7387	2.20926	97.0795	2.20918	115.259	2.20925	13.0408
2.20962	4.77907	2.20952	21.9012	2.20957	95.945	2.20948	114.577	2.20956	12.8712
2.20993	7.26553	2.20983	21.0636	2.20987	95.1995	2.20979	113.894	2.20986	12.7016
2.21023	9.05689	2.21013	20.2261	2.21018	94.4539	2.21009	112.816	2.21017	12.532
2.21054	9.81533	2.21044	20.0691	2.21048	93.7084	2.2104	111.737	2.21047	12.3625
2.21084	9.41529	2.21074	19.912	2.21079	92.9628	2.2107	110.658	2.21078	13.5225
2.21115	8.50841	2.21105	19.755	2.21109	92.0933	2.21101	109.579	2.21108	14.6826
2.21145	7.60153	2.21135	19.598	2.2114	91.2237	2.21131	108.932	2.21139	15.8426
2.21176	6.78154	2.21166	18.7064	2.2117	90.3541	2.21162	108.284	2.21169	17.0027
2.21206	6.65664	2.21196	17.8149	2.21201	89.4846	2.21192	108.181	2.212	17.8143
2.21237	6.7924	2.21227	16.9234	2.21231	88.8908	2.21223	108.078	2.2123	18.6258
2.21267	6.92816	2.21257	16.0319	2.21262	88.297	2.21253	107.935	2.21261	19.4374
2.21298	6.49192	2.21288	15.6638	2.21292	87.7031	2.21284	107.792	2.21291	20.2489
2.21328	5.36058	2.21318	15.2958	2.21323	87.1093	2.21314	107.104	2.21322	20.6529
2.21359	3.96858	2.21349	16.184	2.21353	86.7666	2.21345	106.417	2.21352	21.0568
2.21389	2.57658	2.21379	17.0723	2.21384	86.424	2.21375	104.913	2.21383	21.4421
2.2142	2.02449	2.2141	18.1961	2.21414	86.0813	2.21406	103.409	2.21413	21.8273
2.2145	2.16749	2.2144	19.3199	2.21445	85.7386	2.21436	101.939	2.21444	22.3557
2.21481	3.03455	2.21471	19.1874	2.21475	85.3959	2.21467	100.468	2.21474	22.5854
2.21511	3.90161	2.21501	19.0549	2.21506	85.0532	2.21497	99.2051	2.21505	22.3048
2.21542	4.75147	2.21532	18.2942	2.21536	84.7105	2.21528	98.4863	2.21535	21.4267
2.21572	4.90623	2.21562	17.5336	2.21567	84.3678	2.21558	98.244	2.21566	20.2293
2.21603	4.33695	2.21593	16.7729	2.21597	83.6181	2.21589	98.5462	2.21596	18.7332
2.21633	3.76766	2.21623	16.0123	2.21628	82.8684	2.21619	99.2795	2.21627	17.237
2.21664	3.44455	2.21654	15.8002	2.21658	82.1188	2.2165	100.013	2.21657	16.0396
2.21694	3.81653	2.21684	15.5882	2.21689	81.3691	2.2168	100.78	2.21688	15.3277
2.21725	4.56502	2.21715	15.3761	2.21719	81.0527	2.21711	101.548	2.21718	15.2131
2.21755	6.00861	2.21745	15.1641	2.2175	80.7363	2.21741	101.524	2.21749	15.3786
2.21786	7.26394	2.21776	15.1091	2.2178	80.4199	2.21772	101.5	2.21779	15.5441
2.21816	8.51927	2.21806	15.0541	2.21811	80.1036	2.21802	101.476	2.2181	15.0686
2.21847	9.05055	2.21837	14.9991	2.21841	80.0137	2.21833	101.452	2.2184	14.5931
2.21877	8.88673	2.21867	14.9441	2.21872	79.9238	2.21863	101.428	2.21871	13.5575
2.21908	8.7374	2.21898	16.358	2.21902	79.834	2.21894	101.404	2.21901	12.5219
2.21938	8.58806	2.21928	17.772	2.21933	79.7441	2.21924	101.38	2.21932	12.0651
2.21969	8.39528	2.21959	19.1859	2.21963	79.93	2.21955	101.356	2.21962	12.2057
2.21999	8.2025	2.21989	20.5999	2.21994	80.1159	2.21985	100.886	2.21993	12.8193
2.2203	8.43804	2.2202	21.2025	2.22024	80.3018	2.22016	100.416	2.22023	13.7316
2.2206	8.67359	2.2205	21.8051	2.22055	80.4876	2.22046	99.9453	2.22054	14.5637
2.22091	8.90913	2.22081	21.1514	2.22085	79.822	2.22077	99.4751	2.22084	15.0972
2.22121	9.14468	2.22111	20.4977	2.22116	79.1563	2.22107	98.0519	2.22115	15.1577
2.22152	8.8589	2.22142	20.1548	2.22146	78.4906	2.22138	96.6287	2.22145	14.6207
2.22182	8.57313	2.22172	19.8118	2.22177	77.825	2.22169	95.2056	2.22176	13.6419
2.22213	8.28735	2.22203	19.4689	2.22207	77.4843	2.22199	93.7824	2.22206	12.6631
2.22243	8.00157	2.22233	19.126	2.22238	77.1436	2.2223	92.0955	2.22237	12.2444
2.22274	7.11483	2.22264	18.7046	2.22269	76.8029	2.2226	90.4085	2.22267	11.8257
2.22304	6.22809	2.22294	18.2832	2.22299	76.4622	2.22291	88.6025	2.22298	12.0169
2.22335	5.34135	2.22325	17.8617	2.2233	75.959	2.22321	87.0687	2.22328	12.208
2.22365	4.4546	2.22355	17.4403	2.2236	75.4558	2.22352	85.9774	2.22359	12.3992
2.22396	3.97333	2.22386	17.2708	2.22391	74.4799	2.22382	85.4305	2.22389	12.5904
2.22426	3.49206	2.22416	17.1013	2.22421	73.5041	2.22413	85.5303	2.2242	12.57
2.22457	3.01079	2.22447	16.9318	2.22452	72.7941	2.22443	85.9024	2.2245	12.5495
2.22487	2.52952	2.22477	16.7623	2.22482	72.0841	2.22474	86.0906	2.22481	12.5291
2.22518	3.26919	2.22508	17.2733	2.22513	71.3741	2.22504	86.2789	2.22511	12.5087
2.22548	4.00886	2.22538	17.7842	2.22543	70.6641	2.22535	86.4841	2.22542	13.0608
2.22579	4.74853	2.22569	18.2952	2.22574	70.1817	2.22565	86.6894	2.22572	13.6129
2.22609	5.48819	2.22599	18.8062	2.22604	69.6993	2.22596	86.2821	2.22603	14.1651
2.2264	5.82239	2.2263	18.34	2.22635	69.2169	2.22626	85.8747	2.22633	14.7172
2.2267	6.15659	2.2266	17.8738	2.22665	68.7345	2.22657	85.4674	2.22664	14.3234
2.22701	6.49079	2.22691	17.4076	2.22696	68.7051	2.22687	85.0601	2.22694	13.9296
2.22731	6.82498	2.22721	16.9414	2.22726	68.6757	2.22718	84.6131	2.22725	13.5357
2.22762	6.77181	2.22752	17.4959	2.22757	69.119	2.22748	84.166	2.22755	13.1419
2.22792	6.71864	2.22782	18.0505	2.22787	69.5623	2.22779	83.719	2.22786	12.7543
2.22823	6.66546	2.22813	18.605	2.22818	70.2075	2.22809	83.272	2.22816	12.3667
2.22853	6.61229	2.22843	19.1596	2.22848	70.8527	2.2284	83.1426	2.22847	11.9791
2.22884	7.08044	2.22874	20.2408	2.22879	71.0252	2.2287	83.0132	2.22877	11.5915
2.22914	7.54859	2.22904	21.3221	2.22909	71.1977	2.22901	82.8838	2.22908	11.9507
2.22945	8.01673	2.22935	21.1471	2.2294	70.7892	2.22931	82.7544	2.22938	12.3099
2.22975	8.48488	2.22965	20.972	2.2297	70.3806	2.22962	82.1269	2.22969	12.6691
2.23006	8.22354	2.22996	20.0903	2.23001	69.9721	2.22992	81.4994	2.22999	13.0283
2.23036	7.9622	2.23026	19.2086	2.23031	69.5636	2.23023	80.8719	2.2303	13.6429
2.23067	7.70086	2.23057	18.3269	2.23062	69.2227	2.23053	80.2445	2.2306	14.2574
2.23097	7.43953	2.23087	17.4452	2.23092	68.8819	2.23084	80.2976	2.23091	14.872
2.23128	6.83064	2.23118	17.6538	2.23123	69.0137	2.23114	80.3508	2.23121	15.4865
2.23158	6.22175	2.23148	17.8624	2.23153	69.1456	2.23145	80.404	2.23152	15.9517
2.23189	5.61287	2.23179	18.0709	2.23184	69.2086	2.23175	80.4572	2.23182	16.4169
2.23219	5.00398	2.23209	18.2795	2.23214	69.2715	2.23206	80.6521	2.23213	16.8821
2.2325	5.70202	2.2324	18.4881	2.23245	69.3344	2.23236	80.8471	2.23243	17.3473
2.2328	6.40005	2.2327	18.6966	2.23275	69.3974	2.23267	81.0421	2.23274	17.0533
2.23311	7.05464	2.23301	18.9052	2.23306	69.1452	2.23297	81.2371	2.23304	16.7592
2.23341	7.70924	2.23331	19.1138	2.23336	68.893	2.23328	80.3317	2.23335	16.4652
2.23372	8.3059	2.23362	19.3256	2.23367	68.6407	2.23358	79.4263	2.23365	16.1711
2.23402	8.20748	2.23392	19.5374	2.23397	68.3885	2.23389	78.5209	2.23396	15.0929
2.23433	7.10985	2.23423	19.7493	2.23428	68.1659	2.23419	77.6154	2.23426	14.0147
2.23463	6.01223	2.23453	19.9611	2.23458	67.9432	2.2345	77.0298	2.23457	12.9739
2.23494	4.54805	2.23484	19.9505	2.23489	67.7206	2.2348	76.4441	2.23487	11.933
2.23524	3.08388	2.23514	19.9398	2.23519	67.4979	2.23511	76.386	2.23518	11.2563
2.23555	2.31479	2.23545	18.6729	2.2355	66.9247	2.23541	76.3279	2.23548	11.1769
2.23585	1.54571	2.23575	17.406	2.2358	66.3515	2.23572	76.0655	2.23579	11.5892
2.23616	1.80479	2.23606	16.4705	2.23611	66.0442	2.23602	75.5309	2.23609	12.3002
2.23646	2.06386	2.23636	15.535	2.23641	66.1308	2.23633	74.7751	2.2364	13.2042
2.23677	2.32294	2.23667	15.6464	2.23672	66.3701	2.23663	73.7471	2.2367	14.1081
2.23708	2.58201	2.23697	15.7579	2.23702	66.8458	2.23694	72.3928	2.23701	14.4333
2.23738	3.42758	2.23728	16.3404	2.23733	67.41	2.23724	71.3109	2.23731	14.7584
2.23769	4.27314	2.23758	16.923	2.23763	67.5804	2.23755	70.8415	2.23762	14.6168
2.23799	5.1187	2.23789	16.8774	2.23794	67.2165	2.23785	70.9167	2.23792	14.4753
2.2383	5.96426	2.23819	16.8318	2.23824	66.4586	2.23816	71.2811	2.23823	14.3337
2.2386	6.96912	2.2385	16.0075	2.23855	65.4595	2.23846	71.6455	2.23853	14.1921
2.23891	7.97397	2.2388	15.1833	2.23885	64.4604	2.23877	72.044	2.23884	15.0836
2.23921	7.97963	2.23911	14.3591	2.23916	64.0423	2.23907	72.4425	2.23914	15.9751
2.23952	7.29019	2.23941	13.5348	2.23946	64.1757	2.23938	72.2035	2.23945	16.8292
2.23982	6.41182	2.23972	13.3125	2.23977	64.7621	2.23968	71.9646	2.23975	17.6834
2.24013	5.53345	2.24002	13.0903	2.24007	65.3485	2.23999	71.7257	2.24006	18.655
2.24043	4.26409	2.24033	12.868	2.24038	65.75	2.24029	71.4867	2.24036	19.0292
2.24074	3.68982	2.24063	12.6457	2.24068	65.7575	2.2406	71.2478	2.24067	18.5445
2.24104	3.73824	2.24094	12.5143	2.24099	65.3465	2.2409	71.0088	2.24097	18.0599
2.24135	4.48176	2.24124	12.3828	2.24129	64.6992	2.24121	70.7699	2.24128	17.9611
2.24165	5.52937	2.24155	13.2982	2.2416	64.2192	2.24151	70.531	2.24158	17.8623
2.24196	6.57699	2.24185	14.2137	2.2419	63.9756	2.24182	69.6653	2.24189	17.7635
2.24226	6.82091	2.24216	16.4116	2.24221	63.8995	2.24212	68.7996	2.24219	17.6647
2.24257	6.36973	2.24246	18.6095	2.24251	64.0597	2.24243	67.6446	2.2425	18.0762
2.24287	4.9628	2.24277	20.1793	2.24282	64.1115	2.24273	67.0341	2.2428	18.4877
2.24318	3.55587	2.24307	21.7491	2.24312	63.7694	2.24304	66.9398	2.24311	18.8993
2.24348	2.23583	2.24338	21.4605	2.24343	63.1122	2.24334	67.1178	2.24341	19.3108
2.24379	1.61087	2.24369	21.172	2.24373	62.0611	2.24365	67.4489	2.24372	19.0751
2.24409	2.52092	2.24399	20.8835	2.24404	60.8425	2.24395	67.2355	2.24402	18.8394
2.2444	4.12606	2.2443	20.595	2.24434	59.8603	2.24426	66.5995	2.24433	18.6036
2.2447	5.90769	2.2446	19.6521	2.24465	59.5281	2.24456	65.419	2.24463	18.3679
2.24501	7.68932	2.24491	18.7093	2.24495	59.7474	2.24487	63.8471	2.24494	18.9156
2.24531	8.5152	2.24521	17.7665	2.24526	60.1787	2.24517	62.5475	2.24524	19.4632
2.24562	8.64598	2.24552	16.8236	2.24556	60.8464	2.24548	61.747	2.24555	20.0109
2.24592	8.35681	2.24582	15.2733	2.24587	61.6125	2.24578	61.491	2.24585	20.5585
2.24623	8.06764	2.24613	13.7229	2.24617	61.9848	2.24609	61.8817	2.24616	20.3594
2.24653	7.73503	2.24643	13.2195	2.24648	61.8498	2.24639	62.5446	2.24646	20.1602
2.24684	7.40242	2.24674	12.7161	2.24678	61.3209	2.2467	62.941	2.24677	19.9611
2.24714	7.64181	2.24704	13.6653	2.24709	60.5163	2.247	63.3373	2.24707	19.762
2.24745	7.8812	2.24735	14.6144	2.24739	59.7117	2.24731	63.2061	2.24738	19.6437
2.24775	8.12059	2.24765	15.5636	2.2477	59.3625	2.24761	63.075	2.24768	19.5255
2.24806	8.35998	2.24796	16.5128	2.248	59.0134	2.24792	63.4203	2.24799	19.4072
2.24836	8.06357	2.24826	16.2384	2.24831	58.6642	2.24822	63.7656	2.24829	19.289
2.24867	7.76716	2.24857	15.964	2.24861	58.3151	2.24853	64.0768	2.2486	18.4986
2.24897	7.1232	2.24887	15.7288	2.24892	58.2121	2.24883	64.3881	2.24891	17.7083
2.24928	7.17434	2.24918	15.4937	2.24922	58.1092	2.24914	64.5838	2.24921	16.9179
2.24958	8.31382	2.24948	15.926	2.24953	58.0062	2.24944	64.2349	2.24952	16.1275
2.24989	10.1484	2.24979	16.9864	2.24983	57.9033	2.24975	63.6479	2.24982	15.1981
2.25019	11.592	2.25009	17.9814	2.25014	57.7964	2.25005	63.0608	2.25013	14.2687
2.2505	13.0356	2.2504	18.3482	2.25044	57.6894	2.25036	62.8708	2.25043	14.5342
2.2508	14.233	2.2507	17.9341	2.25075	57.5825	2.25066	62.6808	2.25074	14.7997
2.25111	14.7353	2.25101	16.4731	2.25105	57.4755	2.25097	63.0012	2.25104	14.7415
2.25141	14.2384	2.25131	14.9991	2.25136	57.2504	2.25127	63.3217	2.25135	14.6834
2.25172	13.7415	2.25162	13.525	2.25166	57.0253	2.25158	62.8651	2.25165	14.6252
2.25202	13.27	2.25192	13.1633	2.25197	56.8002	2.25188	61.864	2.25196	14.5671
2.25233	12.7984	2.25223	13.8485	2.25227	56.575	2.25219	60.2673	2.25226	14.3409
2.25263	13.022	2.25253	15.345	2.25258	56.2342	2.25249	58.3983	2.25257	14.1147
2.25294	13.2456	2.25284	16.8416	2.25288	55.8934	2.2528	56.4556	2.25287	13.5525
2.25324	13.5994	2.25314	17.8343	2.25319	55.5525	2.2531	55.0574	2.25318	13.5877
2.25355	13.9533	2.25345	17.7802	2.25349	55.2117	2.25341	54.6405	2.25348	14.295
2.25385	13.308	2.25375	16.4958	2.2538	54.8708	2.25371	55.1312	2.25379	15.0023
2.25416	11.9676	2.25406	15.2115	2.2541	54.53	2.25402	55.9604	2.25409	16.0457
2.25446	10.8815	2.25436	14.0188	2.25441	54.1892	2.25432	56.7896	2.2544	16.4916
2.25477	9.79542	2.25467	13.873	2.25471	53.8483	2.25463	56.8927	2.2547	15.7209
2.25507	8.97	2.25497	15.049	2.25502	53.3978	2.25493	56.4514	2.25501	14.3527
2.25538	8.83967	2.25528	16.8531	2.25532	52.9472	2.25524	55.8171	2.25531	13.3206
2.25568	9.34651	2.25558	18.7122	2.25563	52.4967	2.25554	55.1829	2.25562	12.2886
2.25599	9.85335	2.25589	19.9431	2.25593	52.0461	2.25585	54.5147	2.25592	11.5178
2.25629	10.4036	2.25619	19.8523	2.25624	51.5955	2.25615	53.8464	2.25623	11.3446
2.2566	10.9539	2.2565	18.7146	2.25654	51.145	2.25646	53.4448	2.25653	11.694
2.2569	10.4	2.2568	17.433	2.25685	50.6944	2.25676	53.0431	2.25684	12.6409
2.25721	9.84611	2.25711	16.1513	2.25715	50.2439	2.25707	52.6415	2.25714	13.619
2.25751	9.33565	2.25741	15.681	2.25746	49.8056	2.25737	52.2398	2.25745	14.597
2.25782	8.82519	2.25772	16.2576	2.25776	49.3674	2.25768	52.065	2.25775	14.7536
2.25812	8.4885	2.25802	17.2955	2.25807	48.9291	2.25798	51.8903	2.25806	14.3127
2.25843	8.84691	2.25833	18.3335	2.25837	48.4909	2.25829	51.7155	2.25836	14.2079
2.25873	9.46598	2.25863	18.3899	2.25868	48.1905	2.25859	51.5407	2.25867	14.103
2.25904	10.085	2.25894	18.4463	2.25898	47.8902	2.2589	51.9339	2.25897	13.9609
2.25934	10.5966	2.25924	17.626	2.25929	48.0625	2.2592	52.327	2.25928	13.8187
2.25965	10.4131	2.25955	16.8056	2.25959	48.2349	2.25951	52.7202	2.25958	14.1585
2.25995	9.23043	2.25985	16.6134	2.2599	48.2533	2.25981	53.1133	2.25989	14.4982
2.26026	8.04773	2.26016	16.4212	2.2602	48.2718	2.26012	53.0981	2.26019	14.838
2.26056	7.25602	2.26046	17.2774	2.26051	47.8175	2.26042	53.0828	2.2605	15.1777
2.26087	6.46431	2.26077	18.1335	2.26081	47.3633	2.26073	53.0676	2.2608	14.472
2.26117	6.3677	2.26107	18.9896	2.26112	46.6628	2.26103	53.0523	2.26111	13.7662
2.26148	6.27108	2.26138	19.8458	2.26142	45.9624	2.26134	53.627	2.26141	13.0604
2.26178	5.86312	2.26168	19.2232	2.26173	45.4687	2.26164	54.2017	2.26172	12.3547
2.26209	5.45516	2.26199	18.6005	2.26203	45.4478	2.26195	54.8954	2.26202	12.2183
2.26239	5.09064	2.26229	17.9779	2.26234	45.7494	2.26225	55.3169	2.26233	12.082
2.2627	4.72613	2.2626	17.3553	2.26264	46.051	2.26256	54.9727	2.26263	11.9457
2.263	4.18784	2.2629	17.1252	2.26295	46.1606	2.26286	54.084	2.26294	11.8094
2.26331	4.34464	2.26321	16.8952	2.26325	45.7974	2.26317	53.4845	2.26324	11.673
2.26361	5.4572	2.26351	16.6651	2.26356	44.9714	2.26347	52.885	2.26355	11.5367
2.26392	6.56975	2.26382	16.4351	2.26386	43.909	2.26378	52.6039	2.26385	11.4004
2.26422	7.76829	2.26412	16.5715	2.26417	42.8467	2.26408	52.3228	2.26416	11.264
2.26453	8.27174	2.26443	16.7079	2.26447	42.0206	2.26439	52.0416	2.26446	11.0896
2.26483	8.16698	2.26473	16.8443	2.26478	41.7203	2.26469	51.7605	2.26477	10.9151
2.26514	7.36712	2.26504	16.9807	2.26508	41.8926	2.265	52.1601	2.26507	10.7407
2.26544	6.95825	2.26534	16.9825	2.26539	42.5721	2.2653	52.5596	2.26538	10.5663
2.26575	6.54939	2.26565	16.9843	2.26569	43.2517	2.26561	52.9591	2.26568	10.1429
2.26605	7.09628	2.26595	16.9862	2.266	43.8869	2.26591	53.3586	2.26599	9.71949
2.26636	8.33826	2.26626	16.988	2.2663	44.0494	2.26622	53.0378	2.26629	9.33346
2.26666	9.81194	2.26656	16.7281	2.26661	43.8229	2.26652	52.717	2.2666	8.94742
2.26697	11.2856	2.26687	16.4682	2.26691	43.36	2.26683	52.3962	2.2669	9.45442
2.26727	11.8035	2.26717	16.2083	2.26722	42.7371	2.26713	52.0753	2.26721	10.5589
2.26758	11.6264	2.26748	15.9485	2.26752	42.1142	2.26744	51.9814	2.26751	11.2899
2.26788	11.1161	2.26778	16.1204	2.26783	41.9492	2.26774	51.8874	2.26782	12.0209
2.26819	10.6059	2.26809	16.2924	2.26813	41.7843	2.26805	51.7935	2.26812	12.6275
2.26849	10.0522	2.26839	16.4644	2.26844	41.7375	2.26835	51.6995	2.26843	12.6367
2.2688	9.49856	2.2687	16.6363	2.26874	41.6907	2.26866	51.3241	2.26873	11.8243
2.2691	9.77868	2.269	16.5466	2.26905	41.644	2.26896	50.9487	2.26904	11.012
2.26941	10.0588	2.26931	16.4568	2.26935	41.5972	2.26927	50.5733	2.26934	10.1083
2.26971	8.94873	2.26961	16.367	2.26966	40.9315	2.26957	50.1979	2.26965	9.80195
2.27002	7.83866	2.26992	16.2773	2.26996	40.2658	2.26988	49.414	2.26995	10.0184
2.27032	6.23624	2.27022	15.5986	2.27027	39.6297	2.27018	48.6302	2.27026	10.8323
2.27063	4.63381	2.27053	14.9199	2.27057	38.9936	2.27049	47.8464	2.27056	11.9822
2.27093	3.68303	2.27083	14.2413	2.27088	38.7021	2.27079	47.0626	2.27087	13.1322
2.27124	4.12244	2.27114	13.5626	2.27118	38.8834	2.2711	47.3848	2.27117	13.4607
2.27154	5.31487	2.27144	13.1457	2.27149	39.2567	2.2714	47.7071	2.27148	13.1917
2.27185	7.2024	2.27175	12.7288	2.27179	39.63	2.27171	48.0293	2.27178	12.6178
2.27215	8.78582	2.27205	12.3118	2.2721	39.9048	2.27201	48.3516	2.27209	12.0439
2.27246	10.3692	2.27236	11.8949	2.2724	39.9433	2.27232	48.2427	2.27239	11.1339
2.27276	9.18676	2.27266	12.2534	2.27271	39.7897	2.27262	48.1339	2.2727	10.8214
2.27307	8.00429	2.27297	12.6118	2.27301	39.3998	2.27293	47.4806	2.273	11.405
2.27337	6.82182	2.27327	12.9703	2.27332	38.8277	2.27323	46.8272	2.27331	12.5861
2.27368	5.63934	2.27358	13.3287	2.27362	38.4919	2.27354	45.8305	2.27361	13.4311
2.27398	6.02083	2.27388	13.6217	2.27393	38.5304	2.27384	44.8338	2.27392	14.2761
2.27429	6.40231	2.27419	13.9147	2.27423	39.0416	2.27415	44.1094	2.27422	14.4163
2.27459	6.7838	2.27449	14.2077	2.27454	39.5751	2.27445	43.9295	2.27453	13.9591
2.2749	7.16529	2.2748	14.5008	2.27484	40.1086	2.27476	44.1012	2.27483	13.838
2.2752	7.54678	2.2751	14.941	2.27515	40.1496	2.27506	44.8175	2.27514	13.7168
2.27551	7.92826	2.27541	15.3812	2.27545	39.718	2.27537	45.772	2.27544	13.9317
2.27581	8.30975	2.27571	15.1279	2.27576	38.9811	2.27567	46.7265	2.27575	14.1466
2.27612	8.69124	2.27602	14.2464	2.27606	38.2442	2.27598	47.2386	2.27605	14.3615
2.27642	9.82574	2.27632	12.7891	2.27637	37.6993	2.27628	47.2062	2.27636	14.5764
2.27673	10.9602	2.27663	11.3318	2.27667	37.6271	2.27659	46.7143	2.27666	15.0153
2.27703	12.3989	2.27693	10.1493	2.27698	37.9193	2.27689	45.6779	2.27697	15.4543
2.27734	13.1424	2.27724	9.59495	2.27728	38.4479	2.2772	44.4203	2.27727	15.0344
2.27764	12.626	2.27754	10.0057	2.27759	39.1094	2.2775	43.4349	2.27758	14.0171
2.27795	10.7195	2.27785	11.0447	2.27789	39.2982	2.27781	43.0622	2.27788	13.4976
2.27825	8.24821	2.27815	11.7696	2.2782	38.778	2.27811	43.2339	2.27819	12.9782
2.27856	5.77691	2.27846	12.4944	2.2785	37.785	2.27842	43.8481	2.27849	12.0853
2.27886	3.59682	2.27876	13.1408	2.27881	36.4523	2.27872	44.7345	2.2788	11.7899
2.27917	2.80692	2.27907	13.7871	2.27911	35.3559	2.27903	45.5019	2.2791	12.3109
2.27947	3.16103	2.27937	14.4335	2.27942	34.9849	2.27933	46.2692	2.27941	12.8319
2.27978	4.21024	2.27968	15.0798	2.27972	35.0866	2.27964	45.9872	2.27971	13.3903
2.28008	5.69387	2.27998	15.5225	2.28003	35.6955	2.27994	45.7052	2.28002	13.9486
2.28039	7.17751	2.28029	15.9652	2.28033	36.3044	2.28025	45.4232	2.28032	13.2623
2.28069	8.00949	2.28059	16.4079	2.28064	36.9527	2.28055	45.1412	2.28063	12.576
2.281	8.84148	2.2809	16.8506	2.28094	37.1283	2.28086	45.3044	2.28093	11.8897
2.2813	9.33316	2.2812	16.8222	2.28125	36.8114	2.28116	45.4677	2.28124	11.2034
2.28161	9.82484	2.28151	16.7938	2.28155	36.4946	2.28147	45.6309	2.28154	11.6186
2.28191	10.3165	2.28181	16.7653	2.28186	36.1482	2.28177	45.7942	2.28185	12.0338
2.28222	10.8082	2.28212	16.7369	2.28216	36.2745	2.28208	45.8213	2.28215	12.449
2.28252	10.4889	2.28242	16.2178	2.28247	36.7751	2.28238	45.8484	2.28246	12.8642
2.28283	10.1697	2.28273	15.6986	2.28277	37.512	2.28269	45.8755	2.28276	12.9807
2.28313	9.85041	2.28303	15.1794	2.28308	38.1997	2.28299	45.9026	2.28307	13.0972
2.28344	9.53114	2.28334	14.6603	2.28338	38.651	2.2833	45.1495	2.28337	12.0188
2.28374	9.60106	2.28364	13.9186	2.28369	38.7281	2.2836	44.3963	2.28368	10.9404
2.28405	9.67098	2.28395	13.177	2.28399	38.3325	2.28391	43.6432	2.28398	9.91456
2.28435	10.436	2.28425	12.082	2.2843	37.6784	2.28421	42.89	2.28429	8.88868
2.28466	11.201	2.28456	11.6152	2.2846	37.0242	2.28452	42.1369	2.28459	9.05769
2.28496	11.3144	2.28486	12.21	2.28491	36.3406	2.28482	41.3837	2.2849	9.22669
2.28527	11.4277	2.28517	12.8048	2.28521	35.6569	2.28513	40.6306	2.2852	9.69441
2.28557	10.1509	2.28547	13.4389	2.28552	35.4361	2.28543	39.8774	2.28551	10.1621
2.28588	8.87406	2.28578	14.073	2.28582	35.2152	2.28574	39.7114	2.28581	10.6298
2.28618	6.92386	2.28608	14.55	2.28613	34.9944	2.28604	39.5453	2.28612	11.0976
2.28649	4.97366	2.28639	15.0271	2.28643	34.7736	2.28635	39.3792	2.28642	10.9243
2.28679	3.02346	2.28669	15.5041	2.28674	34.0949	2.28665	39.2131	2.28673	10.751
2.2871	1.07326	2.287	15.9812	2.28704	33.4161	2.28696	39.3646	2.28703	10.5777
2.2874	0.58566	2.2873	17.0537	2.28735	32.7521	2.28726	39.5162	2.28734	10.4044
2.28771	0.09805	2.28761	18.1261	2.28765	32.0881	2.28757	39.6677	2.28764	10.3805
2.28801	1.92742	2.28791	19.1594	2.28796	31.4882	2.28787	39.8193	2.28795	10.3566
2.28832	3.7568	2.28822	20.1926	2.28826	31.1246	2.28818	40.4012	2.28825	10.3327
2.28862	6.54781	2.28852	20.7023	2.28857	30.8348	2.28848	40.9831	2.28856	10.3088
2.28893	9.33882	2.28883	20.5839	2.28887	31.0178	2.28879	41.5651	2.28886	10.1022
2.28923	11.7388	2.28913	19.7065	2.28918	31.506	2.28909	42.147	2.28917	9.89569
2.28954	13.4438	2.28944	18.201	2.28948	31.9943	2.2894	41.9575	2.28947	9.68916
2.28984	14.0481	2.28974	16.8394	2.28979	32.5121	2.2897	41.768	2.28978	9.48262
2.29015	13.2623	2.29005	15.4777	2.29009	33.0299	2.29001	41.5785	2.29008	9.62459
2.29045	11.8248	2.29035	14.7705	2.2904	32.6219	2.29031	41.3891	2.29039	9.76656
2.29076	10.3873	2.29066	14.6913	2.2907	32.214	2.29062	41.2393	2.29069	9.90853
2.29106	9.05847	2.29096	14.6776	2.29101	31.8356	2.29092	41.0895	2.291	10.0505
2.29137	7.7296	2.29127	14.6639	2.29131	31.4572	2.29123	40.9397	2.2913	10.7899
2.29167	6.40073	2.29157	14.6895	2.29162	31.3324	2.29153	40.7899	2.29161	11.5293
2.29198	5.07186	2.29188	14.7151	2.29192	31.6804	2.29184	40.4133	2.29191	12.2687
2.29228	3.96021	2.29218	14.4789	2.29223	32.2055	2.29214	40.0366	2.29222	13.0081
2.29259	2.84856	2.29249	14.2427	2.29253	32.7307	2.29245	39.66	2.29252	13.9716
2.29289	2.77955	2.29279	14.0065	2.29284	33.2953	2.29275	39.2833	2.29283	14.935
2.2932	3.40563	2.2931	13.7704	2.29314	33.3872	2.29306	38.6397	2.29313	14.7036
2.2935	4.68766	2.2934	14.4633	2.29345	33.223	2.29336	37.9961	2.29344	14.4721
2.29381	6.66479	2.29371	15.1563	2.29375	32.5861	2.29367	37.3525	2.29374	13.3823
2.29411	8.59847	2.29401	15.81	2.29406	31.7228	2.29397	36.7089	2.29405	12.2924
2.29442	9.83706	2.29432	16.4637	2.29436	30.8596	2.29428	36.5644	2.29435	11.2026
2.29472	9.71442	2.29462	16.5171	2.29467	30.4395	2.29458	36.4199	2.29466	10.1127
2.29503	8.2016	2.29493	15.9423	2.29497	30.0194	2.29489	36.2755	2.29496	9.59542
2.29533	6.12401	2.29523	14.674	2.29528	30.0326	2.29519	36.131	2.29527	9.07811
2.29564	4.04642	2.29554	13.4056	2.29558	30.0459	2.2955	36.0886	2.29557	8.56079
2.29594	2.88476	2.29584	11.8624	2.29589	30.0591	2.2958	36.0463	2.29588	8.04348
2.29625	3.11329	2.29615	10.3192	2.29619	30.0723	2.29611	36.0039	2.29618	7.91824
2.29655	4.39894	2.29645	9.40417	2.2965	30.4155	2.29641	35.9616	2.29649	7.79299
2.29686	6.37969	2.29676	8.48914	2.2968	30.7586	2.29672	35.42	2.29679	7.66775
2.29716	8.44732	2.29706	8.28078	2.29711	31.1018	2.29702	34.8785	2.2971	7.54251
2.29747	9.12477	2.29737	8.07242	2.29741	31.4449	2.29733	34.337	2.2974	8.78639
2.29777	8.74509	2.29767	7.86405	2.29772	31.5123	2.29763	33.7955	2.29771	10.0303
2.29808	7.67032	2.29798	7.65569	2.29802	31.5797	2.29794	34.3976	2.29801	11.2742
2.29838	6.96165	2.29828	7.89227	2.29833	31.6471	2.29824	34.9998	2.29832	12.518
2.29869	6.94807	2.29859	8.12885	2.29863	31.7145	2.29855	35.6019	2.29862	12.7714
2.29899	7.45582	2.29889	9.05902	2.29894	31.8395	2.29885	36.204	2.29893	13.0248
2.2993	8.65866	2.2992	10.6173	2.29924	31.9644	2.29916	36.3978	2.29923	12.0834
2.2996	10.209	2.2995	12.5331	2.29955	32.0894	2.29946	36.5915	2.29954	11.1419
2.29991	11.0643	2.29981	14.4488	2.29985	32.2143	2.29977	36.7853	2.29984	10.4245
2.30021	10.4715	2.30011	16.0897	2.30016	32.3688	2.30007	36.979	2.30015	9.70705
2.30052	9.1836	2.30042	17.1025	2.30046	32.5233	2.30038	36.458	2.30045	8.98962
2.30082	8.00429	2.30072	17.1992	2.30077	32.6778	2.30068	35.9371	2.30076	8.27219
2.30113	7.52008	2.30103	16.6678	2.30107	32.8323	2.30099	35.4161	2.30106	7.99661
2.30143	8.09299	2.30133	16.4504	2.30138	33.036	2.30129	34.8952	2.30137	7.72104
2.30174	10.0561	2.30164	16.2331	2.30168	33.2398	2.3016	34.7826	2.30167	7.44546
2.30204	11.9323	2.30194	15.6755	2.30199	33.9162	2.3019	34.6701	2.30198	7.16989
2.30235	13.1134	2.30225	15.1179	2.30229	34.5927	2.30221	34.5575	2.30228	7.04367
2.30265	13.2374	2.30255	14.5603	2.3026	35.0426	2.30251	34.445	2.30259	6.91745
2.30296	11.9712	2.30286	14.0027	2.3029	35.4925	2.30282	34.384	2.30289	6.79124
2.30326	9.36665	2.30316	13.288	2.30321	35.4698	2.30312	34.323	2.3032	6.66502
2.30357	6.76208	2.30347	12.5734	2.30351	35.447	2.30343	34.262	2.3035	7.75313
2.30387	5.64907	2.30377	11.8587	2.30382	35.5647	2.30373	34.2011	2.30381	8.84123
2.30418	5.92625	2.30408	11.1441	2.30412	35.6824	2.30404	34.367	2.30411	9.92934
2.30448	7.63706	2.30438	11.6303	2.30443	36.588	2.30434	34.5329	2.30442	11.0174
2.30479	10.043	2.30469	12.1166	2.30473	37.4936	2.30465	34.6988	2.30472	11.757
2.30509	12.1448	2.30499	12.6028	2.30504	38.5715	2.30495	34.8647	2.30503	12.4966
2.3054	14.2466	2.3053	13.0891	2.30534	39.6494	2.30526	35.7566	2.30533	13.2362
2.3057	14.5599	2.3056	13.4183	2.30565	40.161	2.30556	36.6486	2.30564	13.9758
2.30601	14.8733	2.30591	13.7475	2.30595	40.2788	2.30587	37.5405	2.30594	13.6762
2.30631	15.1867	2.30621	14.0767	2.30626	40.1626	2.30617	38.4325	2.30625	13.3765
2.30662	15.5001	2.30652	14.4059	2.30656	40.0464	2.30648	38.4622	2.30655	13.0768
2.30692	16.161	2.30682	14.9314	2.30687	40.3783	2.30678	38.492	2.30686	12.7771
2.30723	16.8219	2.30713	15.4569	2.30717	40.7102	2.30709	38.5218	2.30716	11.88
2.30753	17.4829	2.30743	15.9431	2.30748	41.4804	2.30739	38.5516	2.30747	10.9828
2.30784	18.1438	2.30774	16.4294	2.30778	42.2505	2.3077	38.7919	2.30777	11.2806
2.30814	17.5971	2.30804	16.4053	2.30809	42.7548	2.308	39.0323	2.30808	11.5783
2.30845	17.0505	2.30835	15.753	2.30839	42.8651	2.30831	39.2727	2.30838	12.4496
2.30875	16.5038	2.30865	14.4464	2.3087	42.5615	2.30861	39.513	2.30869	13.3208
2.30906	15.9571	2.30896	13.1398	2.309	42.0216	2.30892	40.071	2.30899	12.9972
2.30936	17.3799	2.30926	11.9403	2.30931	41.5899	2.30922	40.629	2.3093	12.6736
2.30967	18.8027	2.30957	11.369	2.30961	41.1583	2.30953	41.187	2.3096	11.6903
2.30997	20.2255	2.30987	11.1379	2.30992	40.8006	2.30983	41.745	2.30991	10.7071
2.31028	21.6482	2.31018	11.535	2.31022	40.4428	2.31014	42.4391	2.31021	9.22591
2.31058	21.2319	2.31048	12.4818	2.31053	40.085	2.31045	43.1332	2.31052	8.74049
2.31089	20.8156	2.31079	13.4285	2.31083	39.7273	2.31075	43.8274	2.31082	9.64909
2.31119	20.3992	2.31109	14.4145	2.31114	39.0519	2.31106	44.5215	2.31113	11.5534
2.3115	19.9829	2.3114	15.4005	2.31145	38.3765	2.31136	46.2593	2.31143	14.0676
2.3118	19.5231	2.3117	15.5358	2.31175	37.7011	2.31167	47.9971	2.31174	16.5819
2.31211	19.0633	2.31201	15.6712	2.31206	37.0258	2.31197	49.7349	2.31204	17.8887
2.31241	18.9511	2.31231	15.8458	2.31236	36.2322	2.31228	51.4727	2.31235	17.8016
2.31272	18.1438	2.31262	16.0204	2.31267	35.4387	2.31258	53.0114	2.31265	16.9055
2.31302	16.8206	2.31292	17.0718	2.31297	34.6451	2.31289	54.5501	2.31296	15.4119
2.31333	14.8023	2.31323	18.7514	2.31328	33.8516	2.31319	56.0889	2.31326	13.6367
2.31363	12.8129	2.31353	20.0777	2.31358	33.2816	2.3135	57.6276	2.31357	12.8572
2.31394	11.5187	2.31384	21.4039	2.31389	32.7117	2.3138	58.2134	2.31387	13.7082
2.31424	10.905	2.31414	22.4831	2.31419	32.1417	2.31411	58.7993	2.31418	15.555
2.31455	11.4499	2.31445	23.5624	2.3145	31.5717	2.31441	59.3851	2.31448	17.688
2.31485	13.0808	2.31475	23.3853	2.3148	31.2775	2.31472	59.9709	2.31479	19.8211
2.31516	15.4069	2.31506	23.2082	2.31511	30.9833	2.31502	59.774	2.31509	20.585
2.31546	17.8415	2.31536	22.7432	2.31541	30.6891	2.31533	59.5771	2.3154	20.3532
2.31577	20.2761	2.31567	22.2782	2.31572	30.3949	2.31563	59.3801	2.3157	19.107
2.31607	22.7542	2.31597	21.8133	2.31602	30.2631	2.31594	59.1832	2.31601	17.8607
2.31638	25.2323	2.31628	21.3483	2.31633	30.1314	2.31624	57.7611	2.31631	17.2493
2.31668	27.8117	2.31658	21.4853	2.31663	29.9997	2.31655	56.339	2.31662	17.6336
2.31699	30.3912	2.31689	21.6223	2.31694	29.868	2.31685	54.9169	2.31692	19.4243
2.31729	32.2756	2.31719	21.7593	2.31724	30.0022	2.31716	53.4948	2.31723	22.2108
2.3176	34.1599	2.3175	21.8963	2.31755	30.1364	2.31746	51.4487	2.31753	24.7733
2.3179	34.5801	2.3178	21.1827	2.31785	29.7978	2.31777	49.4027	2.31784	26.7383
2.31821	35.0003	2.31811	20.469	2.31816	29.4593	2.31807	47.3737	2.31814	27.4018
2.31851	34.262	2.31841	19.4413	2.31846	28.7539	2.31838	45.3447	2.31845	27.0697
2.31882	33.5236	2.31872	19.0418	2.31877	28.0485	2.31868	43.6786	2.31875	26.1276
2.31912	32.9591	2.31902	20.1366	2.31907	27.3432	2.31899	42.2849	2.31906	25.1856
2.31943	32.3946	2.31933	21.8595	2.31938	26.6378	2.31929	40.6132	2.31936	24.7787
2.31973	32.5251	2.31963	23.5562	2.31968	26.5725	2.3196	39.2138	2.31967	25.3676
2.32004	32.6557	2.31994	24.6248	2.31999	26.5073	2.3199	38.9772	2.31997	27.0518
2.32034	33.1628	2.32024	25.0522	2.32029	26.4421	2.32021	39.1943	2.32028	29.3334
2.32065	33.6698	2.32055	24.4326	2.3206	26.3768	2.32051	39.0201	2.32058	31.7644
2.32095	33.4818	2.32085	23.1718	2.3209	26.2869	2.32082	39.1181	2.32089	34.1953
2.32126	33.2938	2.32116	21.911	2.32121	26.1971	2.32112	39.3182	2.32119	35.8048
2.32156	32.0921	2.32146	21.0362	2.32151	26.1072	2.32143	39.5183	2.3215	36.8169
2.32187	30.8903	2.32177	21.2084	2.32182	26.0173	2.32173	39.7355	2.3218	38.053
2.32217	28.5301	2.32207	22.5322	2.32212	26.3608	2.32204	39.9526	2.32211	39.2891
2.32248	26.17	2.32238	24.4841	2.32243	26.7043	2.32234	39.0078	2.32241	40.1518
2.32278	23.8179	2.32268	26.3052	2.32273	27.0477	2.32265	38.0631	2.32272	41.612
2.32309	21.4658	2.32299	28.1263	2.32304	27.3912	2.32295	37.1183	2.32302	43.7403
2.32339	20.1564	2.32329	29.9866	2.32334	27.4595	2.32326	36.1735	2.32333	45.8687
2.3237	20.0055	2.3236	31.8469	2.32365	27.5278	2.32356	35.5464	2.32363	47.9971
2.324	20.5207	2.3239	34.0694	2.32395	27.5961	2.32387	34.9193	2.32394	50.1254
2.32431	22.1944	2.32421	36.2919	2.32426	27.6645	2.32417	34.8083	2.32424	51.3825
2.32461	24.5198	2.32451	38.4489	2.32456	27.851	2.32448	34.6974	2.32455	52.0422
2.32492	27.5402	2.32482	40.6059	2.32487	28.0375	2.32478	34.4531	2.32485	52.1791
2.32522	30.9155	2.32512	42.2133	2.32517	28.224	2.32509	33.7551	2.32516	51.7186
2.32553	34.2907	2.32543	42.7738	2.32548	28.4105	2.32539	32.5749	2.32546	50.8536
2.32584	37.6659	2.32573	42.4182	2.32578	28.235	2.3257	31.1225	2.32577	49.9885
2.32614	41.0412	2.32604	41.0157	2.32609	28.0596	2.326	29.7155	2.32607	49.0861
2.32645	44.1992	2.32634	38.9523	2.32639	27.8842	2.32631	28.5807	2.32638	48.1838
2.32675	46.6621	2.32665	36.8889	2.3267	27.7088	2.32661	27.843	2.32668	47.9784
2.32706	48.5023	2.32695	34.7601	2.327	27.6565	2.32692	27.7405	2.32699	47.773
2.32736	49.1841	2.32726	32.6313	2.32731	27.6041	2.32722	28.2783	2.32729	47.5303
2.32767	48.894	2.32756	31.785	2.32761	27.3007	2.32753	29.0884	2.3276	47.2876
2.32797	47.9088	2.32787	30.9387	2.32792	26.6033	2.32783	29.785	2.3279	47.1093
2.32828	46.5472	2.32817	30.0923	2.32822	25.6671	2.32814	30.4816	2.32821	46.3335
2.32858	45.1855	2.32848	29.246	2.32853	24.7309	2.32844	31.1158	2.32851	44.6989
2.32889	43.259	2.32878	28.5673	2.32883	23.5732	2.32875	31.75	2.32882	43.0643
2.32919	41.3326	2.32909	27.8887	2.32914	22.8093	2.32905	32.3842	2.32912	41.5791
2.3295	38.7111	2.32939	27.21	2.32944	22.6856	2.32936	33.0184	2.32943	40.0939
2.3298	36.0895	2.3297	26.5314	2.32975	22.9558	2.32966	33.2953	2.32973	39.4674
2.33011	32.5629	2.33	27.711	2.33005	23.5018	2.32997	33.5722	2.33004	39.4385
2.33041	29.0363	2.33031	28.8906	2.33036	24.0477	2.33027	33.849	2.33034	39.7269
2.33072	26.0889	2.33061	31.3265	2.33066	24.0348	2.33058	34.1259	2.33065	40.0153
2.33102	24.3001	2.33092	33.7625	2.33097	24.0219	2.33088	34.3234	2.33095	40.6771
2.33133	23.4525	2.33122	35.5506	2.33127	24.0089	2.33119	34.5208	2.33126	40.7415
2.33163	23.7634	2.33153	37.3388	2.33158	23.996	2.33149	34.6843	2.33156	39.7479
2.33194	24.6535	2.33183	39.1269	2.33188	24.4164	2.3318	34.8477	2.33187	38.7543
2.33224	25.5436	2.33214	40.9151	2.33219	24.8368	2.3321	34.8902	2.33217	37.7607
2.33255	26.6528	2.33245	42.8079	2.33249	25.2326	2.33241	34.3883	2.33248	36.7671
2.33285	27.762	2.33275	44.7008	2.3328	25.6283	2.33271	33.2283	2.33278	36.2924
2.33316	28.8711	2.33306	46.5543	2.3331	25.7745	2.33302	31.5238	2.33309	36.4151
2.33346	29.9803	2.33336	48.4079	2.33341	25.5268	2.33332	29.6492	2.33339	37.3966
2.33377	32.0597	2.33367	50.3993	2.33371	25.0279	2.33363	27.7746	2.3337	38.3782
2.33407	34.1391	2.33397	51.7626	2.33402	24.529	2.33393	26.4671	2.334	39.4717
2.33438	36.5371	2.33428	51.935	2.33432	24.4093	2.33424	25.7042	2.33431	40.5653
2.33468	38.24	2.33458	51.0604	2.33463	24.2896	2.33454	25.2618	2.33461	41.6588
2.33499	39.0414	2.33489	48.55	2.33493	24.6426	2.33485	24.8194	2.33492	42.7524
2.33529	38.6844	2.33519	45.4115	2.33524	24.9956	2.33515	24.411	2.33522	43.0307
2.3356	37.3136	2.3355	42.5609	2.33554	24.9965	2.33546	24.0026	2.33553	43.309
2.3359	35.9429	2.3358	39.7103	2.33585	24.9974	2.33576	23.3673	2.33583	43.5873
2.33621	35.2962	2.33611	38.0407	2.33615	24.5257	2.33607	22.7321	2.33614	43.8656
2.33651	34.6496	2.33641	36.3712	2.33646	24.0539	2.33637	21.8245	2.33644	44.2185
2.33682	34.698	2.33672	34.7016	2.33676	23.523	2.33668	21.4615	2.33675	44.5715
2.33712	34.7464	2.33702	33.0321	2.33707	22.9921	2.33698	22.0812	2.33705	44.8872
2.33743	34.2095	2.33733	31.5327	2.33737	22.4612	2.33729	23.2454	2.33736	45.2028
2.33773	33.6725	2.33763	30.0332	2.33768	21.9304	2.33759	24.2734	2.33767	45.3769
2.33804	31.9771	2.33794	28.2459	2.33798	21.5401	2.3379	25.0293	2.33797	44.9535
2.33834	30.2817	2.33824	27.0867	2.33829	21.1499	2.3382	25.4618	2.33828	44.0073
2.33865	29.0207	2.33855	26.3848	2.33859	20.7596	2.33851	25.622	2.33858	42.4638
2.33895	27.7597	2.33885	26.7297	2.3389	20.3694	2.33881	25.7822	2.33889	40.9824
2.33926	27.1938	2.33916	28.2655	2.3392	20.1466	2.33912	26.2147	2.33919	39.5011
2.33956	26.6279	2.33946	30.4295	2.33951	19.9238	2.33942	27.0046	2.3395	37.6464
2.33987	25.6022	2.33977	32.0962	2.33981	20.1737	2.33973	28.0667	2.3398	36.389
2.34017	24.5766	2.34007	33.7629	2.34012	20.4236	2.34003	29.1118	2.34011	36.3328
2.34048	22.8558	2.34038	34.2125	2.34042	20.8434	2.34034	29.8846	2.34041	36.2766
2.34078	21.135	2.34068	34.6622	2.34073	21.2631	2.34064	29.9995	2.34072	36.2578
2.34109	20.3411	2.34099	35.3408	2.34103	21.6829	2.34095	29.5698	2.34102	36.2389
2.34139	19.5471	2.34129	36.0195	2.34134	22.1027	2.34125	29.4294	2.34133	35.5479
2.3417	20.8384	2.3416	36.6982	2.34164	22.5225	2.34156	29.289	2.34163	34.857
2.342	22.1297	2.3419	37.3768	2.34195	22.9423	2.34186	29.4429	2.34194	34.2033
2.34231	23.8555	2.34221	38.6836	2.34225	23.362	2.34217	29.5967	2.34224	33.5497
2.34261	25.5812	2.34251	39.9904	2.34256	23.7818	2.34247	29.7166	2.34255	33.2788
2.34292	26.1485	2.34282	40.0409	2.34286	23.9866	2.34278	29.8364	2.34285	33.6053
2.34322	26.7157	2.34312	40.0914	2.34317	24.1914	2.34308	29.4911	2.34316	34.7533
2.34353	27.4567	2.34343	39.0349	2.34347	23.9235	2.34339	28.6013	2.34346	35.9013
2.34383	28.1978	2.34373	37.9784	2.34378	23.6556	2.34369	28.0178	2.34377	36.9373
2.34414	30.5607	2.34404	36.9219	2.34408	23.3582	2.344	27.4342	2.34407	37.3758
2.34444	32.9236	2.34434	35.8653	2.34439	23.0607	2.3443	27.2591	2.34438	37.2916
2.34475	36.235	2.34465	33.8142	2.34469	23.236	2.34461	27.084	2.34468	36.61
2.34505	39.5464	2.34495	31.7631	2.345	23.4113	2.34491	26.8918	2.34499	36.059
2.34536	42.1628	2.34526	29.712	2.3453	23.8254	2.34522	26.6997	2.34529	35.5081
2.34566	44.7791	2.34556	27.6609	2.34561	24.2394	2.34552	26.2353	2.3456	34.9198
2.34597	45.9473	2.34587	25.8552	2.34591	24.1808	2.34583	25.4986	2.3459	34.3315
2.34627	47.1155	2.34617	24.0494	2.34622	24.1222	2.34613	24.796	2.34621	33.8801
2.34658	47.5452	2.34648	23.5	2.34652	23.6893	2.34644	24.3656	2.34651	33.4287
2.34688	47.9749	2.34678	22.9506	2.34683	23.2565	2.34674	24.4188	2.34682	33.3134
2.34719	47.3079	2.34709	23.2125	2.34713	22.8236	2.34705	25.0165	2.34712	32.6006
2.34749	45.9457	2.34739	23.4744	2.34744	22.3908	2.34735	26.1984	2.34743	31.466
2.3478	43.6713	2.3477	23.7364	2.34774	22.0859	2.34766	27.3804	2.34773	30.3314
2.3481	40.0067	2.348	23.9983	2.34805	21.7811	2.34796	28.3297	2.34804	28.8608
2.34841	35.2994	2.34831	24.3396	2.34835	21.4763	2.34827	28.7346	2.34834	27.9876
2.34871	30.5921	2.34861	24.6808	2.34866	21.1714	2.34857	28.6913	2.34865	28.3093
2.34902	26.189	2.34892	25.0221	2.34896	21.2211	2.34888	28.3758	2.34895	29.2284
2.34932	22.4809	2.34922	25.3634	2.34927	21.2708	2.34918	28.117	2.34926	29.8114
2.34963	20.1883	2.34953	26.0187	2.34957	21.3205	2.34949	27.8582	2.34956	30.3945
2.34993	19.286	2.34983	26.6741	2.34988	21.3702	2.34979	28.1099	2.34987	30.3054
2.35024	19.267	2.35014	26.0731	2.35018	21.6982	2.3501	28.3616	2.35017	29.6189
2.35054	19.248	2.35044	25.4722	2.35049	22.0261	2.3504	28.5963	2.35048	28.1109
2.35085	18.9973	2.35075	23.9421	2.35079	22.354	2.35071	28.5587	2.35078	26.6029
2.35115	18.7466	2.35105	22.412	2.3511	22.6819	2.35101	28.0731	2.35109	25.0078
2.35146	17.3374	2.35136	22.1382	2.3514	22.8424	2.35132	27.0429	2.35139	24.0101
2.35176	15.9282	2.35166	21.8644	2.35171	23.0029	2.35162	26.1027	2.3517	23.5352
2.35207	14.4737	2.35197	22.7422	2.35201	22.6907	2.35193	25.1626	2.352	23.6577
2.35237	13.0193	2.35227	23.62	2.35232	22.3784	2.35223	24.7329	2.35231	23.7367
2.35268	12.7233	2.35258	24.4586	2.35262	22.0048	2.35254	24.3032	2.35261	23.8157
2.35298	12.4274	2.35288	25.2971	2.35293	21.6312	2.35284	24.3727	2.35292	23.932
2.35329	12.8844	2.35319	24.3128	2.35323	21.2576	2.35315	24.4422	2.35322	24.0483
2.35359	13.3415	2.35349	22.7003	2.35354	20.884	2.35345	24.5117	2.35353	24.1272
2.3539	13.1035	2.3538	21.4804	2.35384	21.3869	2.35376	24.5812	2.35383	24.2062
2.3542	12.8654	2.3541	20.2605	2.35415	21.8897	2.35406	24.9286	2.35414	23.9491
2.35451	12.5441	2.35441	19.7472	2.35445	22.3926	2.35437	25.276	2.35444	24.2894
2.35481	12.2228	2.35471	19.8621	2.35476	22.8955	2.35467	25.6234	2.35475	25.0156
2.35512	12.5966	2.35502	19.5845	2.35506	23.2038	2.35498	25.9708	2.35505	25.7418
2.35542	12.9704	2.35532	19.3068	2.35537	23.5122	2.35528	26.1821	2.35536	26.804
2.35573	14.1407	2.35563	18.5711	2.35567	23.8206	2.35559	26.3934	2.35566	27.2688
2.35603	15.3109	2.35593	17.2072	2.35598	24.129	2.35589	26.6047	2.35597	26.8126
2.35634	15.3227	2.35624	16.2621	2.35628	24.3192	2.3562	26.816	2.35627	25.7589
2.35664	15.3345	2.35654	15.317	2.35659	24.5093	2.3565	26.2126	2.35658	23.8464
2.35695	13.6755	2.35685	14.6337	2.35689	24.6995	2.35681	25.6092	2.35688	21.9339
2.35725	12.0165	2.35715	14.9972	2.3572	24.8897	2.35711	25.0059	2.35719	20.1282
2.35756	10.3575	2.35746	15.9889	2.3575	24.6491	2.35742	24.4025	2.35749	18.9199
2.35786	8.69848	2.35776	16.9807	2.35781	24.4084	2.35772	24.1168	2.3578	18.5704
2.35817	8.70481	2.35807	18.4746	2.35811	24.1924	2.35803	23.831	2.3581	18.2209
2.35847	8.71115	2.35837	19.3403	2.35842	23.9763	2.35833	23.5453	2.35841	17.7096
2.35878	8.71748	2.35868	18.8189	2.35872	24.0311	2.35864	23.2596	2.35871	17.1983
2.35908	8.72382	2.35898	17.6693	2.35903	24.4798	2.35894	23.3368	2.35902	16.6871
2.35939	8.69395	2.35929	16.7684	2.35933	25.1452	2.35925	23.4141	2.35932	16.1758
2.35969	8.66409	2.35959	15.8675	2.35964	25.8105	2.35955	23.4914	2.35963	15.5898
2.36	8.63422	2.3599	15.5947	2.35994	26.1854	2.35986	23.5687	2.35993	15.0039
2.3603	8.60435	2.3602	16.3689	2.36025	26.0087	2.36016	24.4911	2.36024	14.4179
2.36061	9.38543	2.36051	17.4113	2.36055	25.1969	2.36047	25.4135	2.36054	13.8319
2.36091	10.1665	2.36081	18.4537	2.36086	24.1487	2.36077	26.4551	2.36085	13.4949
2.36122	10.9476	2.36112	19.9149	2.36116	23.0118	2.36108	27.2244	2.36115	13.1579
2.36152	11.7287	2.36142	20.7479	2.36147	22.2689	2.36138	27.3623	2.36146	12.8208
2.36183	10.9793	2.36173	20.3901	2.36177	22.0824	2.36169	26.9557	2.36176	12.4838
2.36213	10.2299	2.36203	20.0323	2.36208	22.4474	2.36199	26.8383	2.36207	11.9546
2.36244	9.48046	2.36234	19.6352	2.36238	23.2423	2.3623	26.721	2.36237	11.4255
2.36274	8.73106	2.36264	19.2381	2.36269	24.0372	2.3626	26.7057	2.36268	10.8963
2.36305	8.7926	2.36295	19.6376	2.36299	24.3939	2.36291	26.6905	2.36298	10.3671
2.36335	8.85415	2.36325	20.0372	2.3633	24.7506	2.36321	26.6752	2.36329	10.6843
2.36366	8.9157	2.36356	20.3975	2.3636	24.93	2.36352	26.66	2.36359	11.0015
2.36396	8.97724	2.36386	20.7578	2.36391	25.1095	2.36382	26.8773	2.3639	11.3187
2.36427	8.90121	2.36417	20.1627	2.36421	25.2889	2.36413	27.0946	2.3642	11.6359
2.36457	8.82519	2.36447	18.9395	2.36452	25.4683	2.36443	27.3119	2.36451	12.2269
2.36488	8.74916	2.36478	18.109	2.36482	25.9481	2.36474	27.5292	2.36481	12.8179
2.36518	8.67314	2.36508	17.2784	2.36513	26.4279	2.36504	27.463	2.36512	13.4089
2.36549	8.90121	2.36539	17.0105	2.36543	26.9077	2.36535	27.3967	2.36542	14
2.36579	9.12929	2.36569	17.3708	2.36574	27.3875	2.36565	27.0241	2.36573	13.9438
2.3661	9.35737	2.366	17.3778	2.36604	27.3552	2.36596	27.196	2.36603	13.8875
2.3664	9.58545	2.3663	17.3847	2.36635	27.3228	2.36626	27.9784	2.36634	13.8313
2.36671	9.17477	2.36661	17.1692	2.36665	27.2905	2.36657	28.7608	2.36664	13.7751
2.36701	8.7641	2.36691	16.9537	2.36696	27.2582	2.36687	29.5772	2.36695	13.8477
2.36732	7.65833	2.36722	16.7381	2.36726	27.6315	2.36718	30.3937	2.36725	13.9202
2.36762	6.55256	2.36752	16.5226	2.36757	28.0048	2.36748	30.3479	2.36756	13.9928
2.36793	6.41702	2.36783	15.9407	2.36787	28.3781	2.36779	30.3022	2.36786	14.0653
2.36823	6.28149	2.36813	15.3587	2.36818	28.7515	2.36809	30.2565	2.36817	13.7893
2.36854	7.30444	2.36844	14.7768	2.36848	28.6914	2.3684	30.2107	2.36847	13.5134
2.36884	8.3274	2.36874	14.1949	2.36879	28.6314	2.3687	30.2515	2.36878	13.2374
2.36915	8.88696	2.36905	13.77	2.36909	28.5714	2.36901	30.2923	2.36908	12.9614
2.36945	9.44652	2.36935	13.3451	2.3694	28.5114	2.36931	30.333	2.36939	12.3992
2.36976	9.31098	2.36966	12.9202	2.3697	28.3603	2.36962	30.3738	2.36969	11.837
2.37006	9.17545	2.36996	12.4952	2.37001	28.2092	2.36992	30.3465	2.37	11.2747
2.37037	9.50331	2.37027	12.8425	2.37031	28.0581	2.37023	30.3192	2.3703	10.7125
2.37067	9.83117	2.37057	13.1897	2.37062	27.907	2.37053	30.2919	2.37061	10.4988
2.37098	10.159	2.37088	13.5369	2.37092	28.5831	2.37084	30.2646	2.37091	10.285
2.37128	10.4869	2.37118	13.8841	2.37123	29.2592	2.37114	31.3198	2.37122	10.0713
2.37159	10.1007	2.37149	13.9695	2.37153	29.9354	2.37145	32.375	2.37152	9.85757
2.37189	9.71442	2.37179	14.055	2.37184	30.6115	2.37175	33.4302	2.37183	10.6473
2.3722	9.32818	2.3721	14.1405	2.37214	30.9024	2.37206	34.4854	2.37213	11.4371
2.3725	8.94194	2.3724	14.2259	2.37245	31.1932	2.37236	34.7692	2.37244	12.2269
2.37281	9.48249	2.37271	15.206	2.37275	31.484	2.37267	35.053	2.37274	13.0167
2.37311	10.023	2.37301	16.1861	2.37306	31.7748	2.37297	35.3367	2.37305	13.1592
2.37342	11.6352	2.37332	17.1269	2.37336	31.8687	2.37328	35.6205	2.37335	13.3018
2.37372	13.2474	2.37362	18.0677	2.37367	31.9626	2.37358	36.1808	2.37366	13.4443
2.37403	13.701	2.37393	18.1578	2.37397	32.0564	2.37389	36.7411	2.37396	13.5869
2.37433	12.7645	2.37423	17.6199	2.37428	32.1503	2.37419	37.3014	2.37427	13.9535
2.37464	10.5392	2.37454	17.4352	2.37458	32.6258	2.3745	37.8617	2.37457	14.3201
2.37494	7.61873	2.37484	17.2506	2.37489	33.1013	2.3748	37.6506	2.37488	14.6493
2.37525	4.85759	2.37515	16.9939	2.37519	33.6949	2.37511	37.4395	2.37518	14.9786
2.37555	3.48663	2.37545	16.7373	2.3755	34.0522	2.37541	37.2284	2.37549	14.8971
2.37586	3.05695	2.37576	16.4414	2.3758	33.863	2.37572	37.0173	2.37579	14.2182
2.37616	4.01746	2.37606	16.1456	2.37611	33.4373	2.37602	37.1791	2.3761	12.7178
2.37647	5.21396	2.37637	15.4964	2.37641	33.0216	2.37633	37.3409	2.3764	11.2174
2.37677	6.41046	2.37667	14.219	2.37672	32.8421	2.37663	37.5028	2.37671	9.3673
2.37708	6.5064	2.37698	13.3342	2.37702	33.1696	2.37694	37.6646	2.37701	8.11466
2.37738	5.90724	2.37728	12.4494	2.37733	33.891	2.37724	37.6336	2.37732	7.95733
2.37769	5.03294	2.37759	12.0407	2.37763	34.2726	2.37755	37.6026	2.37762	8.79572
2.37799	4.85374	2.37789	12.2601	2.37794	34.8906	2.37785	37.5999	2.37793	9.82082
2.3783	5.42755	2.3782	12.9899	2.37824	35.7547	2.37816	37.5972	2.37823	10.8459
2.3786	6.69646	2.3785	14.3478	2.37855	36.6189	2.37846	37.7477	2.37854	12.232
2.37891	8.30568	2.37881	15.9413	2.37885	37.4979	2.37877	38.352	2.37884	13.0206
2.37921	9.2198	2.37911	16.9066	2.37916	38.3768	2.37907	39.2172	2.37915	12.6516
2.37952	9.26505	2.37942	17.3616	2.37946	39.209	2.37938	40.0823	2.37945	11.6853
2.37982	7.92012	2.37972	17.1884	2.37977	40.0412	2.37968	40.6129	2.37976	11.055
2.38013	6.329	2.38003	17.0021	2.38007	40.8733	2.37999	40.6896	2.38006	10.4247
2.38043	4.73789	2.38033	16.8158	2.38038	41.7055	2.38029	40.2672	2.38037	10.6905
2.38074	4.82659	2.38064	17.8074	2.38068	42.1831	2.3806	39.5726	2.38067	11.5538
2.38104	6.30547	2.38094	18.7989	2.38099	42.6608	2.3809	39.1709	2.38098	12.0437
2.38135	9.3103	2.38125	19.5286	2.38129	43.1384	2.38121	38.7692	2.38128	12.5336
2.38165	12.3151	2.38155	19.6303	2.3816	43.6161	2.38151	39.2581	2.38159	12.8376
2.38196	14.4801	2.38186	19.1823	2.3819	43.1187	2.38182	39.747	2.38189	12.5441
2.38226	15.2548	2.38216	18.1061	2.38221	42.6214	2.38212	40.1451	2.3822	11.4292
2.38257	13.9877	2.38247	16.4586	2.38251	42.1241	2.38243	40.5432	2.3825	10.3142
2.38287	11.3304	2.38277	14.8112	2.38282	41.6267	2.38273	40.3968	2.38281	9.17437
2.38318	8.36903	2.38308	14.0274	2.38312	41.5332	2.38304	40.2504	2.38311	8.63197
2.38348	6.10274	2.38338	13.8718	2.38343	41.4396	2.38334	40.2117	2.38342	8.94839
2.38379	5.11078	2.38369	13.9256	2.38373	41.346	2.38365	40.1731	2.38372	9.2648
2.38409	5.50901	2.38399	13.9793	2.38404	41.2525	2.38395	40.679	2.38403	9.575
2.3844	6.79059	2.3843	14.4257	2.38434	41.186	2.38426	41.1849	2.38433	9.88519
2.3847	8.07217	2.3846	14.2439	2.38465	41.1195	2.38456	41.8496	2.38464	10.1954
2.38501	8.7021	2.38491	13.7808	2.38495	40.5951	2.38487	42.5143	2.38494	10.5056
2.38531	9.33203	2.38521	13.3177	2.38526	40.0707	2.38517	42.6515	2.38525	10.5419
2.38562	9.26686	2.38552	13.4827	2.38556	39.3789	2.38548	42.7887	2.38555	10.5783
2.38592	9.2017	2.38582	14.6946	2.38587	38.9234	2.38578	43.0088	2.38586	10.6147
2.38623	10.1371	2.38613	16.7964	2.38617	38.916	2.38609	43.5012	2.38616	10.651
2.38653	11.0725	2.38643	18.8982	2.38648	39.3026	2.38639	44.5665	2.38647	10.5738
2.38684	11.9644	2.38674	20.1233	2.38678	40.1963	2.3867	45.9041	2.38677	10.4966
2.38714	12.8564	2.38704	20.7201	2.38709	41.3264	2.387	47.0147	2.38708	10.4194
2.38745	12.7057	2.38735	20.7371	2.38739	42.3481	2.38731	47.6716	2.38738	10.3422
2.38775	11.8599	2.38765	20.1259	2.3877	43.3699	2.38761	47.9485	2.38769	10.5139
2.38806	10.319	2.38796	19.8288	2.388	44.5245	2.38792	47.7716	2.38799	10.6857
2.38836	8.77812	2.38826	19.5317	2.38831	45.6792	2.38822	47.5578	2.3883	10.8574
2.38867	7.95225	2.38857	19.7581	2.38861	46.8192	2.38853	47.3441	2.3886	11.0291
2.38897	8.28486	2.38887	19.9844	2.38892	47.9591	2.38883	47.3912	2.38891	10.8586
2.38928	9.19672	2.38918	20.5641	2.38922	48.8159	2.38914	47.8921	2.38921	10.688
2.38958	10.8037	2.38948	20.5157	2.38953	49.4363	2.38944	48.5746	2.38952	10.5174
2.38989	12.4685	2.38979	19.6951	2.38983	49.6234	2.38975	49.257	2.38982	10.3469
2.39019	14.1334	2.39009	18.8745	2.39014	49.4166	2.39005	49.3155	2.39013	10.0643
2.3905	15.0742	2.3904	17.7006	2.39044	49.1113	2.39036	48.9202	2.39043	9.78173
2.3908	15.32	2.3907	17.1549	2.39075	48.806	2.39066	48.3562	2.39074	9.16309
2.39111	15.2209	2.39101	17.6953	2.39105	48.4761	2.39097	47.7922	2.39104	9.1419
2.39141	15.1218	2.39131	18.8639	2.39136	48.1462	2.39127	47.1998	2.39135	10.1071
2.39172	14.9792	2.39162	20.0325	2.39166	47.9729	2.39158	46.6074	2.39165	11.0723
2.39202	14.8367	2.39192	20.5729	2.39197	47.7997	2.39188	46.3043	2.39196	12.0748
2.39233	14.5348	2.39223	20.3621	2.39227	47.6264	2.39219	46.0012	2.39226	13.0774
2.39263	14.233	2.39253	19.5231	2.39258	47.4532	2.39249	45.3237	2.39257	13.1339
2.39294	13.9311	2.39284	19.0375	2.39288	46.9254	2.3928	44.374	2.39287	13.1905
2.39324	13.6293	2.39314	18.5519	2.39319	46.3975	2.3931	43.3023	2.39318	13.2471
2.39355	14.3429	2.39345	18.7336	2.39349	45.8697	2.39341	42.5029	2.39348	13.3037
2.39385	15.0566	2.39375	19.5436	2.3938	45.3419	2.39371	42.1856	2.39379	13.5128
2.39416	15.7268	2.39406	19.9609	2.3941	44.5803	2.39402	42.3221	2.39409	13.7219
2.39446	16.397	2.39436	20.3782	2.39441	43.8186	2.39432	42.7195	2.3944	13.9309
2.39477	16.8934	2.39467	20.2345	2.39471	43.0569	2.39463	43.1169	2.3947	14.14
2.39507	16.6948	2.39497	19.4626	2.39502	42.2952	2.39493	43.5427	2.39501	14.349
2.39538	16.1196	2.39528	18.4551	2.39532	41.6763	2.39524	43.9685	2.39531	14.5581
2.39568	14.8493	2.39558	17.4477	2.39563	41.0574	2.39554	43.9823	2.39562	14.7672
2.39599	13.1651	2.39589	16.4926	2.39593	40.2317	2.39585	43.9961	2.39592	14.9762
2.39629	11.4808	2.39619	16.1656	2.39624	39.7999	2.39615	44.0099	2.39623	14.7434
2.3966	10.4481	2.3965	16.5322	2.39654	40.0359	2.39646	44.0238	2.39653	14.5107
2.3969	9.41552	2.3968	16.8989	2.39685	40.5083	2.39676	44.4176	2.39684	14.2779
2.39721	9.71515	2.39711	16.9032	2.39715	40.8724	2.39707	44.8115	2.39714	14.0451
2.39751	10.0148	2.39741	16.9075	2.39746	41.2365	2.39737	45.4436	2.39745	14.3599
2.39782	10.3144	2.39772	16.9117	2.39776	40.7881	2.39768	45.6219	2.39775	14.6748
2.39812	10.6141	2.39802	16.916	2.39807	40.3397	2.39798	44.8076	2.39806	14.9897
2.39843	11.6088	2.39833	17.0643	2.39837	39.8913	2.39829	43.721	2.39836	15.3045
2.39873	12.6035	2.39863	17.2125	2.39868	39.4429	2.39859	42.7592	2.39867	15.2615
2.39904	13.5548	2.39894	17.3608	2.39898	39.2432	2.3989	41.7975	2.39897	15.2186
2.39934	14.5061	2.39924	17.509	2.39929	39.0434	2.39921	41.1363	2.39928	15.1756
2.39965	14.7478	2.39955	17.6164	2.39959	38.8437	2.39951	40.4751	2.39958	15.1326
2.39995	14.2944	2.39985	17.7237	2.3999	38.644	2.39982	39.814	2.39989	14.6415
2.40026	13.0735	2.40016	17.8311	2.40021	38.72	2.40012	39.1528	2.40019	14.1505
2.40056	11.8526	2.40046	17.9384	2.40051	38.796	2.40043	38.3672	2.4005	13.6594
2.40087	10.4191	2.40077	18.687	2.40082	38.872	2.40073	37.5816	2.4008	13.1684
2.40117	8.9855	2.40107	19.4356	2.40112	38.948	2.40104	36.7961	2.40111	12.7162
2.40148	8.24702	2.40138	20.1449	2.40143	38.4973	2.40134	36.0105	2.40141	12.264
2.40178	7.50854	2.40168	20.8543	2.40173	38.0466	2.40165	36.3593	2.40172	11.8119
2.40209	6.98727	2.40199	20.9428	2.40204	37.5959	2.40195	36.7081	2.40202	11.3597
2.40239	6.46601	2.40229	20.4032	2.40234	37.1452	2.40226	37.057	2.40233	11.5548
2.4027	5.94475	2.4026	19.628	2.40265	36.8127	2.40256	37.4058	2.40263	11.7498
2.403	5.42348	2.4029	18.8528	2.40295	36.4801	2.40287	37.5448	2.40294	11.9449
2.40331	5.76747	2.40321	18.2216	2.40326	36.1476	2.40317	37.6838	2.40324	12.14
2.40361	6.11145	2.40351	18.2186	2.40356	35.8151	2.40348	37.8227	2.40355	12.6773
2.40392	7.15053	2.40382	18.451	2.40387	35.6032	2.40378	37.9617	2.40385	13.2147
2.40422	8.1896	2.40412	18.6835	2.40417	35.3913	2.40409	37.6923	2.40416	13.752
2.40453	9.27212	2.40443	18.5889	2.40448	35.1794	2.40439	37.4228	2.40446	14.2893
2.40483	10.3546	2.40473	17.866	2.40478	34.9675	2.4047	37.1534	2.40477	14.3786
2.40514	10.7421	2.40504	16.9077	2.40509	34.5045	2.405	36.884	2.40507	14.4679
2.40544	11.1295	2.40534	15.9493	2.40539	34.0415	2.40531	35.8843	2.40538	14.5571
2.40575	11.0012	2.40565	15.462	2.4057	33.3716	2.40561	34.8846	2.40568	14.6464
2.40605	10.8729	2.40595	15.6029	2.406	33.0957	2.40592	33.8848	2.40599	13.9264
2.40636	11.4397	2.40626	16.4374	2.40631	33.3335	2.40622	32.8851	2.40629	13.2065
2.40666	12.0065	2.40656	17.2718	2.40661	33.8076	2.40653	32.8383	2.4066	12.4865
2.40697	12.5299	2.40687	17.9902	2.40692	34.1733	2.40683	32.7915	2.4069	11.7666
2.40727	13.0532	2.40717	18.7085	2.40722	34.5391	2.40714	32.7448	2.40721	11.893
2.40758	12.8091	2.40748	18.7987	2.40753	34.0136	2.40744	32.698	2.40751	12.0194
2.40788	11.8698	2.40778	18.8888	2.40783	33.4881	2.40775	32.4342	2.40782	12.1458
2.40819	10.5939	2.40809	18.8481	2.40814	32.9626	2.40805	32.1705	2.40812	12.2722
2.40849	9.318	2.40839	18.8074	2.40844	32.4371	2.40836	31.9067	2.40843	12.66
2.4088	8.76613	2.4087	19.3949	2.40875	32.1948	2.40866	31.6429	2.40873	13.0478
2.4091	8.90936	2.409	19.9824	2.40905	31.9524	2.40897	31.6968	2.40904	13.4356
2.40941	9.8056	2.40931	20.1691	2.40936	31.7101	2.40927	31.7507	2.40934	13.8234
2.40971	10.7019	2.40961	20.3558	2.40966	31.4677	2.40958	31.8046	2.40965	14.597
2.41002	11.9891	2.40992	19.9143	2.40997	30.9496	2.40988	31.8585	2.40995	15.3706
2.41032	12.5812	2.41022	19.4728	2.41027	30.4315	2.41019	31.1754	2.41026	16.1069
2.41063	12.0031	2.41053	19.1099	2.41058	29.9134	2.41049	30.4922	2.41056	16.8432
2.41093	10.7299	2.41083	18.7469	2.41088	29.3953	2.4108	29.8091	2.41087	17.6169
2.41124	9.84769	2.41114	19.0121	2.41119	29.1885	2.4111	29.1259	2.41117	17.7931
2.41154	8.96547	2.41144	19.2773	2.41149	28.9817	2.41141	28.3747	2.41148	17.6456
2.41185	9.09694	2.41175	19.3528	2.4118	28.7748	2.41171	27.6235	2.41178	16.9008
2.41215	9.92349	2.41205	19.4282	2.4121	28.568	2.41202	26.8723	2.41209	15.571
2.41246	11.0107	2.41236	18.9148	2.41241	28.0855	2.41232	26.1211	2.41239	14.2411
2.41276	12.0979	2.41266	18.4014	2.41271	27.6029	2.41263	25.5699	2.4127	13.1353
2.41307	12.5769	2.41297	17.9403	2.41302	27.1203	2.41293	25.0186	2.413	12.6269
2.41337	12.3608	2.41327	18.1073	2.41332	26.6378	2.41324	24.4674	2.41331	12.7658
2.41368	11.4207	2.41358	19.0334	2.41363	25.6234	2.41354	23.9161	2.41361	12.9047
2.41398	10.4806	2.41388	20.5876	2.41393	24.6091	2.41385	24.1363	2.41392	13.0809
2.41429	10.0617	2.41419	21.9276	2.41424	23.5947	2.41415	24.3564	2.41422	13.2571
2.4146	10.338	2.41449	23.2675	2.41454	22.5803	2.41446	24.5766	2.41453	12.8234
2.4149	11.3383	2.4148	23.5343	2.41485	22.5508	2.41476	24.7967	2.41483	12.3897
2.41521	12.3387	2.4151	23.173	2.41515	22.5212	2.41507	24.7616	2.41514	11.956
2.41551	13.274	2.41541	22.3537	2.41546	22.4917	2.41537	24.7265	2.41544	11.5223
2.41582	13.5142	2.41571	21.5344	2.41576	22.4622	2.41568	24.6914	2.41575	11.8726
2.41612	13.0304	2.41602	20.9506	2.41607	22.2089	2.41598	24.6563	2.41605	12.2228
2.41643	12.5466	2.41632	20.9949	2.41637	21.9556	2.41629	25.0296	2.41636	12.5731
2.41673	11.8166	2.41663	21.337	2.41668	21.7023	2.41659	25.4029	2.41666	12.9233
2.41704	11.7817	2.41693	21.6791	2.41698	21.449	2.4169	25.7762	2.41697	12.9251
2.41734	12.1233	2.41724	22.0605	2.41729	21.1957	2.4172	26.1495	2.41727	12.9268
2.41765	13.16	2.41754	22.4418	2.41759	20.9425	2.41751	25.6436	2.41758	12.9286
2.41795	14.2329	2.41785	22.0772	2.4179	20.6892	2.41781	25.1377	2.41788	12.9303
2.41826	15.3058	2.41815	21.7127	2.4182	20.4359	2.41812	24.6319	2.41819	12.372
2.41856	15.1913	2.41846	21.3481	2.41851	20.675	2.41842	24.126	2.41849	11.8136
2.41887	14.3816	2.41876	20.9835	2.41881	20.9141	2.41873	24.0285	2.4188	11.2553
2.41917	13.4706	2.41907	21.4892	2.41912	21.1533	2.41903	23.931	2.4191	10.6969
2.41948	12.5596	2.41937	21.9948	2.41942	21.3924	2.41934	23.8335	2.41941	10.7858
2.41978	12.3727	2.41968	22.5005	2.41973	21.4346	2.41964	23.736	2.41971	10.8747
2.42009	12.8808	2.41998	23.0062	2.42003	21.4767	2.41995	23.4857	2.42002	10.9636
2.42039	13.7039	2.42029	23.2501	2.42034	21.5189	2.42025	23.2355	2.42032	11.0524
2.4207	14.527	2.42059	23.4941	2.42064	21.561	2.42056	22.9852	2.42063	11.3475
2.421	15.3936	2.4209	23.738	2.42095	21.5703	2.42086	22.7349	2.42093	11.6425
2.42131	16.2601	2.4212	23.9819	2.42125	21.5795	2.42117	22.167	2.42124	11.9375
2.42161	16.6777	2.42151	23.8083	2.42156	21.5887	2.42147	21.599	2.42154	12.2325
2.42192	17.0954	2.42182	23.6347	2.42186	21.598	2.42178	21.0311	2.42185	12.3782
2.42222	17.513	2.42212	23.4611	2.42217	20.9375	2.42208	20.4632	2.42215	12.5239
2.42253	17.9306	2.42243	23.2875	2.42247	20.2771	2.42239	20.3519	2.42246	12.6695
2.42283	18.5492	2.42273	24.0431	2.42278	19.6166	2.42269	20.2406	2.42276	12.8152
2.42314	19.1678	2.42304	24.7986	2.42308	18.9562	2.423	20.1293	2.42307	13.1444
2.42344	20.1773	2.42334	25.5149	2.42339	19.1944	2.4233	20.0179	2.42337	13.4737
2.42375	20.4918	2.42365	26.2312	2.42369	19.4326	2.42361	20.315	2.42368	13.803
2.42405	19.5174	2.42395	26.581	2.424	19.6708	2.42391	20.6121	2.42398	14.1322
2.42436	18.543	2.42426	26.3028	2.4243	19.909	2.42422	20.9092	2.42429	14.0134
2.42466	17.5252	2.42456	25.3701	2.42461	19.5859	2.42452	21.2063	2.42459	13.8945
2.42497	16.5074	2.42487	24.4375	2.42491	19.2627	2.42483	20.8454	2.4249	13.7757
2.42527	16.3644	2.42517	23.7012	2.42522	18.9691	2.42513	20.4845	2.4252	13.6569
2.42558	16.2214	2.42548	23.593	2.42552	18.6755	2.42544	20.1236	2.42551	13.9187
2.42588	16.0784	2.42578	24.1392	2.42583	18.4863	2.42574	19.7627	2.42581	14.1804
2.42619	15.9354	2.42609	24.6853	2.42613	18.7697	2.42605	19.4018	2.42612	14.4422
2.42649	15.7055	2.42639	25.4392	2.42644	19.26	2.42635	19.0409	2.42643	14.704
2.4268	15.4756	2.4267	25.565	2.42674	19.7502	2.42666	18.68	2.42673	14.9284
2.4271	15.2458	2.427	24.9317	2.42705	19.9647	2.42696	18.3191	2.42704	15.1528
2.42741	15.0159	2.42731	23.6703	2.42735	20.1792	2.42727	17.6548	2.42734	15.7133
2.42771	14.8674	2.42761	22.1733	2.42766	19.921	2.42757	16.9905	2.42765	15.6764
2.42802	14.719	2.42792	20.6764	2.42796	19.6628	2.42788	16.3261	2.42795	14.8895
2.42832	14.9616	2.42822	19.8337	2.42827	19.3578	2.42818	15.6618	2.42826	14.1026
2.42863	14.509	2.42853	19.6192	2.42857	19.0528	2.42849	15.4058	2.42856	13.2784
2.42893	13.0718	2.42883	19.9347	2.42888	19.5357	2.42879	15.1499	2.42887	12.4542
2.42924	11.6345	2.42914	20.2502	2.42918	20.0186	2.4291	14.8939	2.42917	12.6756
2.42954	10.1973	2.42944	20.605	2.42949	20.3833	2.4294	14.6379	2.42948	12.8969
2.42985	8.76002	2.42975	20.9598	2.42979	20.748	2.42971	15.4967	2.42978	13.1182
2.43015	8.52832	2.43005	20.3854	2.4301	20.9058	2.43001	16.3555	2.43009	13.3395
2.43046	8.99172	2.43036	19.811	2.4304	20.591	2.43032	17.2143	2.43039	13.448
2.43076	10.2226	2.43066	19.2366	2.43071	20.0218	2.43062	18.0731	2.4307	13.5565
2.43107	11.4535	2.43097	18.6623	2.43101	19.4526	2.43093	18.705	2.431	13.6651
2.43137	12.641	2.43127	18.3515	2.43132	18.8539	2.43123	19.3369	2.43131	13.7736
2.43168	13.8284	2.43158	18.0407	2.43162	18.2551	2.43154	19.0613	2.43161	14.5667
2.43198	14.3208	2.43188	18.0832	2.43193	18.5329	2.43184	18.7857	2.43192	15.3597
2.43229	14.8131	2.43219	17.4976	2.43223	18.8106	2.43215	18.2605	2.43222	16.1155
2.43259	14.7045	2.43249	16.2707	2.43254	19.0884	2.43245	17.7353	2.43253	16.8712
2.4329	14.5959	2.4328	15.0438	2.43284	19.3661	2.43276	17.7546	2.43283	17.406
2.4332	14.4873	2.4331	13.4637	2.43315	19.1539	2.43306	17.7739	2.43314	17.3434
2.43351	14.3787	2.43341	12.5116	2.43345	18.9417	2.43337	17.9294	2.43344	16.6211
2.43381	13.8212	2.43371	12.4822	2.43376	18.7295	2.43367	18.0848	2.43375	15.8988
2.43412	13.2637	2.43402	13.0809	2.43406	18.5173	2.43398	18.2403	2.43405	15.1765
2.43442	12.7061	2.43432	14.4124	2.43437	18.187	2.43428	18.3957	2.43436	14.4543
2.43473	12.1486	2.43463	15.744	2.43467	17.8566	2.43459	17.862	2.43466	14.3916
2.43503	11.8045	2.43493	17.298	2.43498	17.5262	2.43489	17.3283	2.43497	14.9265
2.43534	11.4603	2.43524	18.852	2.43528	17.1958	2.4352	16.7946	2.43527	15.394
2.43564	10.7252	2.43554	19.6732	2.43559	17.3428	2.4355	16.2609	2.43558	15.8615
2.43595	10.6851	2.43585	19.8662	2.43589	17.4897	2.43581	16.5893	2.43588	16.3664
2.43625	11.5863	2.43615	19.8139	2.4362	17.7549	2.43611	16.9178	2.43619	16.8712
2.43656	12.4876	2.43646	19.1334	2.4365	17.7837	2.43642	17.2462	2.43649	16.8907
2.43686	13.7798	2.43676	18.1388	2.43681	17.3742	2.43672	17.5747	2.4368	16.9101
2.43717	14.3769	2.43707	17.1442	2.43711	16.7284	2.43703	18.425	2.4371	16.9296
2.43747	14.0617	2.43737	16.7647	2.43742	16.0973	2.43733	19.2753	2.43741	16.949
2.43778	13.0514	2.43768	16.3852	2.43772	15.7026	2.43764	20.1255	2.43771	17.6064
2.43808	11.2736	2.43798	16.0057	2.43803	15.6674	2.43794	20.9758	2.43802	18.2637
2.43839	9.49584	2.43829	15.6262	2.43833	16.1048	2.43825	21.0547	2.43832	19.0579
2.43869	8.21042	2.43859	16.1529	2.43864	16.7344	2.43855	21.1336	2.43863	19.5535
2.439	7.62009	2.4389	16.6797	2.43894	17.3639	2.43886	21.2125	2.43893	19.5511
2.4393	7.86966	2.4392	17.2064	2.43925	18.0476	2.43916	21.2913	2.43924	19.0509
2.43961	8.81433	2.43951	17.7331	2.43955	18.2585	2.43947	21.0012	2.43954	18.2334
2.43991	9.94996	2.43981	18.1944	2.43986	18.0805	2.43977	20.711	2.43985	17.4158
2.44022	11.0856	2.44012	18.6557	2.44016	17.6661	2.44008	20.4208	2.44015	16.5834
2.44052	11.4972	2.44042	19.117	2.44047	17.4439	2.44038	20.1307	2.44046	16.0498
2.44083	11.2137	2.44073	19.5783	2.44077	17.2218	2.44069	20.0674	2.44076	16.0824
2.44113	10.5102	2.44103	19.9131	2.44108	17.4575	2.44099	20.0041	2.44107	16.613
2.44144	9.80674	2.44134	20.2478	2.44138	17.6933	2.4413	19.9408	2.44137	17.3987
2.44174	9.36393	2.44164	19.8889	2.44169	17.614	2.4416	19.8776	2.44168	18.4831
2.44205	9.61622	2.44195	18.9019	2.44199	17.5346	2.44191	19.5293	2.44198	19.3994
2.44235	9.58613	2.44225	17.3784	2.4423	17.4552	2.44221	19.181	2.44229	20.3158
2.44266	9.55603	2.44256	15.8548	2.4426	17.3759	2.44252	18.8326	2.44259	20.9242
2.44296	9.96037	2.44286	14.6061	2.44291	17.1562	2.44282	18.4843	2.4429	21.0346
2.44327	9.66962	2.44317	13.9855	2.44321	16.9365	2.44313	18.8167	2.4432	20.5974
2.44357	8.87202	2.44347	14.0814	2.44352	16.7168	2.44343	19.149	2.44351	19.8615
2.44388	8.07443	2.44378	14.8054	2.44382	16.4971	2.44374	19.4814	2.44381	19.0758
2.44418	6.88585	2.44408	15.8043	2.44413	16.7895	2.44404	19.8137	2.44412	18.2901
2.44449	6.39236	2.44439	16.8032	2.44443	17.0819	2.44435	19.9873	2.44442	17.4858
2.44479	7.34336	2.44469	17.3833	2.44474	17.3743	2.44465	20.1608	2.44473	16.6814
2.4451	8.98946	2.445	17.3352	2.44504	17.6667	2.44496	20.3343	2.44503	16.3944
2.4454	10.2446	2.4453	17.0123	2.44535	17.6027	2.44526	20.5079	2.44534	16.1073
2.44571	11.4997	2.44561	16.6895	2.44565	17.5388	2.44557	21.0898	2.44564	15.8203
2.44601	11.8569	2.44591	16.7576	2.44596	17.4748	2.44587	21.6717	2.44595	15.5332
2.44632	11.5191	2.44622	16.8257	2.44626	17.4108	2.44618	21.6524	2.44625	15.2773
2.44662	11.5723	2.44652	17.4826	2.44657	17.3468	2.44648	21.0886	2.44656	15.0214
2.44693	11.6255	2.44683	18.1396	2.44687	17.2829	2.44679	19.9816	2.44686	14.5165
2.44723	11.809	2.44713	18.7704	2.44718	17.2189	2.44709	18.8747	2.44717	14.5095
2.44754	11.9925	2.44744	18.7731	2.44748	17.1549	2.4474	17.4614	2.44747	15.5262
2.44784	12.176	2.44774	18.4355	2.44779	17.3347	2.4477	16.5927	2.44778	17.0408
2.44815	12.3595	2.44805	17.4698	2.44809	17.5144	2.44801	16.4614	2.44808	18.2754
2.44845	11.79	2.44835	16.0918	2.4484	17.6942	2.44831	16.8745	2.44839	19.5099
2.44876	11.2205	2.44866	14.7138	2.4487	17.874	2.44862	16.9814	2.44869	20.3524
2.44906	10.6509	2.44896	13.6107	2.44901	17.5712	2.44892	17.0883	2.449	20.697
2.44937	10.0814	2.44927	13.1357	2.44931	17.2684	2.44923	16.7933	2.4493	20.494
2.44967	10.1464	2.44957	13.3673	2.44962	16.9656	2.44953	15.9539	2.44961	19.9922
2.44998	10.2113	2.44988	14.2272	2.44992	16.6628	2.44984	15.4547	2.44991	19.2905
2.45028	10.2762	2.45018	14.7729	2.45023	16.3605	2.45014	14.9556	2.45022	18.5889
2.45059	10.3412	2.45049	15.3187	2.45053	16.0581	2.45045	14.4224	2.45052	17.8685
2.45089	11.4343	2.45079	15.7863	2.45084	16.2285	2.45075	14.4337	2.45083	17.1482
2.4512	12.5274	2.4511	16.2539	2.45114	16.3989	2.45106	15.2278	2.45113	16.6519
2.4515	13.6205	2.4514	16.7216	2.45145	16.3329	2.45136	16.0219	2.45144	16.1556
2.45181	14.7136	2.45171	17.1892	2.45175	16.267	2.45167	16.6799	2.45174	15.6592
2.45211	15.155	2.45201	17.0811	2.45206	16.201	2.45197	17.3379	2.45205	15.1629
2.45242	15.5965	2.45232	16.9729	2.45236	16.135	2.45228	17.4513	2.45235	15.4694
2.45272	15.2704	2.45262	16.8647	2.45267	16.1946	2.45258	17.5648	2.45266	15.7759
2.45303	14.2493	2.45293	16.7565	2.45297	16.2542	2.45289	17.4627	2.45296	16.6799
2.45333	13.0978	2.45323	16.3474	2.45328	16.7865	2.45319	17.3606	2.45327	17.5838
2.45364	11.9463	2.45354	15.9382	2.45358	17.3188	2.4535	17.2585	2.45357	18.301
2.45394	11.099	2.45384	15.5291	2.45389	17.8511	2.4538	17.1564	2.45388	19.0183
2.45425	10.9467	2.45415	15.1199	2.45419	18.3834	2.45411	16.5998	2.45418	18.7398
2.45455	11.5777	2.45445	14.4883	2.4545	18.443	2.45441	16.0432	2.45449	18.4613
2.45486	12.9039	2.45476	13.8567	2.4548	18.5026	2.45472	15.2144	2.45479	18.176
2.45516	14.5341	2.45506	12.8717	2.45511	18.2384	2.45502	14.9301	2.4551	17.8907
2.45547	16.1644	2.45537	12.5149	2.45541	17.9742	2.45533	15.4285	2.4554	18.2028
2.45577	17.114	2.45567	13.5469	2.45572	17.7101	2.45563	16.4715	2.45571	18.515
2.45608	17.3686	2.45598	14.5789	2.45602	17.4459	2.45594	17.7526	2.45601	19.2067
2.45638	16.7832	2.45628	15.6109	2.45633	17.2704	2.45624	19.0338	2.45632	19.8985
2.45669	15.5028	2.45659	16.6429	2.45663	17.0948	2.45655	19.9676	2.45662	19.8559
2.45699	14.1572	2.45689	16.6934	2.45694	16.9193	2.45685	20.3569	2.45693	19.3154
2.4573	12.8116	2.4572	16.1157	2.45724	16.7437	2.45716	19.9634	2.45723	18.3922
2.4576	12.1176	2.4575	15.3025	2.45755	15.9773	2.45746	19.5698	2.45754	17.1703
2.45791	11.4236	2.45781	14.4893	2.45785	15.2109	2.45777	19.2104	2.45784	15.8364
2.45821	11.3379	2.45811	13.8528	2.45816	14.3361	2.45807	18.8509	2.45815	15.0004
2.45852	11.2521	2.45842	13.8444	2.45846	13.6977	2.45838	19.5805	2.45845	15.3654
2.45882	11.1664	2.45872	14.1108	2.45877	13.2317	2.45868	20.3101	2.45876	16.2283
2.45913	11.0806	2.45903	14.3773	2.45907	13.1595	2.45899	20.8725	2.45906	16.8111
2.45943	11.6737	2.45933	14.5259	2.45938	13.5355	2.45929	21.4349	2.45937	17.394
2.45974	12.2667	2.45964	14.6746	2.45968	14.1478	2.4596	21.4528	2.45967	17.6299
2.46004	12.8598	2.45994	14.1951	2.45999	14.8829	2.4599	21.4707	2.45998	17.3679
2.46035	13.4528	2.46025	13.7156	2.46029	15.618	2.46021	21.0008	2.46028	17.5727
2.46065	13.8721	2.46055	13.5342	2.4606	15.8951	2.46051	20.5309	2.46059	17.4788
2.46096	14.2914	2.46086	13.3528	2.4609	16.1722	2.46082	20.061	2.46089	17.3848
2.46126	13.5521	2.46116	13.7996	2.46121	16.0948	2.46112	19.5911	2.4612	17.5896
2.46157	12.8129	2.46147	14.2464	2.46151	16.0174	2.46143	19.0106	2.4615	17.3463
2.46187	11.8131	2.46177	14.523	2.46182	15.94	2.46173	18.4301	2.46181	17.6009
2.46218	10.8132	2.46208	14.7997	2.46212	15.8626	2.46204	17.8836	2.46211	18.6054
2.46248	10.1174	2.46238	14.3828	2.46243	16.5362	2.46234	17.3372	2.46242	19.9086
2.46279	10.1167	2.46269	13.3377	2.46273	17.2097	2.46265	17.7096	2.46272	21.0562
2.46309	10.5939	2.46299	12.201	2.46304	17.8586	2.46295	18.6265	2.46303	22.2038
2.4634	11.0711	2.4633	11.0643	2.46334	18.5075	2.46326	19.2031	2.46333	23.1212
2.4637	11.5918	2.4636	10.1632	2.46365	18.8708	2.46356	19.7797	2.46364	23.7398
2.46401	12.1124	2.46391	9.89021	2.46395	18.8402	2.46387	19.7097	2.46394	23.8108
2.46431	11.8151	2.46421	10.3632	2.46426	18.3762	2.46417	19.0952	2.46425	23.3839
2.46462	11.5178	2.46452	10.8361	2.46456	17.6759	2.46448	18.7869	2.46455	22.6904
2.46492	11.2205	2.46482	11.3483	2.46487	17.1634	2.46478	18.4787	2.46486	21.9969
2.46523	10.9231	2.46513	11.8606	2.46517	16.6508	2.46509	18.2045	2.46516	21.1354
2.46553	11.234	2.46543	11.9515	2.46548	16.9113	2.46539	17.9303	2.46547	20.5725
2.46584	11.5449	2.46574	12.0425	2.46578	17.1718	2.4657	17.656	2.46577	20.5449
2.46614	12.5509	2.46604	12.1335	2.46609	17.4865	2.466	17.3818	2.46608	21.0152
2.46645	13.5569	2.46635	12.2245	2.46639	17.8012	2.46631	17.1402	2.46638	21.7904
2.46675	14.0995	2.46665	12.4726	2.4667	17.8647	2.46661	16.8986	2.46669	22.5656
2.46706	14.6421	2.46696	12.7206	2.467	17.5344	2.46692	16.657	2.46699	23.3096
2.46736	13.5628	2.46726	12.9686	2.46731	16.8962	2.46722	16.4154	2.4673	23.5558
2.46767	12.4835	2.46757	13.2166	2.46761	16.2581	2.46753	16.7297	2.4676	23.2731
2.46797	10.8684	2.46787	12.9347	2.46792	16.0681	2.46783	17.044	2.46791	22.6916
2.46828	9.25329	2.46818	12.6527	2.46822	15.878	2.46814	17.3242	2.46821	22.3715
2.46858	8.33328	2.46848	12.3707	2.46853	15.9834	2.46844	17.6045	2.46852	22.3501
2.46889	7.41328	2.46879	12.0887	2.46883	16.0888	2.46875	17.7865	2.46882	22.7456
2.46919	7.81287	2.46909	12.1732	2.46914	16.1942	2.46905	17.424	2.46913	23.8382
2.4695	8.21246	2.4694	12.2576	2.46944	16.2997	2.46936	16.8573	2.46943	25.2256
2.4698	8.61204	2.4697	12.3421	2.46975	15.8188	2.46966	16.2907	2.46974	26.613
2.47011	9.01163	2.47001	12.4265	2.47005	15.3379	2.46997	15.9622	2.47004	27.8075
2.47041	9.78773	2.47031	13.0244	2.47036	14.8571	2.47027	16.1783	2.47035	28.305
2.47072	10.5638	2.47062	13.6223	2.47066	14.3762	2.47058	17.1431	2.47065	27.6325
2.47102	11.3399	2.47092	14.2202	2.47097	14.2203	2.47088	18.1079	2.47096	26.4621
2.47133	12.116	2.47123	14.8181	2.47127	14.0644	2.47119	18.5891	2.47126	25.5593
2.47163	13.0206	2.47153	14.6308	2.47158	14.3813	2.47149	18.5258	2.47157	24.6566
2.47194	13.9253	2.47184	14.4435	2.47188	14.6981	2.4718	17.7138	2.47187	24.1957
2.47224	13.6714	2.47214	14.2562	2.47219	15.1848	2.4721	16.9018	2.47218	24.2326
2.47255	13.4175	2.47245	14.0689	2.47249	15.6715	2.47241	15.8856	2.47248	23.9895
2.47285	12.5989	2.47275	13.2927	2.4728	16.1582	2.47271	15.414	2.47279	23.7464
2.47316	11.7802	2.47306	12.5165	2.4731	16.645	2.47302	15.4187	2.47309	23.0864
2.47346	10.9616	2.47336	11.7403	2.47341	16.787	2.47332	15.9681	2.4734	22.4263
2.47377	10.143	2.47367	10.9641	2.47371	16.929	2.47363	16.5223	2.4737	21.7662
2.47407	10.5679	2.47397	10.9731	2.47402	16.5983	2.47393	17.0766	2.47401	21.1062
2.47438	10.9928	2.47428	10.9821	2.47432	16.2676	2.47424	17.1204	2.47431	20.5743
2.47468	11.4178	2.47458	10.9911	2.47463	15.7477	2.47454	17.1642	2.47462	20.0424
2.47499	11.8427	2.47489	11.0001	2.47493	15.2277	2.47485	17.0718	2.47492	19.5105
2.47529	12.1807	2.47519	11.2815	2.47524	14.9589	2.47515	16.9795	2.47523	18.9786
2.4756	12.5188	2.4755	11.5628	2.47554	15.084	2.47546	17.3976	2.47553	19.2931
2.4759	12.8568	2.4758	11.8442	2.47585	15.4159	2.47576	17.8157	2.47584	19.6075
2.47621	13.1949	2.47611	12.1256	2.47615	15.7478	2.47607	18.1956	2.47614	19.922
2.47651	13.6071	2.47641	11.7264	2.47646	16.3112	2.47637	18.0309	2.47645	20.2365
2.47682	14.0194	2.47672	11.3273	2.47676	16.4806	2.47668	17.1175	2.47675	20.4452
2.47712	14.4316	2.47702	10.9281	2.47707	15.973	2.47698	16.2042	2.47706	20.6538
2.47743	14.8439	2.47733	10.529	2.47737	15.229	2.47729	15.3588	2.47736	20.8625
2.47773	13.9239	2.47763	10.776	2.47768	14.5933	2.47759	15.058	2.47767	21.0712
2.47804	13.0039	2.47794	11.023	2.47798	13.9576	2.4779	15.9257	2.47797	21.0309
2.47834	12.0839	2.47824	11.27	2.47829	13.5534	2.4782	17.3379	2.47828	20.9907
2.47865	11.1639	2.47855	11.517	2.47859	13.1492	2.47851	18.9215	2.47858	20.9504
2.47895	10.5887	2.47885	11.8426	2.4789	13.2176	2.47881	19.9605	2.47889	20.9102
2.47926	10.0135	2.47916	12.1681	2.4792	13.2861	2.47912	20.0353	2.47919	20.2888
2.47956	9.43837	2.47946	12.4936	2.47951	13.2323	2.47942	19.2026	2.4795	19.6674
2.47987	8.8632	2.47977	12.8191	2.47981	13.1786	2.47973	18.0749	2.4798	19.0461
2.48017	8.6935	2.48007	12.7425	2.48012	13.1248	2.48003	16.9472	2.48011	18.4247
2.48048	8.5238	2.48038	12.6658	2.48042	13.071	2.48034	16.3414	2.48041	18.6497
2.48078	8.3541	2.48068	12.5891	2.48073	13.4801	2.48064	16.643	2.48072	18.8747
2.48109	8.1844	2.48099	12.5124	2.48103	13.8892	2.48095	17.3985	2.48102	19.0998
2.48139	7.99298	2.48129	12.0693	2.48134	14.2982	2.48125	18.1539	2.48133	19.3248
2.4817	7.80155	2.4816	11.6262	2.48164	14.7073	2.48156	18.7279	2.48163	19.2853
2.482	7.61013	2.4819	11.1831	2.48195	15.0598	2.48186	18.7573	2.48194	19.2458
2.48231	7.41871	2.48221	10.74	2.48225	15.4122	2.48217	17.97	2.48224	19.2063
2.48261	7.51691	2.48251	10.0041	2.48256	15.7647	2.48247	17.1826	2.48255	19.1669
2.48292	7.61511	2.48282	9.2682	2.48286	16.1172	2.48278	16.3612	2.48285	18.7789
2.48322	7.71331	2.48312	8.53228	2.48317	16.0658	2.48308	15.5398	2.48316	18.3909
2.48353	7.81151	2.48343	7.79637	2.48347	16.0145	2.48339	15.4012	2.48346	18.0029
2.48383	8.7736	2.48373	8.78788	2.48378	15.9632	2.48369	15.2626	2.48377	17.6149
2.48414	9.73569	2.48404	9.77939	2.48408	15.9119	2.484	15.124	2.48407	17.8374
2.48444	10.6978	2.48434	10.7709	2.48439	16.0141	2.4843	14.9854	2.48438	18.0599
2.48475	11.6599	2.48465	11.7624	2.48469	16.1164	2.48461	14.5291	2.48468	18.2824
2.48505	11.6372	2.48495	12.0914	2.485	16.6914	2.48491	14.0729	2.48499	18.5048
2.48536	11.6146	2.48526	12.4204	2.4853	17.2663	2.48522	13.6166	2.48529	18.7273
2.48566	11.592	2.48556	12.7494	2.48561	17.8511	2.48552	13.1604	2.4856	18.9498
2.48597	11.5694	2.48587	13.0784	2.48591	18.4359	2.48583	13.294	2.4859	19.1723
2.48627	11.6119	2.48617	13.1719	2.48622	19.0208	2.48613	13.4277	2.48621	19.3948
2.48658	11.6544	2.48648	13.2653	2.48652	19.6056	2.48644	13.5613	2.48651	19.2096
2.48688	11.697	2.48678	13.3588	2.48683	19.4296	2.48674	13.695	2.48682	19.0245
2.48719	11.7395	2.48709	13.4522	2.48713	19.2536	2.48705	13.3295	2.48712	18.8394
2.48749	11.811	2.48739	14.0233	2.48744	19.0777	2.48735	12.964	2.48743	18.6542
2.4878	11.8825	2.4877	14.5944	2.48774	18.9017	2.48766	12.5985	2.48773	18.9794
2.4881	12.6491	2.488	13.9092	2.48805	18.9227	2.48797	12.233	2.48804	19.3045
2.48841	13.4157	2.48831	13.224	2.48835	18.9437	2.48827	12.697	2.48834	19.6297
2.48871	14.462	2.48861	12.1462	2.48866	18.9647	2.48858	13.1611	2.48865	19.9549
2.48902	15.5082	2.48892	11.0684	2.48897	18.9857	2.48888	13.6251	2.48895	19.7573
2.48932	15.5843	2.48922	9.99061	2.48927	18.7415	2.48919	14.0892	2.48926	19.5597
2.48963	14.5018	2.48953	8.91281	2.48958	18.4972	2.48949	14.2356	2.48956	18.802
2.48993	12.116	2.48983	9.23282	2.48988	18.2529	2.4898	14.382	2.48987	18.0443
2.49024	9.73026	2.49014	9.55283	2.49019	18.0086	2.4901	14.5284	2.49017	17.4235
2.49054	7.85133	2.49044	9.87283	2.49049	18.0401	2.49041	14.6748	2.49048	17.4002
2.49085	7.1309	2.49075	10.1928	2.4908	18.0716	2.49071	15.5019	2.49078	17.881
2.49115	7.64136	2.49105	10.8793	2.4911	18.103	2.49102	16.3289	2.49109	18.9591
2.49146	9.3103	2.49136	11.5657	2.49141	18.1345	2.49132	17.156	2.49139	20.1805
2.49176	11.0951	2.49166	12.2521	2.49171	17.9124	2.49163	17.9831	2.4917	21.1031
2.49207	12.8799	2.49197	12.9386	2.49202	17.6902	2.49193	17.7665	2.492	21.3536
2.49237	12.8546	2.49227	13.5857	2.49232	17.4681	2.49224	17.5499	2.49231	21.0066
2.49268	12.8292	2.49258	14.2329	2.49263	17.246	2.49254	17.3333	2.49261	19.9875
2.49298	12.8473	2.49288	14.8801	2.49293	17.536	2.49285	17.1167	2.49292	18.6698
2.49329	12.8654	2.49319	15.5272	2.49324	17.826	2.49315	17.4807	2.49322	17.184
2.49359	13.5698	2.49349	14.7611	2.49354	18.116	2.49346	17.8448	2.49353	16.2956
2.4939	14.9693	2.4938	13.9949	2.49385	18.4059	2.49376	18.1919	2.49383	15.9428
2.4942	16.2963	2.4941	13.2287	2.49415	18.8486	2.49407	18.5389	2.49414	16.1874
2.49451	16.9283	2.49441	12.4625	2.49446	19.2912	2.49437	18.4322	2.49444	16.2641
2.49481	16.6769	2.49471	12.7007	2.49476	19.7338	2.49468	18.0533	2.49475	16.042
2.49512	15.267	2.49502	12.939	2.49507	20.1765	2.49498	17.9976	2.49505	15.3594
2.49542	13.3793	2.49532	13.1772	2.49537	21.0819	2.49529	17.6697	2.49536	14.0793
2.49573	11.4915	2.49563	13.4154	2.49568	21.9874	2.49559	17.2567	2.49566	13.0108
2.49603	10.7767	2.49593	12.7637	2.49598	22.8683	2.4959	17.1159	2.49597	12.2411
2.49634	11.2205	2.49624	12.1121	2.49629	23.7492	2.4962	16.5158	2.49627	11.6332
2.49664	12.562	2.49654	11.4604	2.49659	24.3691	2.49651	16.4601	2.49658	12.0209
2.49695	13.9035	2.49685	10.8087	2.4969	24.5951	2.49681	17.3687	2.49688	13.4854
2.49725	14.4052	2.49715	10.6871	2.4972	24.3877	2.49712	18.5496	2.49719	15.5472
2.49756	13.7483	2.49746	10.5654	2.49751	23.944	2.49742	19.6113	2.49749	17.4099
2.49786	11.7302	2.49776	10.4437	2.49781	23.4609	2.49773	20.6731	2.4978	18.6752
2.49817	9.71216	2.49807	10.3221	2.49812	22.9778	2.49803	20.9799	2.4981	19.4737
2.49847	8.07511	2.49837	10.3574	2.49842	22.4799	2.49834	21.2867	2.49841	19.6748
2.49878	7.59656	2.49868	10.3928	2.49873	21.9821	2.49864	21.5936	2.49871	19.5935
2.49908	8.62404	2.49898	10.4282	2.49903	21.8677	2.49895	21.9004	2.49902	19.811
2.49939	10.3466	2.49929	10.4636	2.49934	21.7534	2.49925	21.7988	2.49932	20.6632
2.49969	11.6927	2.49959	10.0133	2.49964	21.6391	2.49956	21.6972	2.49963	22.1128
2.5	13.0387	2.4999	9.56305	2.49995	21.5247	2.49986	21.5957	2.49993	23.6496
2.5003	12.8064	2.5002	9.11279	2.50025	21.4104	2.50017	21.4941	2.50024	24.8876
2.50061	12.574	2.50051	8.66254	2.50056	21.2961	2.50047	21.4152	2.50054	25.4536
2.50091	11.871	2.50081	8.89278	2.50086	21.1817	2.50078	21.3364	2.50085	25.422
2.50122	11.168	2.50112	9.12302	2.50117	21.0674	2.50108	21.2575	2.50115	24.706
2.50152	11.6234	2.50142	9.35326	2.50147	20.4902	2.50139	21.1786	2.50146	23.6912
2.50183	12.0789	2.50173	9.5835	2.50178	19.913	2.50169	20.9636	2.50176	22.4897
2.50213	12.3606	2.50203	9.16596	2.50208	19.2275	2.502	20.7486	2.50207	21.8857
2.50244	12.6423	2.50234	8.74842	2.50239	18.7783	2.5023	20.5336	2.50237	21.9102
2.50274	11.809	2.50264	8.33087	2.50269	18.5803	2.50261	20.3186	2.50268	22.2334
2.50305	10.9756	2.50295	7.91333	2.503	18.7762	2.50291	21.0253	2.50298	22.5753
2.50336	10.0393	2.50325	7.88839	2.5033	19.4201	2.50322	21.732	2.50329	22.6184
2.50366	9.79814	2.50356	7.86344	2.50361	20.3005	2.50352	22.4387	2.50359	22.3419
2.50397	10.3968	2.50386	9.0948	2.50391	20.8466	2.50383	23.1454	2.5039	21.7666
2.50427	11.6906	2.50417	10.3262	2.50422	21.3927	2.50413	23.4437	2.5042	21.21
2.50458	13.1292	2.50447	11.0349	2.50452	21.4809	2.50444	23.742	2.50451	20.9522
2.50488	14.5679	2.50478	11.7436	2.50483	21.569	2.50474	24.0404	2.50481	21.3166
2.50519	15.2824	2.50508	12.4523	2.50513	21.539	2.50505	24.3387	2.50512	22.2785
2.50549	15.3019	2.50539	13.161	2.50544	21.509	2.50535	24.2399	2.50542	22.8857
2.5058	15.1331	2.50569	12.849	2.50574	21.479	2.50566	24.1412	2.50573	23.4928
2.5061	14.9643	2.506	12.537	2.50605	21.449	2.50596	24.0425	2.50603	23.6146
2.50641	14.7086	2.5063	12.2249	2.50635	21.1408	2.50627	23.9438	2.50634	23.1389
2.50671	14.4529	2.50661	11.9129	2.50666	20.8326	2.50657	24.1627	2.50664	22.9992
2.50702	14.1683	2.50691	12.53	2.50696	20.5244	2.50688	24.3816	2.50695	22.8596
2.50732	13.1885	2.50722	13.1471	2.50727	20.2162	2.50718	24.6005	2.50725	22.9316
2.50763	11.4847	2.50752	13.7642	2.50757	20.0458	2.50749	24.8194	2.50756	23.0035
2.50793	9.78094	2.50783	14.3813	2.50788	19.8755	2.50779	25.1734	2.50786	23.0755
2.50824	8.29346	2.50813	14.1871	2.50818	20.1778	2.5081	25.5273	2.50817	23.1474
2.50854	7.50107	2.50844	13.9928	2.50849	20.4802	2.5084	25.8813	2.50847	23.2762
2.50885	7.54859	2.50874	12.5423	2.50879	20.9219	2.50871	26.2353	2.50878	23.4049
2.50915	8.2912	2.50905	11.0917	2.5091	21.3636	2.50901	26.7254	2.50908	23.5337
2.50946	9.41032	2.50935	10.0325	2.5094	21.3326	2.50932	27.2155	2.50939	23.6624
2.50976	10.5294	2.50966	8.97334	2.50971	21.3016	2.50962	27.7056	2.50969	23.6418
2.51007	10.5335	2.50996	7.91415	2.51001	21.2608	2.50993	28.1957	2.51	23.6212
2.51037	10.5376	2.51027	6.85496	2.51032	21.2199	2.51023	28.527	2.5103	23.6006
2.51068	10.4692	2.51058	7.1306	2.51062	21.179	2.51054	28.8583	2.51061	23.5799
2.51098	10.4009	2.51088	7.40623	2.51093	21.1382	2.51084	29.4789	2.51091	22.825
2.51129	11.4476	2.51119	7.68186	2.51123	21.3952	2.51115	29.5549	2.51122	22.07
2.51159	12.4943	2.51149	7.9575	2.51154	21.6523	2.51145	28.6837	2.51152	21.3151
2.5119	13.6569	2.5118	8.85474	2.51184	21.4366	2.51176	27.5402	2.51183	20.5601
2.5122	14.1244	2.5121	9.75199	2.51215	21.221	2.51206	26.5499	2.51213	19.2575
2.51251	13.7519	2.51241	10.6492	2.51245	20.9167	2.51237	25.5596	2.51244	17.9549
2.51281	12.6844	2.51271	11.5465	2.51276	20.6124	2.51267	25.2131	2.51274	16.6523
2.51312	11.063	2.51302	11.9726	2.51306	20.3081	2.51298	25.4111	2.51305	15.3496
2.51342	9.44154	2.51332	12.3987	2.51337	20.0038	2.51328	25.1496	2.51335	15.1618
2.51373	9.00756	2.51363	12.8249	2.51367	19.8528	2.51359	25.1604	2.51366	14.9739
2.51403	9.26867	2.51393	13.251	2.51398	19.7017	2.51389	25.7328	2.51396	14.786
2.51434	10.1959	2.51424	14.0591	2.51428	19.5507	2.5142	26.3051	2.51427	14.5982
2.51464	11.1232	2.51454	14.8672	2.51459	19.3997	2.5145	26.8945	2.51457	15.5554
2.51495	11.7897	2.51485	15.9894	2.51489	19.1009	2.51481	27.4839	2.51488	16.5126
2.51525	11.7612	2.51515	16.4834	2.5152	18.8022	2.51511	27.3812	2.51519	17.4698
2.51556	11.168	2.51546	15.865	2.5155	18.9761	2.51542	27.2786	2.51549	18.4271
2.51586	10.5747	2.51576	14.6185	2.51581	19.1501	2.51572	27.176	2.5158	19.4745
2.51617	10.2421	2.51607	13.3982	2.51611	19.3856	2.51603	27.0733	2.5161	20.522
2.51647	10.6046	2.51637	12.8061	2.51642	19.6211	2.51633	27.3791	2.51641	21.5694
2.51678	11.387	2.51668	12.8551	2.51672	19.8566	2.51664	27.6849	2.51671	22.6169
2.51708	12.1694	2.51698	13.9511	2.51703	20.0921	2.51694	27.9906	2.51702	22.4197
2.51739	12.2278	2.51729	15.6884	2.51733	20.0026	2.51725	28.2964	2.51732	22.2225
2.51769	11.5911	2.51759	17.4256	2.51764	19.9132	2.51755	28.2964	2.51763	22.0253
2.518	10.4783	2.5179	18.43	2.51794	19.8237	2.51786	28.2964	2.51793	21.8281
2.5183	9.36551	2.5182	18.3875	2.51825	19.7342	2.51816	28.2964	2.51824	21.2839
2.51861	7.8183	2.51851	16.8792	2.51855	20.0911	2.51847	28.2964	2.51854	20.7398
2.51891	6.96617	2.51881	15.371	2.51886	20.448	2.51877	27.7973	2.51885	20.1956
2.51922	7.21462	2.51912	14.3061	2.51916	20.805	2.51908	27.2981	2.51915	19.6515
2.51952	7.46306	2.51942	13.8693	2.51947	21.1619	2.51938	26.799	2.51946	19.1073
2.51983	7.75494	2.51973	13.9429	2.51977	21.3711	2.51969	26.2998	2.51976	18.5632
2.52013	8.04683	2.52003	14.6447	2.52008	21.5803	2.51999	26.4303	2.52007	18.019
2.52044	8.30251	2.52034	15.4512	2.52038	21.7895	2.5203	26.5607	2.52037	17.4749
2.52074	8.55819	2.52064	15.6295	2.52069	21.9987	2.5206	26.6912	2.52068	17.1268
2.52105	8.81388	2.52095	14.4991	2.52099	22.2891	2.52091	26.8216	2.52098	16.7787
2.52135	9.06956	2.52125	12.7406	2.5213	22.5796	2.52121	26.6345	2.52129	16.4305
2.52166	9.80312	2.52156	10.884	2.5216	22.3973	2.52152	26.4473	2.52159	16.0824
2.52196	10.5367	2.52186	9.65547	2.52191	22.215	2.52182	26.2601	2.5219	15.8837
2.52227	11.6612	2.52217	9.53933	2.52221	21.7816	2.52213	26.0729	2.5222	15.6849
2.52257	12.0907	2.52247	10.4701	2.52252	21.3482	2.52243	26.253	2.52251	15.4862
2.52288	11.6341	2.52278	12.2253	2.52282	21.1807	2.52274	26.4331	2.52281	15.2874
2.52318	11.1775	2.52308	13.9806	2.52313	21.4072	2.52304	26.6302	2.52312	16.31
2.52349	10.3299	2.52339	15.0946	2.52343	21.8401	2.52335	26.8273	2.52342	17.3325
2.52379	10.1774	2.52369	15.1616	2.52374	22.5094	2.52365	26.8146	2.52373	18.3551
2.5241	11.1544	2.524	14.4836	2.52404	23.0704	2.52396	27.0741	2.52403	19.3777
2.5244	12.8265	2.5243	13.1774	2.52435	23.6313	2.52426	27.9632	2.52434	20.2509
2.52471	14.1076	2.52461	12.1591	2.52465	23.4881	2.52457	29.3968	2.52464	21.1241
2.52501	15.3888	2.52491	11.1408	2.52496	23.345	2.52487	30.9098	2.52495	21.9973
2.52532	15.6128	2.52522	11.104	2.52526	23.2018	2.52518	32.4229	2.52525	22.8705
2.52562	15.1417	2.52552	11.0672	2.52557	23.0586	2.52548	33.1872	2.52556	23.0031
2.52593	15.0616	2.52583	11.0304	2.52587	23.6466	2.52579	33.407	2.52586	23.1358
2.52623	14.9815	2.52613	10.9936	2.52618	24.2347	2.52609	33.5133	2.52617	23.2684
2.52654	14.2208	2.52644	10.2436	2.52648	24.7981	2.5264	33.6197	2.52647	23.401
2.52684	13.4601	2.52674	9.49353	2.52679	25.3615	2.5267	33.4027	2.52678	23.3843
2.52715	12.6993	2.52705	8.74351	2.52709	25.8708	2.52701	33.7303	2.52708	23.3676
2.52745	11.9386	2.52735	7.99349	2.5274	25.9861	2.52731	34.3445	2.52739	23.3509
2.52776	11.5508	2.52766	8.34273	2.5277	25.8799	2.52762	35.2309	2.52769	23.3341
2.52806	11.163	2.52796	8.69198	2.52801	25.7736	2.52792	36.1344	2.528	22.5986
2.52837	10.4276	2.52827	9.04123	2.52831	25.6977	2.52823	36.7656	2.5283	21.8631
2.52867	10.3873	2.52857	9.39047	2.52862	26.0946	2.52853	36.9657	2.52861	21.1649
2.52898	11.52	2.52888	9.61233	2.52892	26.8804	2.52884	36.8936	2.52891	20.4667
2.52928	13.3478	2.52918	9.83419	2.52923	27.9027	2.52914	36.8214	2.52922	20.5776
2.52959	14.7846	2.52949	10.056	2.52953	28.8904	2.52945	37.0215	2.52952	21.2859
2.52989	16.2214	2.52979	10.2779	2.52984	29.8781	2.52975	37.7775	2.52983	21.6581
2.5302	17.0428	2.5301	10.0286	2.53014	30.4079	2.53006	38.8058	2.53013	22.0303
2.5305	17.169	2.5304	9.77939	2.53045	30.9377	2.53036	39.834	2.53044	22.4959
2.53081	16.5278	2.53071	9.53013	2.53075	30.985	2.53067	40.59	2.53074	22.9615
2.53111	15.8865	2.53101	9.28087	2.53106	31.0322	2.53097	40.9149	2.53105	23.4271
2.53142	15.0281	2.53132	9.90187	2.53136	31.0795	2.53128	40.9675	2.53135	23.8927
2.53172	14.1696	2.53162	10.5229	2.53167	31.1267	2.53158	41.0202	2.53166	24.5076
2.53203	13.3112	2.53193	11.1439	2.53197	31.5777	2.53189	41.3451	2.53196	25.1225
2.53233	12.4527	2.53223	11.7649	2.53228	32.0287	2.53219	42.2457	2.53227	25.7375
2.53264	11.4691	2.53254	12.9355	2.53258	32.4798	2.5325	43.4186	2.53257	26.3524
2.53294	10.4855	2.53284	14.1061	2.53289	32.9308	2.5328	44.5745	2.53288	26.7536
2.53325	9.8495	2.53315	14.0204	2.53319	33.2744	2.53311	45.4581	2.53318	27.1548
2.53355	9.90856	2.53345	13.9348	2.5335	33.618	2.53341	45.4115	2.53349	27.5561
2.53386	10.3296	2.53376	12.8054	2.5338	33.9616	2.53372	44.8203	2.53379	27.9573
2.53416	11.4458	2.53406	11.6761	2.53411	34.3052	2.53402	44.5525	2.5341	27.6117
2.53447	13.3295	2.53437	10.5468	2.53441	34.6193	2.53433	44.2847	2.5344	27.2661
2.53477	15.2132	2.53467	9.41746	2.53472	34.9333	2.53463	44.6238	2.53471	26.9205
2.53508	17.0679	2.53498	8.99481	2.53502	35.2474	2.53494	45.5074	2.53501	26.5749
2.53538	18.2275	2.53528	8.57216	2.53533	35.5615	2.53524	46.0847	2.53532	26.6712
2.53569	18.6196	2.53559	8.1495	2.53563	35.9642	2.53555	46.662	2.53562	26.7674
2.53599	19.0118	2.53589	7.72685	2.53594	36.3669	2.53585	47.0465	2.53593	26.8637
2.5363	18.9839	2.5362	7.04901	2.53624	36.2969	2.53616	47.4309	2.53623	26.96
2.5366	18.9561	2.5365	6.37117	2.53655	36.2268	2.53646	47.8154	2.53654	26.409
2.53691	18.9283	2.53681	5.69333	2.53685	35.9894	2.53677	48.1999	2.53684	25.8581
2.53721	18.9004	2.53711	5.01549	2.53716	35.752	2.53707	48.844	2.53715	25.3071
2.53752	18.1024	2.53742	5.69864	2.53746	35.7509	2.53738	49.4881	2.53745	24.7562
2.53782	17.3043	2.53772	6.3818	2.53777	36.2225	2.53768	50.1323	2.53776	25.4016
2.53813	16.5063	2.53803	8.32126	2.53807	37.2162	2.53799	50.7764	2.53806	26.0471
2.53843	15.7082	2.53833	10.2607	2.53838	38.6826	2.53829	50.9554	2.53837	26.6552
2.53874	14.9681	2.53864	11.5403	2.53868	40.016	2.5386	51.1345	2.53867	27.2634
2.53904	14.228	2.53894	12.82	2.53899	41.1131	2.5389	51.3475	2.53898	27.6723
2.53935	14.6464	2.53925	12.8433	2.53929	41.9787	2.53921	51.5606	2.53928	27.4839
2.53965	15.0647	2.53955	12.8666	2.5396	42.3716	2.53951	52.0289	2.53959	27.0714
2.53996	15.5772	2.53986	12.5758	2.5399	42.5725	2.53982	53.0417	2.53989	26.6589
2.54026	16.0897	2.54016	12.285	2.54021	42.7734	2.54012	54.2587	2.5402	26.3087
2.54057	15.9071	2.54047	11.9943	2.54051	43.1196	2.54043	55.4758	2.5405	26.5559
2.54087	15.7245	2.54077	11.7035	2.54082	43.9384	2.54073	56.4035	2.54081	27.3258
2.54118	15.2523	2.54108	11.7137	2.54112	44.9641	2.54104	56.7867	2.54111	28.6932
2.54148	14.7801	2.54138	11.724	2.54143	45.9898	2.54134	56.5403	2.54142	30.2348
2.54179	14.3079	2.54169	11.7342	2.54173	46.7692	2.54165	56.0217	2.54172	31.7764
2.54209	13.8357	2.54199	11.7444	2.54204	47.5487	2.54195	55.9192	2.54203	32.4966
2.5424	13.9044	2.5423	10.6554	2.54234	47.8555	2.54226	55.8168	2.54233	32.6193
2.5427	13.9732	2.5426	9.56632	2.54265	48.1622	2.54256	56.2418	2.54264	32.213
2.54301	14.042	2.54291	8.47728	2.54295	48.4268	2.54287	56.6669	2.54294	31.8068
2.54331	14.1108	2.54321	7.38824	2.54326	48.6914	2.54317	57.16	2.54325	31.3632
2.54362	13.6583	2.54352	8.18038	2.54356	49.4287	2.54348	57.6531	2.54355	30.9195
2.54392	13.2057	2.54382	8.97252	2.54387	50.166	2.54378	58.1803	2.54386	30.9489
2.54423	12.7532	2.54413	9.76467	2.54417	50.7556	2.54409	58.7074	2.54416	30.9783
2.54453	12.3007	2.54443	10.5568	2.54448	51.3452	2.54439	59.4161	2.54447	31.0077
2.54484	13.0066	2.54474	11.2443	2.54478	51.9348	2.5447	60.6693	2.54477	31.037
2.54514	13.7126	2.54504	11.9317	2.54509	52.5243	2.545	62.1267	2.54508	30.6183
2.54545	14.4185	2.54535	11.3629	2.54539	53.4365	2.54531	63.584	2.54538	30.1996
2.54575	15.1245	2.54565	10.794	2.5457	54.3486	2.54561	64.4856	2.54569	29.8182
2.54606	16.4676	2.54596	10.3626	2.546	55.7334	2.54592	64.8425	2.54599	29.4368
2.54636	17.8107	2.54626	9.93111	2.54631	57.1182	2.54622	64.4508	2.5463	29.3169
2.54667	19.1538	2.54657	10.756	2.54661	58.4341	2.54653	64.0591	2.5466	29.7943
2.54697	20.497	2.54687	11.5808	2.54692	59.75	2.54683	63.8427	2.54691	31.1306
2.54728	20.4246	2.54718	11.843	2.54722	60.6227	2.54714	64.1708	2.54721	32.4668
2.54758	20.3522	2.54748	12.1051	2.54753	61.4954	2.54744	65.6673	2.54752	33.579
2.54789	20.2798	2.54779	11.1109	2.54783	62.4819	2.54775	67.7084	2.54782	34.6913
2.54819	20.2073	2.54809	10.1168	2.54814	63.941	2.54805	69.8289	2.54813	34.9447
2.5485	19.0344	2.5484	8.60712	2.54844	65.7744	2.54836	71.4048	2.54843	34.6006
2.5488	17.8614	2.5487	7.09747	2.54875	67.8441	2.54866	72.0165	2.54874	34.2939
2.54911	16.6884	2.54901	6.46461	2.54905	70.1108	2.54897	71.7207	2.54904	33.9872
2.54941	15.5155	2.54931	6.87868	2.54936	72.1412	2.54927	71.3228	2.54935	33.9046
2.54972	15.139	2.54962	7.90781	2.54966	73.7973	2.54958	70.9248	2.54965	34.4194
2.55002	14.7624	2.54992	8.93694	2.54997	74.9807	2.54988	70.7254	2.54996	35.2889
2.55033	14.3859	2.55023	9.75669	2.55027	76.2502	2.55019	71.0705	2.55026	36.1584
2.55063	14.0094	2.55053	9.94829	2.55058	77.5198	2.55049	71.8524	2.55057	37.364
2.55094	15.3417	2.55084	9.76037	2.55088	78.9666	2.5508	72.9065	2.55087	37.9721
2.55124	16.674	2.55114	9.57246	2.55119	80.8862	2.5511	73.8415	2.55118	37.3231
2.55155	18.0062	2.55145	10.0389	2.55149	83.0815	2.55141	74.7765	2.55148	36.0767
2.55185	19.3385	2.55175	11.1334	2.5518	85.2768	2.55171	76.0519	2.55179	35.129
2.55216	20.6092	2.55206	12.9347	2.5521	87.2948	2.55202	77.3272	2.55209	34.1813
2.55246	21.8799	2.55236	14.7359	2.55241	88.8401	2.55232	78.6026	2.5524	34.0501
2.55277	22.1514	2.55267	16.0791	2.55271	90.3178	2.55263	79.8779	2.5527	33.9188
2.55307	21.7279	2.55297	16.3754	2.55302	91.7954	2.55293	81.7205	2.55301	34.9824
2.55338	20.7975	2.55328	15.5708	2.55332	93.4995	2.55324	83.563	2.55331	36.046
2.55368	19.867	2.55358	14.138	2.55363	95.6763	2.55354	85.4396	2.55362	36.4873
2.55399	18.8932	2.55389	12.4043	2.55393	98.6213	2.55385	87.3162	2.55392	36.9285
2.55429	17.9193	2.55419	10.6705	2.55424	102.354	2.55415	88.9829	2.55423	36.2123
2.5546	17.7564	2.5545	10.3501	2.55454	106.432	2.55446	91.1941	2.55453	35.496
2.5549	17.5935	2.5548	10.6578	2.55485	110.509	2.55476	93.8818	2.55484	34.6864
2.55521	17.4306	2.55511	10.573	2.55515	114.486	2.55507	97.114	2.55514	34.4742
2.55551	17.2677	2.55541	10.4881	2.55546	117.99	2.55537	100.505	2.55545	35.3573
2.55582	17.3944	2.55572	9.89942	2.55576	121.316	2.55568	103.896	2.55575	37.2362
2.55612	17.5211	2.55602	8.68257	2.55607	124.643	2.55598	107.083	2.55606	39.1399
2.55643	17.6478	2.55633	7.53117	2.55637	128.038	2.55629	109.725	2.55636	41.0437
2.55673	17.7745	2.55663	7.00791	2.55668	131.907	2.55659	112.05	2.55667	43.0097
2.55704	19.124	2.55694	7.12589	2.55698	136.346	2.5569	114.376	2.55697	44.9756
2.55734	20.4734	2.55724	8.2908	2.55729	141.258	2.5572	116.667	2.55728	45.7538
2.55765	21.7795	2.55755	10.3063	2.55759	146.77	2.55751	118.958	2.55758	46.5319
2.55795	23.0855	2.55785	12.3219	2.5579	152.282	2.55781	121.584	2.55789	47.31
2.55826	23.5661	2.55816	14.1394	2.5582	157.602	2.55812	124.21	2.55819	48.0881
2.55856	23.3516	2.55846	14.9101	2.55851	162.449	2.55842	127.006	2.5585	49.3143
2.55887	23.5281	2.55877	14.7778	2.55881	166.971	2.55873	129.529	2.5588	50.5404
2.55917	23.7045	2.55907	14.0174	2.55912	171.257	2.55903	131.679	2.55911	51.7666
2.55948	23.8267	2.55938	12.9952	2.55942	175.563	2.55934	134.1	2.55941	52.9928
2.55978	23.9489	2.55968	12.6012	2.55973	180.104	2.55964	137.169	2.55972	53.4224
2.56009	24.0711	2.55999	12.9269	2.56003	185.117	2.55995	140.782	2.56002	53.852
2.56039	24.1933	2.56029	13.8808	2.56034	190.917	2.56025	145.171	2.56033	54.2816
2.5607	24.3155	2.5606	14.8739	2.56064	197.125	2.56056	150.106	2.56063	54.7112
2.561	24.4376	2.5609	15.8671	2.56095	203.807	2.56086	154.768	2.56094	56.3855
2.56131	24.5598	2.56121	16.0227	2.56125	210.655	2.56117	159.43	2.56124	58.0597
2.56161	24.682	2.56151	15.1314	2.56156	217.504	2.56147	164.298	2.56155	59.734
2.56192	24.1648	2.56182	13.2847	2.56186	224.186	2.56178	169.167	2.56185	61.4083
2.56222	23.6475	2.56212	11.4381	2.56217	231.34	2.56208	174.308	2.56216	61.4514
2.56253	23.1303	2.56243	9.84012	2.56247	239.141	2.56239	179.993	2.56246	61.4946
2.56283	22.613	2.56273	8.87028	2.56278	248.045	2.56269	186.183	2.56277	61.5378
2.56314	22.8488	2.56304	8.91711	2.56308	258.151	2.563	192.917	2.56307	61.581
2.56344	23.0846	2.56334	9.59209	2.56339	269.36	2.5633	200.35	2.56338	62.122
2.56375	23.3203	2.56365	9.95299	2.56369	281.524	2.56361	208.054	2.56368	62.663
2.56405	23.5561	2.56395	10.3139	2.564	294.476	2.56391	215.804	2.56399	64.399
2.56436	23.2597	2.56426	10.1382	2.5643	308.117	2.56422	224.099	2.56429	66.1349
2.56466	22.9633	2.56456	9.9626	2.56461	322.546	2.56452	232.92	2.5646	67.5161
2.56497	22.6669	2.56487	9.82621	2.56491	337.884	2.56483	242.287	2.5649	68.8972
2.56527	22.3705	2.56517	9.68983	2.56522	354.64	2.56513	252.442	2.56521	69.0835
2.56558	21.4369	2.56548	9.76283	2.56552	372.932	2.56544	263.141	2.56551	69.2699
2.56588	20.5033	2.56578	10.464	2.56583	393.272	2.56574	273.96	2.56582	69.2819
2.56619	19.6132	2.56609	11.8195	2.56613	415.543	2.56605	285.05	2.56612	69.294
2.56649	18.723	2.56639	13.1749	2.56644	439.862	2.56635	296.422	2.56643	70.5009
2.5668	19.2692	2.5667	14.1378	2.56674	466.289	2.56666	307.793	2.56673	71.7078
2.5671	20.5105	2.567	14.4725	2.56705	495.079	2.56696	320.021	2.56704	73.9953
2.56741	21.3174	2.56731	13.6295	2.56735	526.614	2.56727	332.794	2.56734	76.2827
2.56771	22.1243	2.56761	12.1583	2.56766	561.458	2.56757	346.179	2.56765	78.5702
2.56802	22.4967	2.56792	10.2671	2.56796	600.063	2.56788	360.472	2.56795	80.8576
2.56832	22.1741	2.56822	8.37586	2.56827	643.239	2.56818	375.649	2.56826	82.5725
2.56863	22.2858	2.56853	7.32219	2.56857	691.378	2.56849	391.734	2.56856	84.2875
2.56893	22.3976	2.56883	7.31544	2.56888	744.716	2.56879	408.517	2.56887	86.0024
2.56924	22.7628	2.56914	7.67512	2.56918	803.629	2.5691	426.207	2.56917	87.7173
2.56954	23.8231	2.56944	8.03479	2.56949	868.687	2.5694	444.646	2.56948	90.8884
2.56985	24.449	2.56975	8.81324	2.56979	940.484	2.56971	464.356	2.56978	94.0596
2.57015	25.0748	2.57005	8.96352	2.5701	1020	2.57001	485.699	2.57009	97.2307
2.57046	25.3821	2.57036	8.73431	2.5704	1108.76	2.57032	508.676	2.57039	100.402
2.57076	24.9943	2.57066	8.50509	2.57071	1207.44	2.57062	533.127	2.5707	104.419
2.57107	23.6507	2.57097	7.88327	2.57101	1316.93	2.57093	559.575	2.571	108.437
2.57137	22.3071	2.57127	7.88961	2.57132	1436.99	2.57123	588.098	2.57131	112.454
2.57168	20.8739	2.57158	9.02139	2.57162	1566.73	2.57154	619.344	2.57161	116.472
2.57198	20.1358	2.57188	10.1532	2.57193	1704.51	2.57184	654.22	2.57192	120.507
2.57229	20.6721	2.57219	11.6383	2.57223	1847.61	2.57215	692.908	2.57222	124.541
2.57259	22.3668	2.57249	12.4952	2.57254	1993.08	2.57245	735.385	2.57253	128.576
2.5729	23.7285	2.5728	11.9184	2.57284	2137.54	2.57276	782.399	2.57283	132.611
2.5732	25.0902	2.5731	10.7134	2.57315	2277.43	2.57306	834.382	2.57314	136.795
2.57351	25.7857	2.57341	9.53463	2.57345	2409.46	2.57337	891.629	2.57344	140.979
2.57381	25.3228	2.57371	8.98397	2.57376	2530.31	2.57367	954.662	2.57375	145.163
2.57412	24.382	2.57402	9.1269	2.57406	2636.99	2.57398	1024.77	2.57405	149.347
2.57442	23.4412	2.57432	10.3168	2.57437	2727.13	2.57428	1103.64	2.57436	154.694
2.57473	23.1665	2.57463	11.9385	2.57467	2798.64	2.57459	1192.13	2.57466	160.042
2.57503	24.0503	2.57493	13.5602	2.57498	2849.83	2.57489	1291.62	2.57497	165.39
2.57534	25.4264	2.57524	14.678	2.57528	2879.66	2.5752	1403.28	2.57527	170.738
2.57564	26.8026	2.57554	14.749	2.57559	2887.6	2.5755	1528.18	2.57558	175.214
2.57595	27.5126	2.57585	13.9824	2.57589	2873.33	2.57581	1667.42	2.57588	179.691
2.57625	27.0642	2.57615	13.2158	2.5762	2837.16	2.57611	1821.8	2.57619	184.167
2.57656	25.5459	2.57646	12.6063	2.5765	2779.94	2.57642	1993.06	2.57649	188.644
2.57686	24.0277	2.57676	12.6249	2.57681	2703.02	2.57673	2182.74	2.5768	192.814
2.57717	23.219	2.57707	13.2978	2.57711	2608.02	2.57703	2391.84	2.5771	196.985
2.57747	23.5688	2.57737	13.9708	2.57742	2496.79	2.57734	2620.93	2.57741	202.052
2.57778	25.3812	2.57768	14.5159	2.57773	2371.67	2.57764	2870.53	2.57771	207.716
2.57808	27.8887	2.57798	14.4329	2.57803	2235.05	2.57795	3139.64	2.57802	213.468
2.57839	30.4251	2.57829	13.6301	2.57834	2089.62	2.57825	3425.63	2.57832	219.817
2.57869	32.2665	2.57859	12.1992	2.57864	1938.37	2.57856	3724.28	2.57863	226.788
2.579	32.7901	2.5789	11.1085	2.57895	1784.99	2.57886	4030.74	2.57893	234.357
2.5793	32.6186	2.5792	10.646	2.57925	1632.71	2.57917	4338.38	2.57924	242.361
2.57961	32.7946	2.57951	11.0864	2.57956	1485.09	2.57947	4640.02	2.57954	251.361
2.57991	32.9706	2.57981	12.5738	2.57986	1345.51	2.57978	4927.78	2.57985	261.357
2.58022	33.8128	2.58012	14.264	2.58017	1216.4	2.58008	5193.22	2.58015	272.349
2.58052	34.655	2.58042	15.9542	2.58047	1099.43	2.58039	5428.34	2.58046	284.784
2.58083	35.8881	2.58073	16.833	2.58078	995.715	2.58069	5625.9	2.58076	298.613
2.58113	36.4262	2.58103	16.6649	2.58108	904.763	2.581	5779.82	2.58107	313.861
2.58144	35.3308	2.58134	15.2536	2.58139	825.885	2.5813	5885.65	2.58137	330.504
2.58174	34.2355	2.58164	13.8423	2.58169	757.879	2.58161	5940.52	2.58168	348.751
2.58205	33.1836	2.58195	12.6797	2.582	699.136	2.58191	5942.94	2.58198	369.188
2.58235	32.1316	2.58225	12.1452	2.5823	648.429	2.58222	5892.98	2.58229	392.239
2.58266	32.2672	2.58256	12.6167	2.58261	604.576	2.58252	5792.39	2.58259	418.278
2.58296	33.7929	2.58286	13.7164	2.58291	566.554	2.58283	5643.97	2.5829	448.324
2.58327	35.9268	2.58317	14.502	2.58322	533.554	2.58313	5452.17	2.5832	482.553
2.58357	38.0608	2.58347	15.2876	2.58352	504.808	2.58344	5222.52	2.58351	521.187
2.58388	40.0607	2.58378	15.3665	2.58383	479.391	2.58374	4961.46	2.58381	565.198
2.58418	42.0607	2.58408	15.4454	2.58413	456.653	2.58405	4676.58	2.58412	615.29
2.58449	42.6705	2.58439	15.5244	2.58444	435.636	2.58435	4376.28	2.58442	672.351
2.58479	43.2803	2.58469	15.6033	2.58474	416.037	2.58466	4069.21	2.58473	736.831
2.5851	44.6721	2.585	15.8982	2.58505	397.639	2.58496	3763.78	2.58503	810.671
2.5854	46.0638	2.5853	16.193	2.58535	380.345	2.58527	3467.33	2.58534	895.414
2.58571	47.4556	2.58561	16.4486	2.58566	364.134	2.58557	3185.58	2.58564	991.906
2.58601	48.8474	2.58591	16.7042	2.58596	349.34	2.58588	2922.29	2.58595	1101.39
2.58632	49.2255	2.58622	17.0383	2.58627	335.926	2.58618	2680.6	2.58625	1225.02
2.58662	49.6036	2.58652	16.7443	2.58657	323.615	2.58649	2461.73	2.58656	1364.49
2.58693	48.5915	2.58683	16.11	2.58688	312.175	2.58679	2265.19	2.58686	1521.28
2.58723	47.5794	2.58713	14.8476	2.58718	301.523	2.5871	2090.09	2.58717	1697.07
2.58754	47.0307	2.58744	13.6188	2.58749	291.334	2.5874	1934.78	2.58747	1894.96
2.58784	46.482	2.58774	12.3901	2.58779	281.618	2.58771	1796.8	2.58778	2118.07
2.58815	48.2503	2.58805	11.855	2.5881	272.354	2.58801	1674.61	2.58808	2367.66
2.58845	50.0186	2.58835	11.9481	2.5884	263.091	2.58832	1566.18	2.58839	2643.87
2.58876	51.8629	2.58866	12.6169	2.58871	254.645	2.58862	1469.55	2.58869	2943.77
2.58906	53.7072	2.58896	13.9139	2.58901	246.199	2.58893	1383.38	2.589	3261.17
2.58937	55.5515	2.58927	15.2109	2.58932	238.563	2.58923	1306.1	2.5893	3586.35
2.58967	57.3958	2.58957	15.8798	2.58962	230.928	2.58954	1236.38	2.58961	3906.44
2.58998	58.1685	2.58988	15.6783	2.58993	223.764	2.58984	1173.37	2.58991	4207.61
2.59028	58.9412	2.59018	14.8488	2.59023	216.601	2.59015	1116.58	2.59022	4475.48
2.59059	59.7139	2.59049	13.3256	2.59054	209.704	2.59045	1064.69	2.59052	4697.34
2.59089	60.4866	2.59079	11.8025	2.59084	202.807	2.59076	1016.9	2.59083	4862.79
2.5912	61.3335	2.5911	10.685	2.59115	195.909	2.59106	972.56	2.59113	4964.3
2.5915	62.1804	2.5914	10.1957	2.59145	189.012	2.59137	931.396	2.59144	4997.72
2.59181	63.0274	2.59171	10.7795	2.59176	182.821	2.59167	892.955	2.59174	4961.43
2.59212	63.8743	2.59201	11.3633	2.59206	176.629	2.59198	856.942	2.59205	4855.95
2.59242	64.3447	2.59232	12.1352	2.59237	171.225	2.59228	823.651	2.59235	4684.76
2.59273	64.8151	2.59262	12.2789	2.59267	165.822	2.59259	793.219	2.59266	4454.17
2.59303	66.6757	2.59293	11.7683	2.59298	160.772	2.59289	765.147	2.59296	4172.99
2.59334	68.5363	2.59323	11.2578	2.59328	155.723	2.5932	739.343	2.59327	3851.69
2.59364	71.664	2.59354	10.42	2.59359	150.674	2.5935	715.173	2.59357	3504.5
2.59395	74.7917	2.59384	10.2104	2.59389	145.625	2.59381	692.319	2.59388	3146.15
2.59425	77.9194	2.59415	10.7599	2.5942	140.529	2.59411	670.373	2.59418	2791.38
2.59456	81.0471	2.59445	11.9374	2.5945	135.433	2.59442	649.198	2.59449	2453.63
2.59486	83.0452	2.59476	13.2655	2.59481	130.711	2.59472	628.93	2.59479	2143.37
2.59517	85.0434	2.59506	14.5936	2.59511	126.777	2.59503	609.547	2.5951	1866.22
2.59547	87.0416	2.59537	15.0841	2.59542	123.513	2.59533	591.072	2.5954	1625.31
2.59578	89.0397	2.59567	14.5278	2.59572	120.721	2.59564	573.157	2.59571	1420.74
2.59608	92.5168	2.59598	13.2254	2.59603	118.186	2.59594	555.787	2.59601	1249.24
2.59639	95.9939	2.59628	11.9231	2.59633	115.651	2.59625	539.256	2.59632	1106.64
2.59669	99.4709	2.59659	10.8695	2.59664	112.835	2.59655	522.725	2.59662	988.344
2.597	102.948	2.59689	10.4439	2.59694	110.02	2.59686	506.954	2.59693	890.16
2.5973	105.904	2.5972	10.9682	2.59725	107.205	2.59716	491.183	2.59723	808.305
2.59761	108.859	2.5975	12.1206	2.59755	104.39	2.59747	476.501	2.59754	739.893
2.59791	111.815	2.59781	13.2731	2.59786	102.245	2.59777	461.819	2.59784	682.234
2.59822	114.771	2.59811	13.7974	2.59816	100.099	2.59808	448.186	2.59815	632.791
2.59852	118.005	2.59842	13.5888	2.59847	98.4265	2.59838	434.554	2.59845	589.321
2.59883	121.24	2.59872	12.7521	2.59877	96.7538	2.59869	422.01	2.59876	550.75
2.59913	124.474	2.59903	11.6405	2.59908	94.6994	2.59899	409.467	2.59906	516.559
2.59944	127.709	2.59934	10.529	2.59938	92.6451	2.5993	398.024	2.59937	486.003
2.59974	131.088	2.59964	10.5429	2.59969	90.5907	2.5996	386.581	2.59967	459.032
2.60005	134.467	2.59995	11.185	2.59999	88.5364	2.59991	375.682	2.59998	435.222
2.60035	137.847	2.60025	12.4813	2.6003	86.6002	2.60021	364.783	2.60028	414.2
2.60066	141.226	2.60056	13.7777	2.6006	84.664	2.60052	353.903	2.60059	395.543
2.60096	145.637	2.60086	14.904	2.60091	83.2006	2.60082	343.023	2.60089	378.081
2.60127	150.048	2.60117	15.4021	2.60121	81.7371	2.60113	332.143	2.6012	361.906
2.60157	155.994	2.60147	15.1412	2.60152	80.0432	2.60143	321.263	2.6015	345.731
2.60188	163.331	2.60178	14.2521	2.60182	78.3492	2.60174	311.846	2.60181	329.369
2.60218	171.565	2.60208	13.5266	2.60213	76.6552	2.60204	302.429	2.60211	313.604
2.60249	179.799	2.60239	12.8011	2.60243	74.9613	2.60235	294.101	2.60242	299.545
2.60279	188.815	2.60269	12.73	2.60274	73.4643	2.60265	285.774	2.60272	286.681
2.6031	199.221	2.603	13.287	2.60304	71.9673	2.60296	278.087	2.60303	275.298
2.6034	211.014	2.6033	14.1581	2.60335	70.943	2.60326	270.4	2.60333	265.109
2.60371	224.197	2.60361	15.0291	2.60365	69.9187	2.60357	262.713	2.60364	255.332
2.60401	239.639	2.60391	15.6646	2.60396	68.9781	2.60387	255.026	2.60395	245.554
2.60432	257.398	2.60422	15.672	2.60426	68.0375	2.60418	247.623	2.60425	235.926
2.60462	276.837	2.60452	14.7829	2.60457	67.097	2.60448	240.22	2.60456	226.298
2.60493	297.666	2.60483	13.8939	2.60487	66.1564	2.60479	233.94	2.60486	216.321
2.60523	320.928	2.60513	13.2796	2.60518	65.3635	2.60509	227.66	2.60517	207.539
2.60554	346.507	2.60544	13.2935	2.60548	64.5707	2.6054	222.699	2.60547	200.238
2.60584	374.366	2.60574	14.3544	2.60579	63.7778	2.6057	218.283	2.60578	194.133
2.60615	405.468	2.60605	16.0433	2.60609	62.985	2.60601	214.162	2.60608	188.787
2.60645	440.278	2.60635	18.0071	2.6064	62.2724	2.60631	210.585	2.60639	184.038
2.60676	478.331	2.60666	19.9709	2.6067	61.5599	2.60662	207.156	2.60669	179.029
2.60706	519.57	2.60696	21.4364	2.60701	60.8474	2.60692	203.727	2.607	174.019
2.60737	564.98	2.60727	22.2737	2.60731	60.1348	2.60723	200.332	2.6073	167.254
2.60767	615.256	2.60757	22.4175	2.60762	59.4223	2.60753	196.937	2.60761	160.489
2.60798	671.555	2.60788	22.5612	2.60792	58.7098	2.60784	193.111	2.60791	153.725
2.60828	735.957	2.60818	22.6396	2.60823	57.9972	2.60814	189.285	2.60822	146.96
2.60859	811.017	2.60849	22.7179	2.60853	57.2847	2.60845	185.339	2.60852	141.409
2.60889	900.095	2.60879	23.4243	2.60884	56.3408	2.60875	181.666	2.60883	135.858
2.6092	1005.39	2.6091	24.1308	2.60914	55.3968	2.60906	178.64	2.60913	131.501
2.6095	1130.15	2.6094	24.9452	2.60945	54.4528	2.60936	176.158	2.60944	127.145
2.60981	1277.62	2.60971	25.7597	2.60975	53.5089	2.60967	174.107	2.60974	121.494
2.61011	1451.38	2.61001	25.9459	2.61006	52.4467	2.60997	172.328	2.61005	115.843
2.61042	1656.19	2.61032	26.1322	2.61036	51.3846	2.61028	170.592	2.61035	110.267
2.61072	1895.3	2.61062	26.1615	2.61067	50.3224	2.61058	168.31	2.61066	104.691
2.61103	2170.09	2.61093	26.1907	2.61097	49.2603	2.61089	165.388	2.61096	99.4521
2.61133	2477.44	2.61123	26.9135	2.61128	48.3403	2.61119	161.922	2.61127	95.4077
2.61164	2810.27	2.61154	28.2645	2.61158	47.4204	2.6115	158.251	2.61157	92.0106
2.61194	3156.07	2.61184	29.8036	2.61189	46.5004	2.6118	154.58	2.61188	89.8083
2.61225	3496.78	2.61215	31.3427	2.61219	45.5805	2.61211	151.476	2.61218	88.2284
2.61255	3812.88	2.61245	32.9211	2.6125	44.8575	2.61241	148.917	2.61249	86.6484
2.61286	4084.02	2.61276	34.4994	2.6128	44.1345	2.61272	146.681	2.61279	85.1432
2.61316	4292.81	2.61306	35.5674	2.61311	43.4115	2.61302	144.445	2.6131	83.6379
2.61347	4425.14	2.61337	36.6354	2.61341	42.6885	2.61333	142.243	2.6134	82.0206
2.61377	4472.5	2.61367	37.7034	2.61372	42.0812	2.61363	140.041	2.61371	80.4033
2.61408	4431.35	2.61398	38.7713	2.61402	41.4739	2.61394	137.306	2.61401	78.7861
2.61438	4304.82	2.61428	39.2864	2.61433	40.8666	2.61424	134.571	2.61432	77.1688
2.61469	4099.98	2.61459	39.8015	2.61463	40.2594	2.61455	132.091	2.61462	76.1987
2.61499	3829.73	2.61489	40.3166	2.61494	39.9377	2.61485	130.156	2.61493	75.2287
2.6153	3509.91	2.6152	40.8317	2.61524	39.616	2.61516	128.424	2.61523	74.2586
2.6156	3158.53	2.6155	41.1897	2.61555	39.5307	2.61546	126.964	2.61554	73.2886
2.61591	2796.49	2.61581	41.5477	2.61585	39.4453	2.61577	125.384	2.61584	70.9338
2.61621	2442.79	2.61611	41.9058	2.61616	39.2892	2.61607	123.805	2.61615	68.5791
2.61652	2112.73	2.61642	42.2638	2.61646	39.1331	2.61638	121.687	2.61645	66.2243
2.61682	1816.96	2.61672	43.3169	2.61677	38.7407	2.61668	119.569	2.61676	63.8696
2.61713	1561.5	2.61703	44.3699	2.61707	38.3482	2.61699	117.45	2.61706	61.241
2.61743	1346.48	2.61733	45.423	2.61738	38.1625	2.61729	115.332	2.61737	58.6124
2.61774	1167.13	2.61764	46.476	2.61768	37.9769	2.6176	114.087	2.61767	55.9839
2.61804	1017.92	2.61794	46.8879	2.61799	38.264	2.6179	112.843	2.61798	53.3553
2.61835	893.26	2.61825	47.2997	2.61829	38.551	2.61821	111.598	2.61828	51.5918
2.61865	788.067	2.61855	47.3974	2.6186	38.9735	2.61851	110.353	2.61859	49.8283
2.61896	699.092	2.61886	48.1233	2.6189	39.396	2.61882	108.7	2.61889	49.2596
2.61926	623.716	2.61916	50.1251	2.61921	39.3457	2.61912	107.047	2.6192	48.691
2.61957	560.85	2.61947	52.7551	2.61951	39.2955	2.61943	105.394	2.6195	49.1927
2.61987	508.658	2.61977	55.071	2.61982	38.679	2.61973	103.741	2.61981	49.6945
2.62018	464.343	2.62008	57.3869	2.62012	38.0624	2.62004	102.801	2.62011	50.1962
2.62048	426.235	2.62038	60.5273	2.62043	36.9732	2.62034	101.862	2.62042	50.698
2.62079	392.529	2.62069	63.6676	2.62073	35.884	2.62065	100.888	2.62072	49.9101
2.62109	362.747	2.62099	66.4939	2.62104	34.8259	2.62095	99.9139	2.62103	49.1223
2.6214	336.441	2.6213	69.9483	2.62134	33.7677	2.62126	98.7813	2.62133	48.3345
2.6217	313.653	2.6216	74.1274	2.62165	32.9459	2.62156	97.1041	2.62164	47.5466
2.62201	294.341	2.62191	78.9347	2.62195	32.1241	2.62187	95.1887	2.62194	47.6301
2.62231	278.375	2.62221	84.1607	2.62226	31.8883	2.62217	93.2733	2.62225	47.7135
2.62262	264.493	2.62252	90.0149	2.62256	31.6525	2.62248	91.5961	2.62255	47.7223
2.62292	251.915	2.62282	96.2224	2.62287	31.4167	2.62278	89.919	2.62286	47.731
2.62323	239.337	2.62313	103.058	2.62317	31.1809	2.62309	88.2418	2.62316	46.7316
2.62353	227.323	2.62343	110.784	2.62348	30.918	2.62339	86.5646	2.62347	44.5373
2.62384	216.005	2.62374	119.975	2.62378	30.6551	2.6237	85.2051	2.62377	41.8949
2.62414	205.628	2.62404	131.155	2.62409	30.3922	2.624	83.8456	2.62408	39.2525
2.62445	197.336	2.62435	144.639	2.62439	30.1293	2.62431	82.486	2.62438	36.4608
2.62475	190.941	2.62465	160.975	2.6247	30.2948	2.62461	81.1265	2.62469	34.864
2.62506	186.168	2.62496	179.615	2.625	30.4603	2.62492	80.3698	2.62499	33.9143
2.62536	181.888	2.62526	200.257	2.62531	30.8326	2.62522	79.6131	2.6253	34.1596
2.62567	177.607	2.62557	222.783	2.62561	31.2049	2.62553	79.4009	2.6256	34.8194
2.62597	172.313	2.62587	247.652	2.62592	31.4408	2.62583	79.1887	2.62591	35.4793
2.62628	167.019	2.62618	275.243	2.62622	31.204	2.62614	79.0787	2.62621	35.019
2.62658	161.667	2.62648	307.122	2.62653	30.7899	2.62644	78.9686	2.62652	34.5586
2.62689	157.01	2.62679	345.282	2.62683	30.3758	2.62675	78.8585	2.62682	33.6502
2.62719	153.149	2.62709	390.234	2.62714	30.0405	2.62705	78.7484	2.62713	32.7418
2.6275	149.984	2.6274	443.98	2.62744	30.1779	2.62736	79.0014	2.62743	31.8334
2.6278	146.478	2.6277	505.696	2.62775	30.6748	2.62766	79.2543	2.62774	30.925
2.62811	142.277	2.62801	574.531	2.62805	31.408	2.62797	79.6264	2.62804	31.8836
2.62841	137.28	2.62831	647.37	2.62836	32.2619	2.62827	79.7262	2.62835	32.8422
2.62872	131.587	2.62862	720.209	2.62866	32.643	2.62858	79.2531	2.62865	33.8007
2.62902	125.735	2.62892	789.502	2.62897	32.645	2.62888	78.2355	2.62896	34.7593
2.62933	119.884	2.62923	850.839	2.62927	31.8592	2.62919	76.5599	2.62926	34.5106
2.62963	114.756	2.62953	900.79	2.62958	30.5563	2.62949	74.3398	2.62957	34.2618
2.62994	110.323	2.62984	936.084	2.62988	29.2534	2.6298	72.1849	2.62987	32.8182
2.63024	106.02	2.63014	955.569	2.63019	28.1376	2.6301	70.3023	2.63018	31.3746
2.63055	101.717	2.63045	957.885	2.63049	27.4946	2.63041	68.8508	2.63048	30.0627
2.63085	96.8057	2.63075	942.142	2.6308	27.2968	2.63071	67.9438	2.63079	28.7507
2.63116	91.8943	2.63106	909.229	2.6311	27.5718	2.63102	67.5586	2.63109	28.4345
2.63146	87.0119	2.63136	860.683	2.63141	27.8468	2.63132	67.4457	2.6314	28.1183
2.63177	82.8246	2.63167	798.317	2.63171	28.1218	2.63163	67.4859	2.6317	28.0137
2.63207	79.4772	2.63197	725.849	2.63202	27.8896	2.63193	66.9816	2.63201	27.909
2.63238	76.8249	2.63228	647.099	2.63232	27.6574	2.63224	65.8251	2.63231	27.8044
2.63268	74.5057	2.63258	567.093	2.63263	27.4252	2.63254	64.124	2.63262	27.6998
2.63299	72.1864	2.63289	490.018	2.63293	27.193	2.63285	62.576	2.63292	26.7737
2.63329	69.259	2.63319	420.376	2.63324	27.042	2.63315	61.3003	2.63323	25.8476
2.6336	66.3315	2.6335	359.529	2.63354	26.8911	2.63346	60.382	2.63353	24.9401
2.6339	63.3896	2.6338	308.646	2.63385	26.7401	2.63376	60.0081	2.63384	24.0327
2.63421	61.1428	2.63411	267.396	2.63415	26.5892	2.63407	60.2923	2.63414	23.424
2.63451	59.62	2.63441	234.311	2.63446	26.1625	2.63437	61.1209	2.63445	23.114
2.63482	58.0972	2.63472	207.508	2.63476	25.7358	2.63468	62.1215	2.63475	23.0467
2.63512	56.922	2.63502	185.992	2.63507	25.309	2.63498	62.8499	2.63506	23.2781
2.63543	55.0516	2.63533	168.245	2.63537	24.8823	2.63529	63.1641	2.63536	23.5383
2.63573	52.3849	2.63563	153.167	2.63568	24.8192	2.63559	62.9339	2.63567	23.4998
2.63604	49.023	2.63594	140.184	2.63598	24.756	2.6359	62.3576	2.63597	22.9883
2.63634	45.8928	2.63624	129.703	2.63629	24.6928	2.6362	61.7814	2.63628	21.8794
2.63665	43.4577	2.63655	121.316	2.63659	24.6297	2.63651	61.1711	2.63658	20.3785
2.63695	41.5584	2.63685	114.146	2.6369	24.4483	2.63681	60.5608	2.63689	18.8775
2.63726	40.8176	2.63716	108.233	2.6372	24.267	2.63712	60.7106	2.63719	17.6379
2.63756	40.5746	2.63746	103.798	2.63751	24.0856	2.63742	60.8604	2.6375	16.9957
2.63787	40.3316	2.63777	99.9917	2.63781	23.9043	2.63773	61.0101	2.6378	17.5951
2.63817	39.8569	2.63807	95.9104	2.63812	23.8485	2.63803	61.1599	2.63811	18.7919
2.63848	38.6871	2.63838	91.829	2.63842	23.7927	2.63834	60.7538	2.63841	20.2501
2.63878	37.9227	2.63868	87.8262	2.63873	23.737	2.63864	60.3478	2.63872	21.7083
2.63909	37.1584	2.63899	83.8233	2.63903	23.6812	2.63895	59.3971	2.63902	22.6997
2.63939	35.9596	2.63929	79.8205	2.63934	23.3004	2.63925	58.4465	2.63933	23.0938
2.6397	35.456	2.6396	75.8176	2.63964	22.9196	2.63956	57.0698	2.63963	22.6165
2.64	35.1745	2.6399	71.8933	2.63995	22.5389	2.63986	55.6931	2.63994	21.8405
2.64031	34.893	2.64021	67.969	2.64025	22.1581	2.64017	54.3163	2.64024	21.2225
2.64061	34.655	2.64051	65.301	2.64056	22.1109	2.64047	52.9396	2.64055	20.9032
2.64092	34.417	2.64082	62.633	2.64086	22.0638	2.64078	51.994	2.64085	20.8079
2.64122	34.092	2.64112	61.1452	2.64117	22.4893	2.64108	51.0483	2.64116	21.0113
2.64153	33.7671	2.64143	59.6574	2.64147	22.9149	2.64139	50.6472	2.64146	21.3703
2.64183	33.4422	2.64173	58.1697	2.64178	23.6063	2.64169	50.2461	2.64177	21.4306
2.64214	33.1173	2.64204	56.6819	2.64208	24.2978	2.642	50.3951	2.64207	21.0179
2.64244	33.0548	2.64234	55.7699	2.64239	24.4525	2.6423	50.5442	2.64238	20.0078
2.64275	32.9924	2.64265	54.858	2.64269	24.1345	2.64261	50.6933	2.64268	18.9697
2.64305	33.3209	2.64295	53.946	2.643	23.4349	2.64291	50.8424	2.64299	17.9315
2.64336	32.9544	2.64326	53.034	2.6433	22.4989	2.64322	50.4356	2.64329	17.4535
2.64366	31.7624	2.64356	53.0676	2.64361	21.563	2.64352	50.0288	2.6436	16.9755
2.64397	30.5704	2.64387	53.1011	2.64391	20.8634	2.64383	49.622	2.6439	17.1447
2.64427	29.335	2.64417	51.8783	2.64422	20.4887	2.64413	49.2152	2.64421	17.3139
2.64458	28.0996	2.64448	50.6555	2.64452	20.5868	2.64444	49.4477	2.64451	17.4831
2.64488	27.2416	2.64478	48.3073	2.64483	21.1921	2.64474	49.6803	2.64482	17.6523
2.64519	26.3835	2.64509	45.9591	2.64513	21.7974	2.64505	49.9128	2.64512	17.2505
2.64549	25.5255	2.64539	43.6109	2.64544	22.3278	2.64535	50.1454	2.64543	16.8487
2.6458	24.6675	2.6457	41.2627	2.64574	22.3855	2.64566	50.117	2.64573	16.4469
2.6461	24.0992	2.646	39.8933	2.64605	21.8868	2.64596	50.0887	2.64604	16.0451
2.64641	23.5308	2.64631	38.5239	2.64635	20.9154	2.64627	50.0603	2.64634	15.9918
2.64671	24.1209	2.64661	37.1545	2.64666	20.0572	2.64657	50.0319	2.64665	15.9385
2.64702	24.711	2.64692	35.7852	2.64696	19.4354	2.64688	49.5838	2.64695	15.8852
2.64732	25.2395	2.64722	34.4158	2.64727	19.173	2.64718	49.1357	2.64726	15.8319
2.64763	25.7681	2.64753	33.0464	2.64757	19.3834	2.64749	48.1431	2.64756	15.6417
2.64793	25.6016	2.64783	31.677	2.64788	19.867	2.64779	47.1505	2.64787	15.4515
2.64824	25.435	2.64814	30.3076	2.64818	20.3506	2.6481	45.965	2.64817	15.2613
2.64854	25.0078	2.64844	30.4334	2.64849	20.3419	2.6484	44.7796	2.64848	15.0711
2.64885	24.5806	2.64875	30.5591	2.64879	19.8604	2.64871	43.8664	2.64878	15.2668
2.64915	25.3119	2.64905	30.6849	2.6491	19.0884	2.64901	43.4977	2.64909	15.4624
2.64946	26.0432	2.64936	30.8107	2.6494	18.3164	2.64932	43.8245	2.64939	15.6394
2.64976	26.8542	2.64966	29.9418	2.64971	17.7512	2.64962	44.6959	2.6497	15.8164
2.65007	27.6651	2.64997	29.073	2.65001	17.6587	2.64993	45.261	2.65	16.0509
2.65037	27.7086	2.65027	28.2042	2.65032	18.2599	2.65023	45.8261	2.65031	15.9867
2.65068	27.0569	2.65058	27.3354	2.65062	19.3338	2.65054	45.5403	2.65061	15.2816
2.65098	26.5066	2.65088	27.5584	2.65093	20.5111	2.65084	44.7101	2.65092	14.2777
2.65129	25.9564	2.65119	27.7815	2.65123	21.4521	2.65115	43.6756	2.65122	13.1431
2.65159	26.0143	2.65149	28.0046	2.65154	21.7529	2.65145	42.6412	2.65153	12.3072
2.6519	26.0722	2.6518	28.2277	2.65184	21.5811	2.65176	41.9414	2.65183	11.963
2.6522	26.5103	2.6521	27.43	2.65215	20.902	2.65206	41.7861	2.65214	12.2162
2.65251	26.2532	2.65241	26.6324	2.65245	20.2229	2.65237	42.198	2.65244	12.9113
2.65281	25.1563	2.65271	25.8347	2.65276	19.6251	2.65267	42.61	2.65275	13.9051
2.65312	23.3642	2.65302	25.037	2.65306	19.5	2.65298	42.8404	2.65305	14.7681
2.65342	21.6736	2.65332	24.4226	2.65337	19.7491	2.65328	42.5263	2.65336	15.6312
2.65373	19.9829	2.65363	23.8081	2.65367	20.2346	2.65359	41.974	2.65366	15.7289
2.65403	19.4797	2.65393	24.45	2.65398	20.8974	2.65389	41.4217	2.65397	15.8265
2.65434	19.6715	2.65424	25.0918	2.65428	21.3238	2.6542	41.0252	2.65427	15.9241
2.65464	20.5594	2.65454	24.8176	2.65459	21.3759	2.6545	40.6286	2.65458	16.0218
2.65495	21.4473	2.65485	24.5434	2.65489	20.9554	2.65481	40.7426	2.65488	16.0976
2.65525	22.0745	2.65515	23.0129	2.6552	20.3483	2.65511	40.8566	2.65519	16.1734
2.65556	22.0066	2.65546	21.4824	2.6555	19.7411	2.65542	40.5735	2.65549	16.2493
2.65586	21.2581	2.65576	20.5633	2.65581	19.5772	2.65572	39.7459	2.6558	16.3251
2.65617	20.5096	2.65607	19.6442	2.65611	19.4132	2.65603	38.3511	2.6561	15.7911
2.65647	20.4128	2.65637	19.9814	2.65642	19.5595	2.65633	36.9563	2.65641	15.2571
2.65678	20.316	2.65668	20.3185	2.65672	19.7057	2.65664	36.0209	2.65671	14.723
2.65708	20.5305	2.65698	21.2577	2.65703	19.9554	2.65694	35.6301	2.65702	14.189
2.65739	20.745	2.65729	22.1969	2.65733	19.9687	2.65725	35.8632	2.65732	14.2711
2.65769	20.192	2.65759	21.8797	2.65764	19.7432	2.65755	36.6408	2.65763	14.3531
2.658	18.9439	2.6579	21.5626	2.65794	19.045	2.65786	37.2142	2.65793	15.0326
2.6583	17.2179	2.6582	20.6434	2.65825	18.1547	2.65816	37.2431	2.65824	15.7121
2.65861	15.4919	2.65851	19.7243	2.65855	17.2645	2.65847	36.6821	2.65854	15.9809
2.65891	14.0266	2.65881	18.8052	2.65886	16.5367	2.65877	35.5766	2.65885	16.2497
2.65922	13.2564	2.65912	17.8861	2.65916	16.2817	2.65908	34.3363	2.65915	15.921
2.65952	13.4012	2.65942	17.9877	2.65947	16.4008	2.65938	33.6406	2.65946	15.5923
2.65983	13.546	2.65973	18.0893	2.65977	16.7564	2.65969	33.5688	2.65976	15.5085
2.66013	13.7343	2.66003	18.191	2.66008	16.9916	2.65999	34.0415	2.66007	15.4247
2.66044	13.9225	2.66034	18.2926	2.66038	16.9904	2.6603	34.7412	2.66037	15.9197
2.66074	13.5171	2.66064	17.9673	2.66069	16.615	2.6606	35.4408	2.66068	16.4146
2.66105	13.1116	2.66095	17.6419	2.66099	15.7669	2.66091	35.6299	2.66098	16.8411
2.66135	12.7061	2.66125	17.3166	2.6613	14.8351	2.66121	35.819	2.66129	16.9689
2.66166	12.3007	2.66156	16.9913	2.6616	13.9033	2.66152	36.0706	2.66159	16.605
2.66196	12.7713	2.66186	17.4512	2.66191	13.1635	2.66182	36.3221	2.6619	15.6437
2.66227	13.2419	2.66217	17.911	2.66221	12.8965	2.66213	37.0841	2.6622	14.6015
2.66257	13.7126	2.66247	18.3709	2.66252	13.1095	2.66243	37.8461	2.66251	13.5593
2.66288	14.1832	2.66278	18.8308	2.66282	13.5589	2.66274	38.5854	2.66281	13.1394
2.66318	13.0899	2.66308	18.1456	2.66313	13.8902	2.66304	38.7802	2.66312	13.3169
2.66349	11.9966	2.66339	17.4604	2.66343	14.2214	2.66335	38.3511	2.66342	13.5443
2.66379	10.9032	2.66369	16.7752	2.66374	14.3409	2.66365	37.3775	2.66373	13.7716
2.6641	9.8099	2.664	16.09	2.66404	14.224	2.66396	35.9382	2.66403	13.3767
2.6644	9.93661	2.6643	14.8551	2.66435	14.1367	2.66426	35.0434	2.66434	12.3842
2.66471	10.0633	2.66461	13.6203	2.66465	14.2857	2.66457	34.9314	2.66464	11.1242
2.66501	10.19	2.66491	13.6418	2.66496	14.6921	2.66487	35.7269	2.66495	9.86419
2.66532	10.3167	2.66522	13.6632	2.66526	15.5712	2.66518	36.7152	2.66525	8.86554
2.66562	10.8489	2.66552	14.2323	2.66557	16.6423	2.66549	37.7036	2.66556	8.46433
2.66593	11.3811	2.66583	14.8013	2.66587	17.7135	2.66579	37.9886	2.66586	9.11486
2.66623	11.9133	2.66613	15.3704	2.66618	18.6812	2.6661	37.3661	2.66617	10.3628
2.66654	12.4455	2.66644	15.9395	2.66649	19.1762	2.6664	35.8247	2.66647	11.4428
2.66684	12.9487	2.66674	15.5925	2.66679	19.2823	2.66671	34.2833	2.66678	12.224
2.66715	13.4519	2.66705	15.2455	2.6671	19.1519	2.66701	33.1163	2.66708	12.4327
2.66745	13.9551	2.66735	14.8985	2.6674	19.0388	2.66732	32.8568	2.66739	12.0439
2.66776	14.4583	2.66766	14.5515	2.66771	18.9257	2.66762	33.709	2.66769	11.8418
2.66806	14.2085	2.66796	15.3332	2.66801	19.2706	2.66793	35.1058	2.668	11.9385
2.66837	13.9587	2.66827	16.1149	2.66832	19.6154	2.66823	36.5252	2.6683	12.3401
2.66867	13.7089	2.66857	16.8966	2.66862	20.4428	2.66854	37.4001	2.66861	13.3391
2.66898	13.4591	2.66888	17.6783	2.66893	21.2702	2.66884	37.4498	2.66891	14.5746
2.66928	13.0453	2.66918	17.8581	2.66923	21.8613	2.66915	36.9549	2.66922	15.8102
2.66959	12.6315	2.66949	18.0378	2.66954	21.9796	2.66945	36.2218	2.66952	16.6425
2.66989	12.2176	2.66979	16.9612	2.66984	22.0025	2.66976	35.4886	2.66983	16.7779
2.6702	11.8038	2.6701	15.8847	2.67015	21.5527	2.67006	35.4929	2.67013	16.4776
2.6705	11.7664	2.6704	15.5336	2.67045	20.8961	2.67037	36.0417	2.67044	15.8786
2.67081	11.7291	2.67071	15.1825	2.67076	20.2395	2.67067	36.2842	2.67074	15.2547
2.67111	12.3869	2.67101	14.8314	2.67106	19.9129	2.67098	36.5266	2.67105	14.6308
2.67142	13.0446	2.67132	14.4803	2.67137	20.0589	2.67128	36.1168	2.67135	14.5546
2.67172	13.6372	2.67162	14.1292	2.67167	20.2788	2.67159	35.707	2.67166	14.4784
2.67203	14.2298	2.67193	13.7781	2.67198	20.735	2.67189	35.3312	2.67196	14.4644
2.67233	13.2005	2.67223	13.4271	2.67228	21.1937	2.6722	34.9555	2.67227	13.9525
2.67264	12.1712	2.67254	13.076	2.67259	21.6524	2.6725	35.0448	2.67257	13.0237
2.67294	10.8523	2.67284	12.1294	2.67289	21.6532	2.67281	35.6787	2.67288	11.597
2.67325	9.53341	2.67315	11.1829	2.6732	21.654	2.67311	36.0062	2.67318	10.0832
2.67355	9.83638	2.67345	11.4927	2.6735	21.3593	2.67342	36.3338	2.67349	8.86807
2.67386	10.1393	2.67376	11.8025	2.67381	21.0646	2.67372	36.2342	2.67379	8.0886
2.67416	11.3709	2.67406	12.1908	2.67411	20.77	2.67403	36.1346	2.6741	8.00614
2.67447	12.6025	2.67437	12.5791	2.67442	20.4753	2.67433	36.0349	2.6744	9.03454
2.67477	13.139	2.67467	12.9674	2.67472	20.5801	2.67464	35.9353	2.67471	10.5608
2.67508	13.6755	2.67498	13.3557	2.67503	20.6849	2.67494	36.0626	2.67501	11.8506
2.67538	13.0245	2.67528	13.3888	2.67533	20.7897	2.67525	36.1899	2.67532	13.1404
2.67569	12.3735	2.67559	13.4219	2.67564	20.8944	2.67555	36.2831	2.67562	14.1128
2.67599	12.4176	2.67589	13.4551	2.67594	20.7235	2.67586	36.3763	2.67593	15.0851
2.6763	12.4618	2.6762	13.4882	2.67625	20.5525	2.67616	35.7832	2.67623	16.0389
2.6766	12.8752	2.6765	13.5213	2.67655	20.3816	2.67647	34.6456	2.67654	16.9926
2.67691	13.2885	2.67681	13.5544	2.67686	20.2106	2.67677	33.8483	2.67684	17.4422
2.67721	12.5434	2.67711	13.5876	2.67716	20.1431	2.67708	33.051	2.67715	17.5931
2.67752	11.7983	2.67742	13.6207	2.67747	20.0755	2.67738	32.7075	2.67745	17.1777
2.67782	10.3147	2.67772	13.716	2.67777	20.008	2.67769	32.9085	2.67776	16.2645
2.67813	8.83107	2.67803	13.8113	2.67808	19.9404	2.67799	33.3137	2.67806	14.9778
2.67843	8.31767	2.67833	13.9065	2.67838	19.7547	2.6783	33.7189	2.67837	13.3924
2.67874	8.96276	2.67864	14.0018	2.67869	19.5689	2.6786	34.0497	2.67867	11.807
2.67904	10.679	2.67894	13.8354	2.67899	19.3832	2.67891	33.8359	2.67898	10.5204
2.67935	12.3952	2.67925	13.6689	2.6793	19.1975	2.67921	33.418	2.67928	9.40639
2.67965	13.6336	2.67955	13.5025	2.6796	18.9881	2.67952	33	2.67959	8.79028
2.67996	13.7135	2.67986	13.3361	2.67991	18.7786	2.67982	32.7862	2.67989	8.74049
2.68026	13.2141	2.68016	12.7149	2.68021	18.5692	2.68013	33.117	2.6802	8.98942
2.68057	12.0196	2.68047	12.0937	2.68052	18.3598	2.68043	34.015	2.6805	9.58686
2.68088	11.1438	2.68077	11.4725	2.68082	18.1503	2.68074	34.9129	2.68081	10.1843
2.68118	10.2679	2.68108	10.8513	2.68113	17.9409	2.68104	35.7825	2.68111	10.8004
2.68149	10.9053	2.68138	11.5387	2.68143	17.7315	2.68135	36.1076	2.68142	11.4165
2.68179	11.5427	2.68169	12.2262	2.68174	17.5221	2.68165	36.1377	2.68172	11.6654
2.6821	12.1801	2.68199	12.9136	2.68204	17.352	2.68196	35.6234	2.68203	11.9144
2.6824	12.8175	2.6823	13.6011	2.68235	17.182	2.68226	34.7233	2.68233	12.1633
2.68271	11.8909	2.6826	13.7062	2.68265	17.012	2.68257	33.8232	2.68264	12.4122
2.68301	10.9643	2.68291	13.8113	2.68296	16.8419	2.68287	32.889	2.68294	12.1135
2.68332	10.7328	2.68321	13.9164	2.68326	16.7901	2.68318	31.9549	2.68325	11.8148
2.68362	10.5014	2.68352	14.0215	2.68357	16.7382	2.68348	31.5424	2.68355	11.5161
2.68393	11.9932	2.68382	14.493	2.68387	16.6863	2.68379	31.13	2.68386	11.2174
2.68423	13.4849	2.68413	14.9645	2.68418	16.6345	2.68409	30.7175	2.68416	11.429
2.68454	14.3975	2.68443	15.436	2.68448	16.9459	2.6844	30.305	2.68447	11.6405
2.68484	14.1515	2.68474	15.9076	2.68479	17.2574	2.6847	30.301	2.68477	11.8521
2.68515	12.6312	2.68504	16.156	2.68509	17.5688	2.68501	30.2969	2.68508	12.0637
2.68545	9.95245	2.68535	16.4044	2.6854	17.8803	2.68531	30.2928	2.68538	12.0264
2.68576	7.27367	2.68565	16.6529	2.6857	17.852	2.68562	30.2887	2.68569	11.9891
2.68606	5.75338	2.68596	16.9013	2.68601	17.8237	2.68592	29.5756	2.68599	11.9517
2.68637	5.75361	2.68626	16.7833	2.68631	17.7953	2.68623	28.8625	2.6863	11.9144
2.68667	6.91232	2.68657	16.6654	2.68662	17.767	2.68653	28.1495	2.6866	12.2691
2.68698	8.57788	2.68687	16.5474	2.68692	17.9997	2.68684	27.4364	2.68691	12.6238
2.68728	10.2434	2.68718	16.4294	2.68723	18.2324	2.68714	27.4947	2.68721	12.9474
2.68759	10.3595	2.68748	16.0039	2.68753	18.7014	2.68745	27.553	2.68752	13.2711
2.68789	9.31709	2.68779	15.5784	2.68784	19.1704	2.68775	27.6113	2.68782	13.3955
2.6882	7.84024	2.6881	15.1528	2.68814	19.5065	2.68806	27.6696	2.68813	13.0221
2.6885	6.3634	2.6884	14.7273	2.68845	19.8425	2.68836	27.9761	2.68843	12.2131
2.68881	5.61762	2.68871	14.5635	2.68875	19.9423	2.68867	28.2826	2.68874	10.9062
2.68911	6.03033	2.68901	14.3997	2.68906	20.042	2.68897	28.589	2.68904	9.31556
2.68942	7.34087	2.68932	14.236	2.68936	20.002	2.68928	28.8955	2.68935	7.72493
2.68972	8.65141	2.68962	14.0722	2.68967	19.9619	2.68958	28.8843	2.68965	6.45168
2.69003	9.38271	2.68993	13.3375	2.68997	19.6856	2.68989	28.8732	2.68996	5.6763
2.69033	8.95552	2.69023	12.6028	2.69028	19.4092	2.69019	28.862	2.69026	5.78462
2.69064	7.6305	2.69054	11.8681	2.69058	19.1181	2.6905	28.8508	2.69057	6.39081
2.69094	6.30547	2.69084	11.1334	2.69089	18.8269	2.6908	29.0722	2.69087	6.74806
2.69125	5.69002	2.69115	10.9746	2.69119	18.6392	2.69111	29.2936	2.69118	7.10532
2.69155	6.23307	2.69145	10.8157	2.6915	18.6878	2.69141	29.515	2.69148	7.74263
2.69186	7.74634	2.69176	10.6568	2.6918	18.9679	2.69172	29.7364	2.69179	8.37993
2.69216	9.25962	2.69206	10.4979	2.69211	19.248	2.69202	30.0599	2.69209	9.01723
2.69247	10.1792	2.69237	10.8854	2.69241	19.4246	2.69233	30.3834	2.6924	9.65454
2.69277	11.0987	2.69267	11.2729	2.69272	19.3649	2.69263	30.7069	2.69271	10.0429
2.69308	10.3964	2.69298	11.6604	2.69302	19.0294	2.69294	31.0304	2.69301	10.4313
2.69338	9.69406	2.69328	12.0479	2.69333	18.4576	2.69324	30.8965	2.69332	10.801
2.69369	8.94239	2.69359	12.4353	2.69363	17.5461	2.69355	30.7627	2.69362	11.1707
2.69399	8.19073	2.69389	12.8228	2.69394	16.6345	2.69385	30.0844	2.69393	11.0962
2.6943	8.59756	2.6942	13.2103	2.69424	15.9034	2.69416	29.406	2.69423	10.723
2.6946	9.00439	2.6945	13.5978	2.69455	15.4087	2.69446	28.8071	2.69454	10.7979
2.69491	9.57051	2.69481	14.3447	2.69485	15.1208	2.69477	28.2081	2.69484	10.3749
2.69521	10.1366	2.69511	15.0917	2.69516	15.0692	2.69507	28.5167	2.69515	9.18643
2.69552	10.0077	2.69542	15.8387	2.69546	15.1162	2.69538	28.8253	2.69545	7.99797
2.69582	9.87869	2.69572	16.5856	2.69577	15.1631	2.69568	29.2899	2.69576	6.64149
2.69613	10.0973	2.69603	16.0239	2.69607	15.2248	2.69599	29.7545	2.69606	5.58372
2.69643	10.3158	2.69633	15.4622	2.69638	15.2865	2.69629	29.6745	2.69637	5.44701
2.69674	10.5344	2.69664	14.9005	2.69668	15.4738	2.6966	29.5946	2.69667	5.80815
2.69704	10.753	2.69694	14.3388	2.69699	15.6611	2.6969	29.1063	2.69698	5.90792
2.69735	10.5226	2.69725	14.8927	2.69729	15.8336	2.69721	28.6179	2.69728	6.00769
2.69765	10.2923	2.69755	15.4467	2.6976	16.0061	2.69751	28.1296	2.69759	6.3875
2.69796	10.062	2.69786	16.0006	2.6979	15.8831	2.69782	27.6413	2.69789	6.76732
2.69826	9.83162	2.69816	16.5545	2.69821	15.5238	2.69812	27.5674	2.6982	7.14713
2.69857	9.4834	2.69847	16.7944	2.69851	15.0611	2.69843	27.4934	2.6985	7.52695
2.69887	9.13517	2.69877	17.0342	2.69882	14.5984	2.69873	27.4195	2.69881	7.62205
2.69918	8.78695	2.69908	16.0178	2.69912	14.1292	2.69904	27.3456	2.69911	7.71715
2.69948	8.43872	2.69938	15.0013	2.69943	13.66	2.69934	27.2717	2.69942	7.81225
2.69979	7.96017	2.69969	13.445	2.69973	13.5306	2.69965	27.1978	2.69972	7.90735
2.70009	7.48161	2.69999	11.8888	2.70004	13.6376	2.69995	27.1239	2.70003	7.41746
2.7004	7.00306	2.7003	11.5888	2.70034	13.7642	2.70026	27.0499	2.70033	6.92757
2.7007	6.5245	2.7006	11.2888	2.70065	13.8909	2.70056	26.5364	2.70064	6.46879
2.70101	6.74104	2.70091	10.9627	2.70095	14.0323	2.70087	26.0229	2.70094	6.01002
2.70131	6.95758	2.70121	10.6366	2.70126	14.1737	2.70117	25.5094	2.70125	5.68816
2.70162	7.86921	2.70152	10.3104	2.70156	13.9876	2.70148	24.9959	2.70155	5.86416
2.70192	8.78084	2.70182	9.98427	2.70187	13.8016	2.70178	25.1631	2.70186	6.58781
2.70223	9.72143	2.70213	9.51418	2.70217	13.6156	2.70209	25.3302	2.70216	7.61019
2.70253	10.662	2.70243	9.04409	2.70248	13.4295	2.70239	25.4974	2.70247	8.42096
2.70284	10.2124	2.70274	9.8303	2.70278	13.2435	2.7027	25.6645	2.70277	9.23174
2.70314	9.76284	2.70304	10.6165	2.70309	13.0574	2.703	26.0066	2.70308	9.46376
2.70345	9.49833	2.70335	11.9785	2.70339	12.8714	2.70331	26.3487	2.70338	9.69577
2.70375	9.23383	2.70365	13.3406	2.7037	12.6854	2.70361	26.6908	2.70369	9.91845
2.70406	9.66441	2.70396	13.4463	2.704	12.6315	2.70392	27.0329	2.70399	10.1411
2.70436	10.095	2.70426	13.552	2.70431	12.5777	2.70422	27.2389	2.7043	10.3451
2.70467	9.75809	2.70457	11.9597	2.70461	12.5238	2.70453	27.4449	2.7046	10.5491
2.70497	9.42118	2.70487	10.3675	2.70492	12.4699	2.70483	27.6508	2.70491	11.1639
2.70528	9.08426	2.70518	8.7752	2.70522	12.4161	2.70514	27.8568	2.70521	11.4799
2.70558	8.74735	2.70548	7.18294	2.70553	12.3622	2.70544	28.1308	2.70552	11.2296
2.70589	8.32355	2.70579	7.34427	2.70583	12.3084	2.70575	28.4049	2.70582	10.4815
2.70619	7.89975	2.70609	7.5056	2.70614	12.2545	2.70605	28.6789	2.70613	9.36302
2.7065	7.47595	2.7064	7.66694	2.70644	12.1465	2.70636	28.9529	2.70643	7.94585
2.7068	7.05216	2.7067	7.82827	2.70675	12.0385	2.70666	28.0926	2.70674	6.41667
2.70711	8.07647	2.70701	8.27096	2.70705	11.9304	2.70697	27.2322	2.70704	5.38536
2.70741	9.10078	2.70731	8.71365	2.70736	11.8224	2.70727	26.3718	2.70735	5.55514
2.70772	10.1251	2.70762	9.15635	2.70766	11.7292	2.70758	25.5114	2.70765	6.22278
2.70802	11.1494	2.70792	9.59904	2.70797	11.6359	2.70788	25.5745	2.70796	6.64149
2.70833	11.8832	2.70823	10.9709	2.70827	11.4097	2.70819	25.6376	2.70826	7.0602
2.70863	12.617	2.70853	12.3427	2.70858	11.4199	2.70849	25.7007	2.70857	7.77433
2.70894	13.3508	2.70884	13.7145	2.70888	11.7621	2.7088	25.7638	2.70887	8.48845
2.70924	14.0846	2.70914	15.0864	2.70919	12.1043	2.7091	25.6	2.70918	9.20257
2.70955	14.1812	2.70945	14.7872	2.70949	12.5795	2.70941	25.4362	2.70948	9.9167
2.70985	14.2778	2.70975	14.4881	2.7098	12.8183	2.70971	25.2724	2.70979	10.6308
2.71016	14.3744	2.71006	13.142	2.7101	12.6829	2.71002	25.1087	2.71009	11.3449
2.71046	14.471	2.71036	11.7959	2.71041	12.3111	2.71032	25.4667	2.7104	12.0591
2.71077	13.5214	2.71067	11.1958	2.71071	12.0723	2.71063	25.8248	2.7107	12.7732
2.71107	12.5717	2.71097	10.5957	2.71102	11.8335	2.71093	26.1828	2.71101	12.3453
2.71138	11.6221	2.71128	11.0424	2.71132	11.7572	2.71124	26.5409	2.71131	11.9175
2.71168	10.6724	2.71158	11.4892	2.71163	11.9172	2.71154	26.7628	2.71162	11.4896
2.71199	9.72279	2.71189	12.0211	2.71193	12.4022	2.71185	26.9847	2.71192	11.0618
2.71229	8.77315	2.71219	12.5529	2.71224	12.8873	2.71215	27.2066	2.71223	10.6339
2.7126	7.8235	2.7125	12.4566	2.71254	13.1802	2.71246	27.4286	2.71253	10.2061
2.7129	6.87386	2.7128	12.3603	2.71285	13.2369	2.71276	27.1063	2.71284	9.77823
2.71321	7.89364	2.71311	12.5257	2.71315	12.9537	2.71307	26.7841	2.71314	9.35038
2.71351	8.91343	2.71341	12.6911	2.71346	12.6706	2.71337	26.4618	2.71345	8.70782
2.71382	9.93322	2.71372	13.4847	2.71376	12.2457	2.71368	26.1396	2.71375	8.06526
2.71412	10.953	2.71402	14.2783	2.71407	11.8207	2.71398	25.5904	2.71406	7.42271
2.71443	11.1039	2.71433	15.2549	2.71437	11.6322	2.71429	25.0413	2.71436	6.78015
2.71473	11.2548	2.71463	16.2315	2.71468	11.4436	2.71459	24.4922	2.71467	6.63546
2.71504	11.4058	2.71494	16.1611	2.71498	11.3978	2.7149	23.9431	2.71497	6.49077
2.71534	11.5567	2.71524	16.0908	2.71529	11.352	2.7152	24.6134	2.71528	6.34608
2.71565	11.6533	2.71555	15.2352	2.71559	11.321	2.71551	25.2838	2.71558	6.20139
2.71595	11.7499	2.71585	14.3797	2.7159	11.29	2.71581	25.9542	2.71589	6.74126
2.71626	11.8465	2.71616	13.5242	2.7162	11.3796	2.71612	26.6245	2.71619	7.28113
2.71656	11.9432	2.71646	12.6686	2.71651	11.7056	2.71642	26.2512	2.7165	7.821
2.71687	10.4468	2.71677	11.9243	2.71681	12.3714	2.71673	25.8779	2.7168	8.36087
2.71717	8.95054	2.71707	11.1801	2.71712	13.0371	2.71703	25.5047	2.71711	8.40288
2.71748	7.52664	2.71738	10.4358	2.71742	13.8161	2.71734	25.1314	2.71741	8.44489
2.71778	6.10274	2.71768	9.69146	2.71773	14.5952	2.71764	24.8616	2.71772	8.48689
2.71809	5.39882	2.71799	9.86322	2.71803	15.256	2.71795	24.5918	2.71802	8.5289
2.71839	5.85339	2.71829	10.035	2.71834	15.6805	2.71825	24.322	2.71833	9.86399
2.7187	7.0465	2.7186	10.8349	2.71864	15.8803	2.71856	24.0522	2.71863	11.1991
2.719	8.23961	2.7189	11.6348	2.71895	15.8437	2.71886	23.9526	2.71894	12.5342
2.71931	9.5196	2.71921	12.447	2.71925	15.5856	2.71917	23.853	2.71924	13.8693
2.71961	10.7996	2.71951	13.2592	2.71956	15.0911	2.71947	23.7534	2.71955	14.6692
2.71992	11.3845	2.71982	13.4432	2.71986	14.439	2.71978	23.6538	2.71985	15.469
2.72022	11.9694	2.72012	13.6272	2.72017	13.787	2.72008	23.8264	2.72016	15.2732
2.72053	12.0257	2.72043	14.0206	2.72047	13.4747	2.72039	23.9991	2.72046	15.0774
2.72083	12.0821	2.72073	14.4141	2.72078	13.3987	2.72069	24.7162	2.72077	14.3152
2.72114	12.1384	2.72104	15.4356	2.72108	13.5764	2.721	25.4334	2.72107	13.553
2.72144	12.1948	2.72134	16.4572	2.72139	13.9904	2.7213	25.9123	2.72138	12.7909
2.72175	11.1216	2.72165	17.4918	2.72169	14.2715	2.72161	26.3913	2.72168	12.0287
2.72205	10.0484	2.72195	18.5265	2.722	14.5525	2.72191	25.9967	2.72199	11.5031
2.72236	8.28011	2.72226	18.0955	2.7223	14.5037	2.72222	25.6021	2.72229	10.9774
2.72266	6.51183	2.72256	17.6644	2.72261	14.2185	2.72252	25.3095	2.7226	10.4517
2.72297	5.75542	2.72287	16.265	2.72291	13.8298	2.72283	25.5614	2.7229	9.92603
2.72327	4.999	2.72317	14.8655	2.72322	13.4412	2.72313	26.1082	2.72321	8.80836
2.72358	5.63278	2.72348	14.513	2.72352	13.3684	2.72344	27.1996	2.72351	7.6907
2.72388	6.26655	2.72378	14.1605	2.72383	13.2957	2.72374	28.3363	2.72382	6.57303
2.72419	6.98722	2.72409	14.7831	2.72413	13.6956	2.72405	29.473	2.72412	5.45537
2.72449	7.70788	2.72439	15.4058	2.72444	14.0955	2.72435	30.0425	2.72443	5.20897
2.7248	7.73345	2.7247	15.9499	2.72474	14.4905	2.72466	30.0675	2.72473	4.96256
2.7251	7.75902	2.725	15.4471	2.72505	14.8855	2.72496	29.4473	2.72504	6.11018
2.72541	7.53116	2.72531	14.0806	2.72535	15.2805	2.72527	28.8271	2.72534	7.25779
2.72571	7.30331	2.72561	12.0859	2.72566	15.6755	2.72557	27.8666	2.72565	8.77258
2.72602	7.07546	2.72592	10.0912	2.72596	16.2897	2.72588	27.4505	2.72595	10.2874
2.72632	6.84761	2.72622	8.7247	2.72627	16.9038	2.72618	27.8967	2.72626	11.2047
2.72663	6.86594	2.72653	8.33312	2.72657	17.6262	2.72649	28.3428	2.72656	12.1221
2.72693	6.88426	2.72683	8.98847	2.72688	18.1123	2.72679	28.789	2.72687	11.969
2.72724	6.90259	2.72714	10.5599	2.72718	18.2685	2.7271	29.2351	2.72717	11.816
2.72754	6.92092	2.72744	12.1313	2.72749	18.0308	2.7274	28.8985	2.72748	11.6629
2.72785	8.12421	2.72775	12.6296	2.72779	17.3449	2.72771	28.0174	2.72778	11.5099
2.72815	9.3275	2.72805	13.1279	2.7281	16.4228	2.72801	27.4426	2.72809	11.92
2.72846	10.5308	2.72836	12.1605	2.7284	15.8686	2.72832	26.8677	2.72839	12.3302
2.72876	11.7341	2.72866	11.1931	2.72871	15.3145	2.72862	26.3269	2.7287	12.7403
2.72907	12.1988	2.72897	10.6118	2.72901	15.2184	2.72893	25.7861	2.729	13.1505
2.72937	12.6636	2.72927	10.0305	2.72932	15.1222	2.72923	25.2453	2.72931	12.6645
2.72968	11.7382	2.72958	10.4961	2.72962	15.1245	2.72954	24.7045	2.72961	12.1785
2.72998	10.8127	2.72988	10.9617	2.72993	15.1268	2.72984	24.9394	2.72992	11.6925
2.73029	9.81488	2.73019	11.5581	2.73023	14.6564	2.73015	25.1743	2.73022	11.2065
2.73059	8.81704	2.73049	12.1546	2.73054	14.186	2.73045	25.4091	2.73053	10.6396
2.7309	8.5143	2.7308	11.7041	2.73084	13.398	2.73076	25.644	2.73083	10.0727
2.7312	8.21155	2.7311	11.2537	2.73115	12.61	2.73106	25.9242	2.73114	9.50576
2.73151	7.11234	2.73141	10.5218	2.73145	12.2947	2.73137	26.2044	2.73144	8.93886
2.73181	6.01314	2.73171	9.79002	2.73176	11.9794	2.73167	25.9402	2.73175	9.26811
2.73212	4.91393	2.73202	10.1051	2.73206	12.0679	2.73198	25.6759	2.73205	9.59736
2.73242	3.81472	2.73232	10.4202	2.73237	12.1563	2.73228	25.5008	2.73236	9.92661
2.73273	3.5337	2.73263	11.599	2.73267	12.2448	2.73259	25.3256	2.73266	10.2559
2.73303	3.25267	2.73293	12.7778	2.73298	12.3333	2.73289	25.7517	2.73297	9.95734
2.73334	4.36184	2.73324	13.3285	2.73328	12.4388	2.7332	26.7224	2.73327	9.65882
2.73364	5.471	2.73354	13.8791	2.73359	12.5443	2.7335	28.4644	2.73358	9.36029
2.73395	5.75474	2.73385	13.3532	2.73389	13.1225	2.73381	30.2065	2.73388	9.06177
2.73425	6.03848	2.73415	12.8273	2.7342	13.7007	2.73411	31.6876	2.73419	8.86282
2.73456	5.62712	2.73446	11.6733	2.7345	14.5004	2.73442	32.6242	2.73449	8.66387
2.73486	5.21577	2.73476	10.5192	2.73481	15.3002	2.73472	32.5852	2.7348	9.46064
2.73517	5.78189	2.73507	9.7708	2.73511	15.8243	2.73503	31.6387	2.7351	10.2574
2.73547	6.34801	2.73537	9.02241	2.73542	15.9544	2.73533	30.3178	2.73541	11.3716
2.73578	8.23191	2.73568	9.32095	2.73572	15.821	2.73564	28.9969	2.73571	12.4858
2.73608	10.1158	2.73598	9.61949	2.73603	15.2938	2.73594	28.3226	2.73602	13.0025
2.73639	10.9136	2.73629	10.1405	2.73633	14.4907	2.73625	28.5559	2.73632	13.5192
2.73669	10.553	2.73659	10.6615	2.73664	13.6877	2.73655	29.2089	2.73663	13.3016
2.737	8.99036	2.7369	11.1825	2.73694	13.1703	2.73686	30.4064	2.73693	13.084
2.7373	6.73267	2.7372	11.7035	2.73725	12.6529	2.73716	31.4111	2.73724	12.8663
2.73761	4.08466	2.73751	11.7141	2.73755	12.6082	2.73747	31.8713	2.73754	12.6487
2.73791	2.59514	2.73781	11.7248	2.73786	12.5635	2.73777	31.7075	2.73785	12.576
2.73822	3.00265	2.73812	11.7354	2.73816	12.8629	2.73808	30.9992	2.73815	12.5033
2.73852	4.56864	2.73842	11.746	2.73847	13.1622	2.73838	29.8371	2.73846	11.8331
2.73883	6.58356	2.73873	12.5558	2.73877	13.3434	2.73869	28.675	2.73876	11.1629
2.73913	8.59847	2.73903	13.3655	2.73908	13.2883	2.73899	28.0802	2.73907	9.49701
2.73944	9.02046	2.73934	14.1752	2.73938	12.8786	2.7393	28.0298	2.73937	7.83111
2.73974	8.28396	2.73964	14.985	2.73969	12.2325	2.7396	28.4276	2.73968	6.48882
2.74005	7.87328	2.73995	14.0149	2.73999	11.5963	2.73991	28.8253	2.73998	5.74397
2.74035	7.46261	2.74025	13.0449	2.7403	11.1965	2.74021	29.2571	2.74029	5.82682
2.74066	7.71806	2.74056	11.5121	2.7406	11.0527	2.74052	29.6889	2.74059	6.9054
2.74096	9.13201	2.74086	9.97937	2.74091	11.3028	2.74082	29.9165	2.7409	8.45694
2.74127	10.9225	2.74117	9.30377	2.74121	11.8188	2.74113	30.1441	2.7412	10.0085
2.74157	12.7129	2.74147	9.67511	2.74152	12.3348	2.74143	30.3717	2.74151	10.9626
2.74188	12.9104	2.74178	11.2766	2.74182	12.7721	2.74174	30.5993	2.74181	11.9167
2.74218	11.9495	2.74208	12.878	2.74213	13.2093	2.74204	30.2841	2.74212	11.8751
2.74249	9.93503	2.74239	14.3879	2.74243	13.4102	2.74235	29.969	2.74242	11.8335
2.74279	7.92057	2.74269	14.8508	2.74274	13.6111	2.74265	29.1433	2.74273	12.2438
2.7431	6.57224	2.743	14.4108	2.74304	13.872	2.74296	28.3177	2.74303	12.6542
2.7434	6.3824	2.7433	13.3426	2.74335	14.1329	2.74326	27.6055	2.74334	13.0023
2.74371	7.3945	2.74361	11.9178	2.74365	14.8665	2.74357	27.4378	2.74364	13.3504
2.74401	8.40659	2.74391	11.1212	2.74396	15.6001	2.74387	27.8713	2.74395	13.238
2.74432	8.10091	2.74422	11.4238	2.74426	16.0925	2.74418	28.3049	2.74425	12.1299
2.74462	7.79522	2.74452	12.3546	2.74457	16.5848	2.74448	28.8349	2.74456	10.1878
2.74493	6.39621	2.74483	13.691	2.74487	16.2893	2.74479	29.3649	2.74486	7.6483
2.74523	4.99719	2.74513	14.3993	2.74518	15.9937	2.74509	29.2936	2.74517	4.97812
2.74554	4.38016	2.74544	14.3225	2.74548	15.5308	2.7454	28.6778	2.74547	3.30366
2.74584	4.92162	2.74574	12.9893	2.74579	15.0679	2.7457	27.9259	2.74578	2.83653
2.74615	6.8243	2.74605	11.342	2.74609	15.0776	2.74601	27.174	2.74608	3.76341
2.74645	9.42208	2.74635	9.69474	2.7464	15.0874	2.74631	26.9893	2.74639	5.64868
2.74676	11.5854	2.74666	8.72797	2.7467	15.4172	2.74662	27.3492	2.74669	7.53395
2.74706	12.5903	2.74696	9.01751	2.74701	15.7471	2.74692	28.2032	2.747	8.51062
2.74737	12.2728	2.74727	10.4194	2.74731	15.6042	2.74723	29.0572	2.7473	9.48729
2.74767	10.7969	2.74757	11.8213	2.74762	15.4613	2.74753	29.707	2.74761	9.36788
2.74798	9.90018	2.74788	12.9222	2.74792	15.1609	2.74784	29.8123	2.74791	9.24847
2.74828	9.00349	2.74818	12.7668	2.74823	14.8604	2.74814	29.5432	2.74822	9.12906
2.74859	8.74396	2.74849	11.7428	2.74853	14.7963	2.74845	29.2741	2.74852	9.00965
2.74889	8.48443	2.74879	10.0906	2.74884	14.7323	2.74875	28.971	2.74883	10.1598
2.7492	8.2249	2.7491	8.71325	2.74914	14.7962	2.74906	28.6679	2.74913	11.3099
2.7495	7.96537	2.7494	7.33589	2.74945	14.8601	2.74936	29.0228	2.74944	12.3605
2.74981	7.40174	2.74971	8.00003	2.74975	14.9241	2.74967	29.3776	2.74974	12.4153
2.75011	6.83811	2.75001	8.66417	2.75006	14.988	2.74997	29.7325	2.75005	11.5585
2.75042	6.27447	2.75032	9.32831	2.75036	14.9091	2.75028	30.0874	2.75035	9.70588
2.75072	5.71084	2.75062	9.99245	2.75067	14.8303	2.75058	30.2153	2.75066	7.47989
2.75103	6.43603	2.75093	10.0612	2.75097	14.9878	2.75089	30.3433	2.75096	5.85133
2.75133	7.16122	2.75123	10.1299	2.75128	15.1453	2.75119	30.4713	2.75127	5.35541
2.75164	8.23395	2.75154	10.1986	2.75158	15.3323	2.7515	30.5993	2.75157	5.85522
2.75194	8.61159	2.75184	10.2673	2.75189	15.5193	2.7518	31.717	2.75188	7.16405
2.75225	8.08507	2.75215	11.1212	2.75219	15.47	2.75211	32.8348	2.75218	8.47289
2.75255	6.86345	2.75245	11.9751	2.7525	15.4207	2.75241	33.9185	2.75249	9.57403
2.75286	5.67079	2.75276	13.4571	2.7528	15.2214	2.75272	35.0023	2.75279	9.67943
2.75316	5.17323	2.75306	14.9392	2.75311	15.0222	2.75302	35.1671	2.7531	8.88868
2.75347	5.84864	2.75337	15.3111	2.75341	15.2956	2.75333	34.7874	2.7534	7.5005
2.75377	7.68254	2.75367	15.683	2.75372	15.569	2.75364	34.2036	2.75371	6.5355
2.75408	10.226	2.75398	15.0081	2.75402	16.0788	2.75394	33.6197	2.75401	5.5705
2.75438	12.7695	2.75428	14.3331	2.75433	16.5886	2.75425	33.1946	2.75432	6.36047
2.75469	14.3065	2.75459	13.7105	2.75463	16.8473	2.75455	33.3141	2.75462	7.15044
2.75499	14.6851	2.75489	13.0878	2.75494	16.712	2.75486	34.0348	2.75493	8.40405
2.7553	13.7893	2.7552	12.4652	2.75525	16.2666	2.75516	34.7555	2.75523	9.65765
2.7556	12.1984	2.7555	11.8426	2.75555	15.8211	2.75547	35.7598	2.75554	10.0773
2.75591	11.0564	2.75581	11.2396	2.75586	15.351	2.75577	36.7642	2.75584	9.50129
2.75621	9.91444	2.75611	10.6366	2.75616	14.8809	2.75608	37.1672	2.75615	8.02909
2.75652	9.42412	2.75642	10.0336	2.75647	14.8934	2.75638	37.0258	2.75645	6.55689
2.75682	8.9338	2.75672	9.43055	2.75677	14.9058	2.75669	36.6397	2.75676	5.49543
2.75713	8.25793	2.75703	9.61274	2.75708	14.9183	2.75699	36.2537	2.75706	5.4297
2.75743	7.58207	2.75733	9.79493	2.75738	14.9308	2.7573	35.8336	2.75737	6.45771
2.75774	6.90621	2.75764	10.6053	2.75769	14.5034	2.7576	35.4135	2.75767	8.08316
[truncated: 21,121 more rows]

## Sheet: Fig. 2a
A-ZIF		AE-ZIF
[truncated: 57,400 more rows]

## Sheet: Fig. 2b
	A-ZIF	AC-ZIF	AD-ZIF	AE-ZIF			R SL-A 1	R SL-A 2	R LE-AE 1
[truncated: 100 more rows]

[truncated: 18 more sheets: Fig. 2c, Fig. 2d, Fig. 2e, Fig. 3a, Fig. 3b, Fig. 3c, Fig. 3d, Fig. 4d, Fig. 5b, Fig. 5c, Fig. 5d, Fig. 6a, Fig. 6b, Fig. 6c, Fig. 6d, Fig. 6e, Fig. 7b, Fig. 7d]
